# Supplementary material for: Transcriptome response of roots to salt stress in a salinity-tolerant bread wheat cultivar
Source: PLoS One. 2019 Mar 15;14(3):e0213305. doi: 10.1371/journal.pone.0213305 (PMC6420002; doi:10.1371/journal.pone.0213305)
Supplement: S3 Table — (XLSX) [file pone.0213305.s012.xlsx]

## Sheet: Biological process.novel
RNA-Seq analysis of Bread Wheat Root Transcriptome in Response to Salt Stress N. Amirbakhtiar, A. Ismaili*, M.R. Ghaffari, F. Nazarian Firouzabadi, Z.S. Shobbar*
Biological process terms assigned to novel transcripts:
Level	GO ID	GO Name	GO Type	Parents (ACC)	Parents (Name)	Nodescore	#Seqs	Sequence Names
1	GO:0008150	biological_process	Biological Process			58717.9	9411	TCONS_00159191, TCONS_00159192, TCONS_00095438, TCONS_00094104, TCONS_00094103, TCONS_00004633, TCONS_00004632, TCONS_00104002, TCONS_00004631, TCONS_00004630, TCONS_00129305, TCONS_00106669, TCONS_00129306, TCONS_00129303, TCONS_00129304, TCONS_00218014, TCONS_00159193, TCONS_00172158, TCONS_00206011, TCONS_00033183, TCONS_00003307, TCONS_00004644, TCONS_00004643, TCONS_00082107, TCONS_00082106,…
2	GO:0009987	cellular process	Biological Process	GO:0008150	biological_process	38350	7578	TCONS_00159191, TCONS_00159192, TCONS_00094104, TCONS_00094103, TCONS_00004633, TCONS_00004632, TCONS_00004631, TCONS_00004630, TCONS_00218014, TCONS_00159193, TCONS_00172158, TCONS_00206011, TCONS_00033183, TCONS_00003307, TCONS_00004644, TCONS_00004643, TCONS_00206045, TCONS_00206046, TCONS_00069174, TCONS_00069173, TCONS_00069175, TCONS_00185456, TCONS_00082138, TCONS_00159175, TCONS_00082139,…
2	GO:0065007	biological regulation	Biological Process	GO:0008150	biological_process	7876.74	2474	TCONS_00015768, TCONS_00159191, TCONS_00015767, TCONS_00159192, TCONS_00142751, TCONS_00166720, TCONS_00058015, TCONS_00049543, TCONS_00072315, TCONS_00218014, TCONS_00159193, TCONS_00036696, TCONS_00230126, TCONS_00036697, TCONS_00036694, TCONS_00036698, TCONS_00036699, TCONS_00172158, TCONS_00119506, TCONS_00036692, TCONS_00036693, TCONS_00119504, TCONS_00003307, TCONS_00119505, TCONS_00004644,…
2	GO:0051179	localization	Biological Process	GO:0008150	biological_process	3534.79	1674	TCONS_00230138, TCONS_00166720, TCONS_00095438, TCONS_00001117, TCONS_00049543, TCONS_00048696, TCONS_00103151, TCONS_00027756, TCONS_00048695, TCONS_00004633, TCONS_00004632, TCONS_00004631, TCONS_00004630, TCONS_00103152, TCONS_00230141, TCONS_00129305, TCONS_00129306, TCONS_00129303, TCONS_00129304, TCONS_00058024, TCONS_00003307, TCONS_00058023, TCONS_00073630, TCONS_00073632, TCONS_00222514,…
2	GO:0044699	single-organism process	Biological Process	GO:0008150	biological_process	15613.5	4353	TCONS_00159191, TCONS_00159192, TCONS_00049543, TCONS_00091085, TCONS_00004633, TCONS_00004632, TCONS_00004631, TCONS_00004630, TCONS_00218014, TCONS_00159193, TCONS_00164553, TCONS_00091086, TCONS_00091087, TCONS_00033183, TCONS_00003307, TCONS_00049559, TCONS_00049550, TCONS_00049552, TCONS_00049551, TCONS_00196159, TCONS_00177832, TCONS_00177833, TCONS_00206045, TCONS_00206046, TCONS_00069174,…
2	GO:0008152	metabolic process	Biological Process	GO:0008150	biological_process	56253.9	7671	TCONS_00159191, TCONS_00159192, TCONS_00094104, TCONS_00094103, TCONS_00004633, TCONS_00104002, TCONS_00004632, TCONS_00004631, TCONS_00004630, TCONS_00106669, TCONS_00218014, TCONS_00159193, TCONS_00172158, TCONS_00206011, TCONS_00033183, TCONS_00003307, TCONS_00004644, TCONS_00004643, TCONS_00082107, TCONS_00082106, TCONS_00196159, TCONS_00206045, TCONS_00206046, TCONS_00186792, TCONS_00069174,…
2	GO:0071840	cellular component organization or biogenesis	Biological Process	GO:0008150	biological_process	2678.72	1753	TCONS_00015768, TCONS_00015767, TCONS_00142751, TCONS_00210527, TCONS_00027756, TCONS_00230141, TCONS_00218014, TCONS_00036696, TCONS_00230127, TCONS_00036697, TCONS_00230126, TCONS_00036694, TCONS_00036698, TCONS_00036699, TCONS_00205162, TCONS_00036692, TCONS_00036693, TCONS_00058024, TCONS_00058023, TCONS_00073630, TCONS_00073632, TCONS_00121819, TCONS_00222514, TCONS_00222515, TCONS_00121817,…
2	GO:0050896	response to stimulus	Biological Process	GO:0008150	biological_process	6148.77	1672	TCONS_00015768, TCONS_00159191, TCONS_00015767, TCONS_00159192, TCONS_00049543, TCONS_00159193, TCONS_00046030, TCONS_00036696, TCONS_00036697, TCONS_00230126, TCONS_00036694, TCONS_00036698, TCONS_00036699, TCONS_00119506, TCONS_00036692, TCONS_00036693, TCONS_00119504, TCONS_00119505, TCONS_00073630, TCONS_00073631, TCONS_00124085, TCONS_00222514, TCONS_00124086, TCONS_00222515, TCONS_00124087,…
2	GO:0050789	regulation of biological process	Biological Process	GO:0065007, GO:0008150	biological regulation, biological_process	8309.44	2214	TCONS_00015768, TCONS_00159191, TCONS_00015767, TCONS_00159192, TCONS_00142751, TCONS_00058015, TCONS_00049543, TCONS_00072315, TCONS_00218014, TCONS_00159193, TCONS_00036696, TCONS_00230126, TCONS_00036697, TCONS_00036694, TCONS_00036698, TCONS_00036699, TCONS_00172158, TCONS_00119506, TCONS_00036692, TCONS_00036693, TCONS_00119504, TCONS_00119505, TCONS_00003307, TCONS_00004644, TCONS_00124085,…
3	GO:0009058	biosynthetic process	Biological Process	GO:0008152	metabolic process	14050.7	3286	TCONS_00094104, TCONS_00094103, TCONS_00218014, TCONS_00164553, TCONS_00172158, TCONS_00206011, TCONS_00033183, TCONS_00151240, TCONS_00004644, TCONS_00004643, TCONS_00049559, TCONS_00049550, TCONS_00049551, TCONS_00206045, TCONS_00026879, TCONS_00206046, TCONS_00126291, TCONS_00126293, TCONS_00126292, TCONS_00185456, TCONS_00153872, TCONS_00153873, TCONS_00082138, TCONS_00159175, TCONS_00082139,…
3	GO:0006807	nitrogen compound metabolic process	Biological Process	GO:0008152	metabolic process	14256.9	3969	TCONS_00094104, TCONS_00094103, TCONS_00164553, TCONS_00172158, TCONS_00003307, TCONS_00151240, TCONS_00004644, TCONS_00004643, TCONS_00049559, TCONS_00049550, TCONS_00049551, TCONS_00177833, TCONS_00026879, TCONS_00126291, TCONS_00126293, TCONS_00126292, TCONS_00185456, TCONS_00159175, TCONS_00074517, TCONS_00196169, TCONS_00177822, TCONS_00177823, TCONS_00177824, TCONS_00177825, TCONS_00207369,…
3	GO:0044237	cellular metabolic process	Biological Process	GO:0008152, GO:0009987	metabolic process, cellular process	34477.4	6419	TCONS_00159191, TCONS_00159192, TCONS_00094104, TCONS_00094103, TCONS_00004633, TCONS_00004632, TCONS_00004631, TCONS_00004630, TCONS_00218014, TCONS_00159193, TCONS_00172158, TCONS_00206011, TCONS_00033183, TCONS_00003307, TCONS_00004644, TCONS_00004643, TCONS_00206045, TCONS_00206046, TCONS_00069174, TCONS_00069173, TCONS_00069175, TCONS_00185456, TCONS_00082138, TCONS_00159175, TCONS_00082139,…
3	GO:0071704	organic substance metabolic process	Biological Process	GO:0008152	metabolic process	33404.5	6733	TCONS_00159191, TCONS_00159192, TCONS_00094104, TCONS_00094103, TCONS_00004633, TCONS_00104002, TCONS_00004632, TCONS_00004631, TCONS_00004630, TCONS_00218014, TCONS_00159193, TCONS_00172158, TCONS_00033183, TCONS_00003307, TCONS_00004644, TCONS_00004643, TCONS_00206045, TCONS_00206046, TCONS_00186792, TCONS_00069174, TCONS_00069173, TCONS_00069175, TCONS_00185456, TCONS_00160155, TCONS_00082138,…
3	GO:0044763	single-organism cellular process	Biological Process	GO:0009987, GO:0044699	cellular process, single-organism process	7330.03	2928	TCONS_00230138, TCONS_00230137, TCONS_00015768, TCONS_00015767, TCONS_00142751, TCONS_00173017, TCONS_00210527, TCONS_00166720, TCONS_00166719, TCONS_00027756, TCONS_00091085, TCONS_00004633, TCONS_00004632, TCONS_00004631, TCONS_00004630, TCONS_00218014, TCONS_00036696, TCONS_00230126, TCONS_00036697, TCONS_00036694, TCONS_00036698, TCONS_00164553, TCONS_00036699, TCONS_00119506, TCONS_00206495,…
3	GO:0051716	cellular response to stimulus	Biological Process	GO:0050896, GO:0009987	response to stimulus, cellular process	2269.69	992	TCONS_00015768, TCONS_00014679, TCONS_00159191, TCONS_00015767, TCONS_00014678, TCONS_00159192, TCONS_00118401, TCONS_00212946, TCONS_00118402, TCONS_00026667, TCONS_00159193, TCONS_00036696, TCONS_00037301, TCONS_00115383, TCONS_00230126, TCONS_00036697, TCONS_00036694, TCONS_00036698, TCONS_00036699, TCONS_00014680, TCONS_00119506, TCONS_00036692, TCONS_00095203, TCONS_00036693, TCONS_00119504,…
3	GO:0044238	primary metabolic process	Biological Process	GO:0008152	metabolic process	20489	6545	TCONS_00159191, TCONS_00159192, TCONS_00094104, TCONS_00094103, TCONS_00004633, TCONS_00104002, TCONS_00004632, TCONS_00004631, TCONS_00004630, TCONS_00218014, TCONS_00159193, TCONS_00172158, TCONS_00033183, TCONS_00003307, TCONS_00004644, TCONS_00004643, TCONS_00206045, TCONS_00206046, TCONS_00186792, TCONS_00069174, TCONS_00069173, TCONS_00069175, TCONS_00185456, TCONS_00160155, TCONS_00082138,…
3	GO:0051234	establishment of localization	Biological Process	GO:0051179	localization	4502.34	1645	TCONS_00230138, TCONS_00166720, TCONS_00095438, TCONS_00001117, TCONS_00049543, TCONS_00048696, TCONS_00103151, TCONS_00027756, TCONS_00048695, TCONS_00004633, TCONS_00004632, TCONS_00004631, TCONS_00004630, TCONS_00103152, TCONS_00230141, TCONS_00129305, TCONS_00129306, TCONS_00129303, TCONS_00129304, TCONS_00058024, TCONS_00003307, TCONS_00058023, TCONS_00073630, TCONS_00073632, TCONS_00222514,…
3	GO:0050794	regulation of cellular process	Biological Process	GO:0050789, GO:0009987	regulation of biological process, cellular process	5866.09	2055	TCONS_00015768, TCONS_00159191, TCONS_00015767, TCONS_00159192, TCONS_00142751, TCONS_00058015, TCONS_00072315, TCONS_00218014, TCONS_00159193, TCONS_00036696, TCONS_00230126, TCONS_00036697, TCONS_00036694, TCONS_00036698, TCONS_00036699, TCONS_00172158, TCONS_00119506, TCONS_00036692, TCONS_00036693, TCONS_00119504, TCONS_00119505, TCONS_00003307, TCONS_00004644, TCONS_00124085, TCONS_00222514,…
3	GO:0006950	response to stress	Biological Process	GO:0050896	response to stimulus	1940.33	974	TCONS_00015768, TCONS_00015767, TCONS_00026667, TCONS_00177609, TCONS_00230126, TCONS_00115383, TCONS_00014680, TCONS_00095203, TCONS_00186561, TCONS_00177608, TCONS_00073630, TCONS_00073631, TCONS_00230370, TCONS_00175673, TCONS_00177833, TCONS_00086708, TCONS_00150359, TCONS_00209556, TCONS_00068085, TCONS_00068084, TCONS_00128470, TCONS_00184367, TCONS_00035107, TCONS_00230363, TCONS_00040990,…
3	GO:0044710	single-organism metabolic process	Biological Process	GO:0008152, GO:0044699	metabolic process, single-organism process	6698.39	2444	TCONS_00230138, TCONS_00230137, TCONS_00015768, TCONS_00015767, TCONS_00173017, TCONS_00210527, TCONS_00178706, TCONS_00166719, TCONS_00091085, TCONS_00004633, TCONS_00004632, TCONS_00004631, TCONS_00004630, TCONS_00036696, TCONS_00230126, TCONS_00036697, TCONS_00036694, TCONS_00036698, TCONS_00164553, TCONS_00036699, TCONS_00119506, TCONS_00206495, TCONS_00036692, TCONS_00091086, TCONS_00036693,…
3	GO:0019222	regulation of metabolic process	Biological Process	GO:0050789, GO:0008152	regulation of biological process, metabolic process	6022.02	1561	TCONS_00015768, TCONS_00015767, TCONS_00142751, TCONS_00058015, TCONS_00072315, TCONS_00036696, TCONS_00036697, TCONS_00036694, TCONS_00036698, TCONS_00036699, TCONS_00172158, TCONS_00036692, TCONS_00036693, TCONS_00003307, TCONS_00004644, TCONS_00047379, TCONS_00124085, TCONS_00004643, TCONS_00124086, TCONS_00124087, TCONS_00124088, TCONS_00049559, TCONS_00049550, TCONS_00049551, TCONS_00015744,…
3	GO:0016043	cellular component organization	Biological Process	GO:0009987, GO:0071840	cellular process, cellular component organization or biogenesis	4122.95	1577	TCONS_00015768, TCONS_00015767, TCONS_00142751, TCONS_00210527, TCONS_00027756, TCONS_00230141, TCONS_00218014, TCONS_00036696, TCONS_00230127, TCONS_00036697, TCONS_00230126, TCONS_00036694, TCONS_00036698, TCONS_00036699, TCONS_00205162, TCONS_00036692, TCONS_00036693, TCONS_00058024, TCONS_00058023, TCONS_00073630, TCONS_00073632, TCONS_00121819, TCONS_00222514, TCONS_00222515, TCONS_00121817,…
4	GO:0034641	cellular nitrogen compound metabolic process	Biological Process	GO:0006807, GO:0044237	nitrogen compound metabolic process, cellular metabolic process	12274	3746	TCONS_00094104, TCONS_00094103, TCONS_00164553, TCONS_00172158, TCONS_00003307, TCONS_00151240, TCONS_00004644, TCONS_00004643, TCONS_00049559, TCONS_00049550, TCONS_00049551, TCONS_00177833, TCONS_00026879, TCONS_00126291, TCONS_00126293, TCONS_00126292, TCONS_00185456, TCONS_00159175, TCONS_00074517, TCONS_00196169, TCONS_00177822, TCONS_00177823, TCONS_00177824, TCONS_00177825, TCONS_00207369,…
4	GO:0044281	small molecule metabolic process	Biological Process	GO:0044710	single-organism metabolic process	2350.69	1187	TCONS_00230138, TCONS_00230137, TCONS_00117554, TCONS_00173017, TCONS_00117551, TCONS_00117556, TCONS_00117555, TCONS_00005718, TCONS_00005717, TCONS_00026667, TCONS_00166719, TCONS_00074731, TCONS_00074734, TCONS_00143835, TCONS_00082354, TCONS_00082353, TCONS_00082352, TCONS_00082351, TCONS_00038633, TCONS_00230126, TCONS_00038632, TCONS_00164553, TCONS_00038634, TCONS_00206495, TCONS_00186561,…
4	GO:0019538	protein metabolic process	Biological Process	GO:0044238, GO:0043170	primary metabolic process, macromolecule metabolic process	7410.4	3044	TCONS_00159191, TCONS_00015768, TCONS_00159192, TCONS_00015767, TCONS_00177857, TCONS_00166719, TCONS_00104002, TCONS_00107517, TCONS_00107516, TCONS_00107518, TCONS_00159193, TCONS_00218014, TCONS_00046030, TCONS_00107515, TCONS_00230126, TCONS_00018802, TCONS_00166730, TCONS_00166731, TCONS_00119506, TCONS_00205162, TCONS_00119504, TCONS_00119505, TCONS_00151240, TCONS_00124085, TCONS_00151241,…
4	GO:0044711	single-organism biosynthetic process	Biological Process	GO:0009058, GO:0044710	biosynthetic process, single-organism metabolic process	1809.23	995	TCONS_00230138, TCONS_00230137, TCONS_00015768, TCONS_00015767, TCONS_00210527, TCONS_00024487, TCONS_00024486, TCONS_00026667, TCONS_00024484, TCONS_00024483, TCONS_00082354, TCONS_00024482, TCONS_00082353, TCONS_00082352, TCONS_00082351, TCONS_00036696, TCONS_00038633, TCONS_00230126, TCONS_00036697, TCONS_00012026, TCONS_00038632, TCONS_00036694, TCONS_00012027, TCONS_00231217, TCONS_00036698,…
4	GO:0006996	organelle organization	Biological Process	GO:0016043	cellular component organization	2968.5	1148	TCONS_00015768, TCONS_00015767, TCONS_00211614, TCONS_00211613, TCONS_00142751, TCONS_00211615, TCONS_00183065, TCONS_00026667, TCONS_00027756, TCONS_00230141, TCONS_00211620, TCONS_00230382, TCONS_00211623, TCONS_00211622, TCONS_00218014, TCONS_00230127, TCONS_00115383, TCONS_00230126, TCONS_00060564, TCONS_00166970, TCONS_00166972, TCONS_00211624, TCONS_00166974, TCONS_00166973, TCONS_00205162,…
4	GO:0044249	cellular biosynthetic process	Biological Process	GO:0044237, GO:0009058	cellular metabolic process, biosynthetic process	11367.4	3089	TCONS_00094104, TCONS_00094103, TCONS_00218014, TCONS_00164553, TCONS_00172158, TCONS_00206011, TCONS_00151240, TCONS_00004644, TCONS_00004643, TCONS_00049559, TCONS_00049550, TCONS_00049551, TCONS_00206045, TCONS_00026879, TCONS_00206046, TCONS_00126291, TCONS_00126293, TCONS_00126292, TCONS_00185456, TCONS_00153872, TCONS_00153873, TCONS_00082138, TCONS_00159175, TCONS_00082139, TCONS_00074517,…
4	GO:1901564	organonitrogen compound metabolic process	Biological Process	GO:0006807, GO:0071704	nitrogen compound metabolic process, organic substance metabolic process	3642.94	1391	TCONS_00230138, TCONS_00117554, TCONS_00173017, TCONS_00117551, TCONS_00117556, TCONS_00117555, TCONS_00005718, TCONS_00005717, TCONS_00166719, TCONS_00026667, TCONS_00044091, TCONS_00044090, TCONS_00107517, TCONS_00107516, TCONS_00107518, TCONS_00082354, TCONS_00082353, TCONS_00107515, TCONS_00082352, TCONS_00082351, TCONS_00038633, TCONS_00230126, TCONS_00175429, TCONS_00038632, TCONS_00060564,…
4	GO:0044260	cellular macromolecule metabolic process	Biological Process	GO:0044237, GO:0043170	cellular metabolic process, macromolecule metabolic process	16054.8	5033	TCONS_00159191, TCONS_00159192, TCONS_00094104, TCONS_00177857, TCONS_00094103, TCONS_00218014, TCONS_00159193, TCONS_00172158, TCONS_00003307, TCONS_00151240, TCONS_00004644, TCONS_00004643, TCONS_00151241, TCONS_00049559, TCONS_00049550, TCONS_00049551, TCONS_00177832, TCONS_00177833, TCONS_00026879, TCONS_00126291, TCONS_00126293, TCONS_00126292, TCONS_00185456, TCONS_00153872, TCONS_00153873,…
4	GO:1901576	organic substance biosynthetic process	Biological Process	GO:0009058, GO:0071704	biosynthetic process, organic substance metabolic process	9463.87	3149	TCONS_00094104, TCONS_00094103, TCONS_00164553, TCONS_00172158, TCONS_00033183, TCONS_00151240, TCONS_00004644, TCONS_00004643, TCONS_00049559, TCONS_00049550, TCONS_00049551, TCONS_00206045, TCONS_00026879, TCONS_00206046, TCONS_00126291, TCONS_00126293, TCONS_00126292, TCONS_00185456, TCONS_00153872, TCONS_00153873, TCONS_00082138, TCONS_00159175, TCONS_00082139, TCONS_00074517, TCONS_00153876,…
4	GO:0006810	transport	Biological Process	GO:0051234	establishment of localization	4558.1	1627	TCONS_00230138, TCONS_00166720, TCONS_00095438, TCONS_00001117, TCONS_00049543, TCONS_00048696, TCONS_00103151, TCONS_00048695, TCONS_00004633, TCONS_00004632, TCONS_00004631, TCONS_00004630, TCONS_00103152, TCONS_00230141, TCONS_00129305, TCONS_00129306, TCONS_00129303, TCONS_00129304, TCONS_00058024, TCONS_00003307, TCONS_00058023, TCONS_00073630, TCONS_00073632, TCONS_00222514, TCONS_00222515,…
4	GO:0080090	regulation of primary metabolic process	Biological Process	GO:0019222, GO:0044238	regulation of metabolic process, primary metabolic process	3000.32	1471	TCONS_00015768, TCONS_00014679, TCONS_00015767, TCONS_00014678, TCONS_00117554, TCONS_00171079, TCONS_00142751, TCONS_00171078, TCONS_00117551, TCONS_00219581, TCONS_00064939, TCONS_00148298, TCONS_00064938, TCONS_00148299, TCONS_00117556, TCONS_00064937, TCONS_00005718, TCONS_00058015, TCONS_00005717, TCONS_00026667, TCONS_00171080, TCONS_00072315, TCONS_00171086, TCONS_00171085, TCONS_00171087,…
4	GO:0006139	nucleobase-containing compound metabolic process	Biological Process	GO:0044238, GO:0006725, GO:0034641, GO:0046483, GO:1901360	primary metabolic process, cellular aromatic compound metabolic process, cellular nitrogen compound metabolic process, heterocycle metabolic process, organic cyclic compound metabolic process	10932.4	3308	TCONS_00094104, TCONS_00094103, TCONS_00164553, TCONS_00172158, TCONS_00003307, TCONS_00151240, TCONS_00004644, TCONS_00004643, TCONS_00049559, TCONS_00049550, TCONS_00049551, TCONS_00177833, TCONS_00026879, TCONS_00126291, TCONS_00126293, TCONS_00126292, TCONS_00185456, TCONS_00159175, TCONS_00074517, TCONS_00196169, TCONS_00177822, TCONS_00177823, TCONS_00177824, TCONS_00177825, TCONS_00207369,…
4	GO:0006793	phosphorus metabolic process	Biological Process	GO:0044237	cellular metabolic process	5143.01	2110	TCONS_00230138, TCONS_00230137, TCONS_00159191, TCONS_00015768, TCONS_00159192, TCONS_00015767, TCONS_00173017, TCONS_00177857, TCONS_00091085, TCONS_00159193, TCONS_00046030, TCONS_00230126, TCONS_00166730, TCONS_00062503, TCONS_00062504, TCONS_00164553, TCONS_00166731, TCONS_00119506, TCONS_00091086, TCONS_00091087, TCONS_00119504, TCONS_00119505, TCONS_00150396, TCONS_00166725, TCONS_00166724,…
4	GO:1901360	organic cyclic compound metabolic process	Biological Process	GO:0071704	organic substance metabolic process	11542.5	3492	TCONS_00094104, TCONS_00094103, TCONS_00164553, TCONS_00172158, TCONS_00003307, TCONS_00151240, TCONS_00004644, TCONS_00004643, TCONS_00049559, TCONS_00049550, TCONS_00049551, TCONS_00177833, TCONS_00026879, TCONS_00126291, TCONS_00126293, TCONS_00126292, TCONS_00185456, TCONS_00159175, TCONS_00074517, TCONS_00196169, TCONS_00177822, TCONS_00177823, TCONS_00177824, TCONS_00177825, TCONS_00207369,…
4	GO:0006725	cellular aromatic compound metabolic process	Biological Process	GO:0044237	cellular metabolic process	11272.3	3453	TCONS_00094104, TCONS_00094103, TCONS_00164553, TCONS_00172158, TCONS_00206011, TCONS_00003307, TCONS_00151240, TCONS_00004644, TCONS_00004643, TCONS_00049559, TCONS_00049550, TCONS_00049551, TCONS_00177833, TCONS_00026879, TCONS_00126291, TCONS_00126293, TCONS_00126292, TCONS_00185456, TCONS_00159175, TCONS_00074517, TCONS_00196169, TCONS_00177822, TCONS_00177823, TCONS_00177824, TCONS_00177825,…
4	GO:0043170	macromolecule metabolic process	Biological Process	GO:0071704	organic substance metabolic process	24875.3	5500	TCONS_00159191, TCONS_00159192, TCONS_00094104, TCONS_00177857, TCONS_00094103, TCONS_00104002, TCONS_00218014, TCONS_00159193, TCONS_00172158, TCONS_00003307, TCONS_00151240, TCONS_00004644, TCONS_00004643, TCONS_00151241, TCONS_00049559, TCONS_00049550, TCONS_00049551, TCONS_00177832, TCONS_00177833, TCONS_00026879, TCONS_00126291, TCONS_00126293, TCONS_00126292, TCONS_00185456, TCONS_00153872,…
4	GO:0046483	heterocycle metabolic process	Biological Process	GO:0044237	cellular metabolic process	10264.9	3413	TCONS_00094104, TCONS_00094103, TCONS_00164553, TCONS_00172158, TCONS_00003307, TCONS_00151240, TCONS_00004644, TCONS_00004643, TCONS_00049559, TCONS_00049550, TCONS_00049551, TCONS_00177833, TCONS_00026879, TCONS_00126291, TCONS_00126293, TCONS_00126292, TCONS_00185456, TCONS_00159175, TCONS_00074517, TCONS_00196169, TCONS_00177822, TCONS_00177823, TCONS_00177824, TCONS_00177825, TCONS_00207369,…
4	GO:0009889	regulation of biosynthetic process	Biological Process	GO:0019222, GO:0009058	regulation of metabolic process, biosynthetic process	1561.91	1365	TCONS_00014679, TCONS_00015768, TCONS_00014678, TCONS_00015767, TCONS_00171079, TCONS_00117554, TCONS_00142751, TCONS_00171078, TCONS_00219581, TCONS_00117551, TCONS_00064939, TCONS_00148298, TCONS_00064938, TCONS_00148299, TCONS_00064937, TCONS_00117556, TCONS_00058015, TCONS_00005718, TCONS_00005717, TCONS_00026667, TCONS_00171080, TCONS_00072315, TCONS_00171086, TCONS_00171085, TCONS_00171087,…
4	GO:0031323	regulation of cellular metabolic process	Biological Process	GO:0019222, GO:0044237, GO:0050794	regulation of metabolic process, cellular metabolic process, regulation of cellular process	4178.36	1471	TCONS_00015768, TCONS_00014679, TCONS_00015767, TCONS_00014678, TCONS_00117554, TCONS_00171079, TCONS_00142751, TCONS_00171078, TCONS_00117551, TCONS_00219581, TCONS_00064939, TCONS_00148298, TCONS_00064938, TCONS_00148299, TCONS_00117556, TCONS_00064937, TCONS_00005718, TCONS_00058015, TCONS_00005717, TCONS_00026667, TCONS_00171080, TCONS_00072315, TCONS_00171086, TCONS_00171085, TCONS_00171087,…
4	GO:0051171	regulation of nitrogen compound metabolic process	Biological Process	GO:0006807, GO:0019222	nitrogen compound metabolic process, regulation of metabolic process	2847.71	1401	TCONS_00015768, TCONS_00014679, TCONS_00015767, TCONS_00014678, TCONS_00117554, TCONS_00171079, TCONS_00142751, TCONS_00171078, TCONS_00117551, TCONS_00219581, TCONS_00064939, TCONS_00148298, TCONS_00064938, TCONS_00148299, TCONS_00117556, TCONS_00064937, TCONS_00005718, TCONS_00058015, TCONS_00005717, TCONS_00026667, TCONS_00171080, TCONS_00072315, TCONS_00171086, TCONS_00171085, TCONS_00171087,…
4	GO:0060255	regulation of macromolecule metabolic process	Biological Process	GO:0019222, GO:0043170	regulation of metabolic process, macromolecule metabolic process	4692.54	1549	TCONS_00015768, TCONS_00015767, TCONS_00142751, TCONS_00058015, TCONS_00072315, TCONS_00036696, TCONS_00036697, TCONS_00036694, TCONS_00036698, TCONS_00036699, TCONS_00172158, TCONS_00036692, TCONS_00036693, TCONS_00003307, TCONS_00004644, TCONS_00047379, TCONS_00124085, TCONS_00004643, TCONS_00124086, TCONS_00124087, TCONS_00124088, TCONS_00049559, TCONS_00049550, TCONS_00049551, TCONS_00015744,…
5	GO:0010556	regulation of macromolecule biosynthetic process	Biological Process	GO:0009059, GO:0009889, GO:0060255	macromolecule biosynthetic process, regulation of biosynthetic process, regulation of macromolecule metabolic process	2600.09	1359	TCONS_00014679, TCONS_00015768, TCONS_00014678, TCONS_00015767, TCONS_00171079, TCONS_00117554, TCONS_00142751, TCONS_00171078, TCONS_00219581, TCONS_00117551, TCONS_00064939, TCONS_00148298, TCONS_00064938, TCONS_00148299, TCONS_00064937, TCONS_00117556, TCONS_00058015, TCONS_00005718, TCONS_00005717, TCONS_00026667, TCONS_00171080, TCONS_00072315, TCONS_00171086, TCONS_00171085, TCONS_00171087,…
5	GO:0018130	heterocycle biosynthetic process	Biological Process	GO:0044249, GO:0046483	cellular biosynthetic process, heterocycle metabolic process	2735.14	1739	TCONS_00230138, TCONS_00230137, TCONS_00015768, TCONS_00015767, TCONS_00142751, TCONS_00094104, TCONS_00058015, TCONS_00094103, TCONS_00027756, TCONS_00072315, TCONS_00230126, TCONS_00164553, TCONS_00172158, TCONS_00151240, TCONS_00004644, TCONS_00124085, TCONS_00004643, TCONS_00124086, TCONS_00124087, TCONS_00124088, TCONS_00015744, TCONS_00015743, TCONS_00015746, TCONS_00015745, TCONS_00015742,…
5	GO:0016070	RNA metabolic process	Biological Process	GO:0090304, GO:0044260	nucleic acid metabolic process, cellular macromolecule metabolic process	5485.73	2039	TCONS_00015768, TCONS_00015767, TCONS_00142751, TCONS_00094104, TCONS_00058015, TCONS_00094103, TCONS_00166719, TCONS_00027756, TCONS_00072315, TCONS_00230126, TCONS_00172158, TCONS_00003307, TCONS_00004644, TCONS_00047379, TCONS_00124085, TCONS_00004643, TCONS_00124086, TCONS_00124087, TCONS_00124088, TCONS_00015744, TCONS_00084320, TCONS_00015743, TCONS_00015746, TCONS_00015745, TCONS_00015742,…
5	GO:0034645	cellular macromolecule biosynthetic process	Biological Process	GO:0044249, GO:0009059, GO:0044260	cellular biosynthetic process, macromolecule biosynthetic process, cellular macromolecule metabolic process	5846.75	2458	TCONS_00230137, TCONS_00015768, TCONS_00015767, TCONS_00142751, TCONS_00210527, TCONS_00094104, TCONS_00058015, TCONS_00094103, TCONS_00166719, TCONS_00027756, TCONS_00072315, TCONS_00107517, TCONS_00107516, TCONS_00107518, TCONS_00107515, TCONS_00036696, TCONS_00230126, TCONS_00036697, TCONS_00036694, TCONS_00036698, TCONS_00036699, TCONS_00172158, TCONS_00205162, TCONS_00036692, TCONS_00036693,…
5	GO:0006259	DNA metabolic process	Biological Process	GO:0090304, GO:0044260	nucleic acid metabolic process, cellular macromolecule metabolic process	2037.41	967	TCONS_00230137, TCONS_00015768, TCONS_00015767, TCONS_00161027, TCONS_00177609, TCONS_00230127, TCONS_00115383, TCONS_00175429, TCONS_00014680, TCONS_00095203, TCONS_00186561, TCONS_00177608, TCONS_00094354, TCONS_00151240, TCONS_00230370, TCONS_00073636, TCONS_00049559, TCONS_00073638, TCONS_00049550, TCONS_00023382, TCONS_00049551, TCONS_00056096, TCONS_00032087, TCONS_00010053, TCONS_00056095,…
5	GO:0044271	cellular nitrogen compound biosynthetic process	Biological Process	GO:0034641, GO:0044249	cellular nitrogen compound metabolic process, cellular biosynthetic process	5148.65	2222	TCONS_00230138, TCONS_00230137, TCONS_00015768, TCONS_00015767, TCONS_00142751, TCONS_00094104, TCONS_00058015, TCONS_00094103, TCONS_00166719, TCONS_00027756, TCONS_00072315, TCONS_00107517, TCONS_00107516, TCONS_00107518, TCONS_00107515, TCONS_00230126, TCONS_00164553, TCONS_00172158, TCONS_00205162, TCONS_00151240, TCONS_00004644, TCONS_00124085, TCONS_00004643, TCONS_00124086, TCONS_00124087,…
5	GO:0006796	phosphate-containing compound metabolic process	Biological Process	GO:0006793	phosphorus metabolic process	4317.96	2063	TCONS_00230138, TCONS_00230137, TCONS_00159191, TCONS_00015768, TCONS_00159192, TCONS_00015767, TCONS_00173017, TCONS_00177857, TCONS_00091085, TCONS_00159193, TCONS_00046030, TCONS_00230126, TCONS_00166730, TCONS_00062503, TCONS_00062504, TCONS_00164553, TCONS_00166731, TCONS_00119506, TCONS_00091086, TCONS_00091087, TCONS_00119504, TCONS_00119505, TCONS_00150396, TCONS_00166725, TCONS_00166724,…
5	GO:0034654	nucleobase-containing compound biosynthetic process	Biological Process	GO:0044271, GO:0018130, GO:0006139, GO:1901362, GO:0019438	cellular nitrogen compound biosynthetic process, heterocycle biosynthetic process, nucleobase-containing compound metabolic process, organic cyclic compound biosynthetic process, aromatic compound biosynthetic process	4125.37	1660	TCONS_00230138, TCONS_00230137, TCONS_00015768, TCONS_00015767, TCONS_00142751, TCONS_00094104, TCONS_00058015, TCONS_00094103, TCONS_00027756, TCONS_00072315, TCONS_00230126, TCONS_00164553, TCONS_00172158, TCONS_00151240, TCONS_00004644, TCONS_00124085, TCONS_00004643, TCONS_00124086, TCONS_00124087, TCONS_00124088, TCONS_00015744, TCONS_00015743, TCONS_00015746, TCONS_00015745, TCONS_00015742,…
5	GO:0010467	gene expression	Biological Process	GO:0043170	macromolecule metabolic process	6295.5	2386	TCONS_00015768, TCONS_00015767, TCONS_00142751, TCONS_00094104, TCONS_00058015, TCONS_00094103, TCONS_00166719, TCONS_00027756, TCONS_00072315, TCONS_00107517, TCONS_00107516, TCONS_00107518, TCONS_00107515, TCONS_00230126, TCONS_00172158, TCONS_00205162, TCONS_00003307, TCONS_00004644, TCONS_00047379, TCONS_00124085, TCONS_00004643, TCONS_00124086, TCONS_00124087, TCONS_00205161, TCONS_00124088,…
5	GO:0010468	regulation of gene expression	Biological Process	GO:0010467, GO:0060255	gene expression, regulation of macromolecule metabolic process	2724.49	1400	TCONS_00014679, TCONS_00015768, TCONS_00014678, TCONS_00015767, TCONS_00171079, TCONS_00117554, TCONS_00142751, TCONS_00171078, TCONS_00219581, TCONS_00117551, TCONS_00064939, TCONS_00148298, TCONS_00064938, TCONS_00148299, TCONS_00064937, TCONS_00117556, TCONS_00058015, TCONS_00005718, TCONS_00005717, TCONS_00026667, TCONS_00171080, TCONS_00072315, TCONS_00171086, TCONS_00171085, TCONS_00171087,…
5	GO:0090304	nucleic acid metabolic process	Biological Process	GO:0043170, GO:0006139	macromolecule metabolic process, nucleobase-containing compound metabolic process	7560.72	2913	TCONS_00230137, TCONS_00015768, TCONS_00015767, TCONS_00142751, TCONS_00094104, TCONS_00058015, TCONS_00094103, TCONS_00166719, TCONS_00027756, TCONS_00161027, TCONS_00072315, TCONS_00230127, TCONS_00230126, TCONS_00172158, TCONS_00003307, TCONS_00151240, TCONS_00004644, TCONS_00047379, TCONS_00124085, TCONS_00004643, TCONS_00124086, TCONS_00124087, TCONS_00073636, TCONS_00124088, TCONS_00049559,…
5	GO:0043412	macromolecule modification	Biological Process	GO:0043170	macromolecule metabolic process	3782.81	2026	TCONS_00159191, TCONS_00015768, TCONS_00159192, TCONS_00015767, TCONS_00177857, TCONS_00159193, TCONS_00218014, TCONS_00046030, TCONS_00018802, TCONS_00166730, TCONS_00166731, TCONS_00119506, TCONS_00119504, TCONS_00119505, TCONS_00150396, TCONS_00175673, TCONS_00175672, TCONS_00166724, TCONS_00049550, TCONS_00166726, TCONS_00049551, TCONS_00010053, TCONS_00177832, TCONS_00150359, TCONS_00209556,…
5	GO:0019219	regulation of nucleobase-containing compound metabolic process	Biological Process	GO:0031323, GO:0080090, GO:0006139, GO:0051171	regulation of cellular metabolic process, regulation of primary metabolic process, nucleobase-containing compound metabolic process, regulation of nitrogen compound metabolic process	2291.03	1296	TCONS_00014679, TCONS_00015768, TCONS_00014678, TCONS_00015767, TCONS_00171079, TCONS_00142751, TCONS_00171078, TCONS_00219581, TCONS_00064939, TCONS_00148298, TCONS_00064938, TCONS_00148299, TCONS_00064937, TCONS_00058015, TCONS_00171080, TCONS_00072315, TCONS_00171086, TCONS_00171085, TCONS_00171087, TCONS_00171082, TCONS_00171081, TCONS_00171084, TCONS_00171083, TCONS_00172158, TCONS_00095203,…
5	GO:0019438	aromatic compound biosynthetic process	Biological Process	GO:0006725, GO:0044249	cellular aromatic compound metabolic process, cellular biosynthetic process	4368.41	1777	TCONS_00230138, TCONS_00230137, TCONS_00015768, TCONS_00015767, TCONS_00142751, TCONS_00094104, TCONS_00058015, TCONS_00094103, TCONS_00027756, TCONS_00072315, TCONS_00230126, TCONS_00164553, TCONS_00172158, TCONS_00206011, TCONS_00151240, TCONS_00004644, TCONS_00124085, TCONS_00004643, TCONS_00124086, TCONS_00124087, TCONS_00124088, TCONS_00015744, TCONS_00015743, TCONS_00015746, TCONS_00015745,…
5	GO:0051252	regulation of RNA metabolic process	Biological Process	GO:0019219, GO:0016070, GO:0060255	regulation of nucleobase-containing compound metabolic process, RNA metabolic process, regulation of macromolecule metabolic process	1498.52	1222	TCONS_00015768, TCONS_00014679, TCONS_00015767, TCONS_00014678, TCONS_00171079, TCONS_00142751, TCONS_00171078, TCONS_00219581, TCONS_00064939, TCONS_00148298, TCONS_00064938, TCONS_00148299, TCONS_00064937, TCONS_00058015, TCONS_00171080, TCONS_00072315, TCONS_00171086, TCONS_00171085, TCONS_00171087, TCONS_00171082, TCONS_00171081, TCONS_00171084, TCONS_00171083, TCONS_00172158, TCONS_00095203,…
5	GO:0009059	macromolecule biosynthetic process	Biological Process	GO:1901576, GO:0043170	organic substance biosynthetic process, macromolecule metabolic process	5058.46	2504	TCONS_00230137, TCONS_00015768, TCONS_00015767, TCONS_00142751, TCONS_00210527, TCONS_00094104, TCONS_00058015, TCONS_00094103, TCONS_00166719, TCONS_00027756, TCONS_00072315, TCONS_00107517, TCONS_00107516, TCONS_00107518, TCONS_00107515, TCONS_00036696, TCONS_00230126, TCONS_00036697, TCONS_00036694, TCONS_00036698, TCONS_00036699, TCONS_00172158, TCONS_00205162, TCONS_00036692, TCONS_00036693,…
5	GO:0036211	protein modification process	Biological Process	GO:0043412, GO:0019538	macromolecule modification, protein metabolic process	2063.61	1868	TCONS_00015768, TCONS_00159191, TCONS_00015767, TCONS_00159192, TCONS_00177857, TCONS_00218014, TCONS_00159193, TCONS_00046030, TCONS_00018802, TCONS_00166730, TCONS_00166731, TCONS_00119506, TCONS_00119504, TCONS_00119505, TCONS_00150396, TCONS_00175673, TCONS_00166724, TCONS_00175672, TCONS_00049550, TCONS_00166726, TCONS_00049551, TCONS_00010053, TCONS_00177832, TCONS_00150359, TCONS_00209556,…
5	GO:1901362	organic cyclic compound biosynthetic process	Biological Process	GO:1901576, GO:1901360	organic substance biosynthetic process, organic cyclic compound metabolic process	4627.94	1822	TCONS_00230138, TCONS_00230137, TCONS_00015768, TCONS_00015767, TCONS_00142751, TCONS_00094104, TCONS_00058015, TCONS_00094103, TCONS_00027756, TCONS_00072315, TCONS_00230126, TCONS_00164553, TCONS_00172158, TCONS_00151240, TCONS_00004644, TCONS_00124085, TCONS_00004643, TCONS_00124086, TCONS_00124087, TCONS_00124088, TCONS_00015744, TCONS_00015743, TCONS_00015746, TCONS_00015745, TCONS_00015742,…
5	GO:0044267	cellular protein metabolic process	Biological Process	GO:0019538, GO:0044260	protein metabolic process, cellular macromolecule metabolic process	5701	2611	TCONS_00159191, TCONS_00015768, TCONS_00159192, TCONS_00015767, TCONS_00177857, TCONS_00166719, TCONS_00107517, TCONS_00107516, TCONS_00107518, TCONS_00159193, TCONS_00218014, TCONS_00046030, TCONS_00107515, TCONS_00230126, TCONS_00018802, TCONS_00166730, TCONS_00166731, TCONS_00119506, TCONS_00205162, TCONS_00119504, TCONS_00119505, TCONS_00124085, TCONS_00150396, TCONS_00205161, TCONS_00124087,…
5	GO:0031326	regulation of cellular biosynthetic process	Biological Process	GO:0031323, GO:0044249, GO:0009889	regulation of cellular metabolic process, cellular biosynthetic process, regulation of biosynthetic process	2601.39	1363	TCONS_00014679, TCONS_00015768, TCONS_00014678, TCONS_00015767, TCONS_00171079, TCONS_00117554, TCONS_00142751, TCONS_00171078, TCONS_00219581, TCONS_00117551, TCONS_00064939, TCONS_00148298, TCONS_00064938, TCONS_00148299, TCONS_00064937, TCONS_00117556, TCONS_00058015, TCONS_00005718, TCONS_00005717, TCONS_00026667, TCONS_00171080, TCONS_00072315, TCONS_00171086, TCONS_00171085, TCONS_00171087,…
5	GO:1901566	organonitrogen compound biosynthetic process	Biological Process	GO:1901576, GO:1901564	organic substance biosynthetic process, organonitrogen compound metabolic process	1978.05	1051	TCONS_00230138, TCONS_00117554, TCONS_00117551, TCONS_00117556, TCONS_00117555, TCONS_00005718, TCONS_00005717, TCONS_00166719, TCONS_00026667, TCONS_00044091, TCONS_00044090, TCONS_00107517, TCONS_00107516, TCONS_00107518, TCONS_00082354, TCONS_00082353, TCONS_00107515, TCONS_00082352, TCONS_00082351, TCONS_00038633, TCONS_00230126, TCONS_00175429, TCONS_00038632, TCONS_00231217, TCONS_00038634,…
6	GO:0006351	transcription, DNA-templated	Biological Process	GO:0010467, GO:0034645, GO:0097659	gene expression, cellular macromolecule biosynthetic process, nucleic acid-templated transcription	2449.67	1337	TCONS_00015768, TCONS_00014679, TCONS_00015767, TCONS_00014678, TCONS_00171079, TCONS_00142751, TCONS_00171078, TCONS_00219581, TCONS_00064939, TCONS_00148298, TCONS_00094104, TCONS_00064938, TCONS_00148299, TCONS_00064937, TCONS_00058015, TCONS_00094103, TCONS_00027756, TCONS_00171080, TCONS_00072315, TCONS_00171086, TCONS_00171085, TCONS_00171087, TCONS_00171082, TCONS_00171081, TCONS_00171084,…
6	GO:0006355	regulation of transcription, DNA-templated	Biological Process	GO:1903506, GO:0010468, GO:0006351, GO:2000112	regulation of nucleic acid-templated transcription, regulation of gene expression, transcription, DNA-templated, regulation of cellular macromolecule biosynthetic process	1439.48	1196	TCONS_00014679, TCONS_00015768, TCONS_00014678, TCONS_00015767, TCONS_00171079, TCONS_00142751, TCONS_00171078, TCONS_00219581, TCONS_00064939, TCONS_00148298, TCONS_00064938, TCONS_00148299, TCONS_00064937, TCONS_00058015, TCONS_00171080, TCONS_00072315, TCONS_00171086, TCONS_00171085, TCONS_00171087, TCONS_00171082, TCONS_00171081, TCONS_00171084, TCONS_00171083, TCONS_00172158, TCONS_00095203,…
6	GO:2000112	regulation of cellular macromolecule biosynthetic process	Biological Process	GO:0010556, GO:0034645, GO:0031326	regulation of macromolecule biosynthetic process, cellular macromolecule biosynthetic process, regulation of cellular biosynthetic process	2371.61	1350	TCONS_00014679, TCONS_00015768, TCONS_00014678, TCONS_00015767, TCONS_00171079, TCONS_00117554, TCONS_00142751, TCONS_00171078, TCONS_00219581, TCONS_00117551, TCONS_00064939, TCONS_00148298, TCONS_00064938, TCONS_00148299, TCONS_00064937, TCONS_00117556, TCONS_00058015, TCONS_00005718, TCONS_00005717, TCONS_00026667, TCONS_00171080, TCONS_00072315, TCONS_00171086, TCONS_00171085, TCONS_00171087,…
6	GO:0006464	cellular protein modification process	Biological Process	GO:0036211, GO:0044267	protein modification process, cellular protein metabolic process	3439.34	1868	TCONS_00015768, TCONS_00159191, TCONS_00015767, TCONS_00159192, TCONS_00177857, TCONS_00218014, TCONS_00159193, TCONS_00046030, TCONS_00018802, TCONS_00166730, TCONS_00166731, TCONS_00119506, TCONS_00119504, TCONS_00119505, TCONS_00150396, TCONS_00175673, TCONS_00166724, TCONS_00175672, TCONS_00049550, TCONS_00166726, TCONS_00049551, TCONS_00010053, TCONS_00177832, TCONS_00150359, TCONS_00209556,…
6	GO:2001141	regulation of RNA biosynthetic process	Biological Process	GO:0010556, GO:0051252, GO:0032774, GO:0031326	regulation of macromolecule biosynthetic process, regulation of RNA metabolic process, RNA biosynthetic process, regulation of cellular biosynthetic process	2473.09	1205	TCONS_00014679, TCONS_00015768, TCONS_00014678, TCONS_00015767, TCONS_00171079, TCONS_00142751, TCONS_00171078, TCONS_00219581, TCONS_00064939, TCONS_00148298, TCONS_00064938, TCONS_00148299, TCONS_00064937, TCONS_00058015, TCONS_00171080, TCONS_00072315, TCONS_00171086, TCONS_00171085, TCONS_00171087, TCONS_00171082, TCONS_00171081, TCONS_00171084, TCONS_00171083, TCONS_00172158, TCONS_00095203,…
6	GO:0032774	RNA biosynthetic process	Biological Process	GO:0034654, GO:0009059, GO:0016070	nucleobase-containing compound biosynthetic process, macromolecule biosynthetic process, RNA metabolic process	3451.23	1359	TCONS_00015768, TCONS_00014679, TCONS_00015767, TCONS_00014678, TCONS_00171079, TCONS_00142751, TCONS_00171078, TCONS_00219581, TCONS_00064939, TCONS_00148298, TCONS_00064938, TCONS_00148299, TCONS_00094104, TCONS_00064937, TCONS_00058015, TCONS_00094103, TCONS_00027756, TCONS_00171080, TCONS_00072315, TCONS_00171086, TCONS_00171085, TCONS_00171087, TCONS_00171082, TCONS_00171081, TCONS_00171084,…
6	GO:0016310	phosphorylation	Biological Process	GO:0006796	phosphate-containing compound metabolic process	2518.89	1573	TCONS_00015768, TCONS_00159191, TCONS_00015767, TCONS_00159192, TCONS_00177857, TCONS_00091085, TCONS_00159193, TCONS_00046030, TCONS_00230126, TCONS_00166730, TCONS_00062503, TCONS_00062504, TCONS_00166731, TCONS_00119506, TCONS_00091086, TCONS_00091087, TCONS_00119504, TCONS_00119505, TCONS_00150396, TCONS_00166725, TCONS_00166724, TCONS_00166727, TCONS_00166726, TCONS_00166729, TCONS_00166728,…
7	GO:1903506	regulation of nucleic acid-templated transcription	Biological Process	GO:2001141, GO:0097659	regulation of RNA biosynthetic process, nucleic acid-templated transcription	2113.49	1200	TCONS_00014679, TCONS_00015768, TCONS_00014678, TCONS_00015767, TCONS_00171079, TCONS_00142751, TCONS_00171078, TCONS_00219581, TCONS_00064939, TCONS_00148298, TCONS_00064938, TCONS_00148299, TCONS_00064937, TCONS_00058015, TCONS_00171080, TCONS_00072315, TCONS_00171086, TCONS_00171085, TCONS_00171087, TCONS_00171082, TCONS_00171081, TCONS_00171084, TCONS_00171083, TCONS_00172158, TCONS_00095203,…
7	GO:0006468	protein phosphorylation	Biological Process	GO:0006464, GO:0016310	cellular protein modification process, phosphorylation	1231.22	1041	TCONS_00159191, TCONS_00015768, TCONS_00159192, TCONS_00015767, TCONS_00142991, TCONS_00177857, TCONS_00026665, TCONS_00159193, TCONS_00046030, TCONS_00037301, TCONS_00166730, TCONS_00166731, TCONS_00119506, TCONS_00119504, TCONS_00119505, TCONS_00224939, TCONS_00150396, TCONS_00125177, TCONS_00125178, TCONS_00166724, TCONS_00166726, TCONS_00229369, TCONS_00010053, TCONS_00115397, TCONS_00060598,…
7	GO:0097659	nucleic acid-templated transcription	Biological Process	GO:0032774	RNA biosynthetic process	2246.8	1353	TCONS_00015768, TCONS_00014679, TCONS_00015767, TCONS_00014678, TCONS_00171079, TCONS_00142751, TCONS_00171078, TCONS_00219581, TCONS_00064939, TCONS_00148298, TCONS_00094104, TCONS_00064938, TCONS_00148299, TCONS_00064937, TCONS_00058015, TCONS_00094103, TCONS_00027756, TCONS_00171080, TCONS_00072315, TCONS_00171086, TCONS_00171085, TCONS_00171087, TCONS_00171082, TCONS_00171081, TCONS_00171084,…
