# Supplementary material for: Transcriptome response of roots to salt stress in a salinity-tolerant bread wheat cultivar
Source: PLoS One. 2019 Mar 15;14(3):e0213305. doi: 10.1371/journal.pone.0213305 (PMC6420002; doi:10.1371/journal.pone.0213305)
Supplement: S5 Table — (XLSX) [file pone.0213305.s014.xlsx]

## Sheet: Cellular Component.novel
RNA-Seq analysis of Bread Wheat Root Transcriptome in Response to Salt Stress Functional and Integrative Genomics N. Amirbakhtiar1, A. Ismaili1*, M.R. Ghaffari2, F. Nazarian Firouzabadi1, Z.S. Shobbar2* 1- Department of Agronomy and Plant Breeding, Faculty of Agriculture, Lorestan University, PO Box 465, Khorramabad, Iran. 2- Department of Systems Biology, Agricultural Biotechnology Research Inst…
Cellular component terms assigned to novel transcripts
Level	GO ID	GO Name	GO Type	Parents (ACC)	Parents (Name)	Nodescore	#Seqs	Sequence Names
1	GO:0005575	cellular_component	Cellular Component			32487	9410	TCONS_00159191, TCONS_00159192, TCONS_00095438, TCONS_00094104, TCONS_00094103, TCONS_00004633, TCONS_00104002, TCONS_00004632, TCONS_00004631, TCONS_00004630, TCONS_00106669, TCONS_00129305, TCONS_00129306, TCONS_00129303, TCONS_00129304, TCONS_00159193, TCONS_00119982, TCONS_00119983, TCONS_00119984, TCONS_00172157, TCONS_00172158, TCONS_00119987, TCONS_00220345, TCONS_00033183, TCONS_00220344,…
2	GO:0016020	membrane	Cellular Component	GO:0005575	cellular_component	10485	5445	TCONS_00159191, TCONS_00159192, TCONS_00037559, TCONS_00095438, TCONS_00177857, TCONS_00049543, TCONS_00106669, TCONS_00129305, TCONS_00129306, TCONS_00129303, TCONS_00129304, TCONS_00159193, TCONS_00119982, TCONS_00119983, TCONS_00119984, TCONS_00062503, TCONS_00062504, TCONS_00119987, TCONS_00220345, TCONS_00220344, TCONS_00033183, TCONS_00003307, TCONS_00220343, TCONS_00104013, TCONS_00151241,…
2	GO:0005623	cell	Cellular Component	GO:0005575	cellular_component	22843.8	6930	TCONS_00159191, TCONS_00159192, TCONS_00095438, TCONS_00094104, TCONS_00094103, TCONS_00004633, TCONS_00104002, TCONS_00004632, TCONS_00004631, TCONS_00004630, TCONS_00106669, TCONS_00159193, TCONS_00119982, TCONS_00119983, TCONS_00119984, TCONS_00172157, TCONS_00172158, TCONS_00119987, TCONS_00033183, TCONS_00003307, TCONS_00104013, TCONS_00104011, TCONS_00029904, TCONS_00185456, TCONS_00082138,…
2	GO:0044425	membrane part	Cellular Component	GO:0016020, GO:0005575	membrane, cellular_component	5928.81	4163	TCONS_00037559, TCONS_00095438, TCONS_00177857, TCONS_00049543, TCONS_00106669, TCONS_00129305, TCONS_00129306, TCONS_00129303, TCONS_00129304, TCONS_00119982, TCONS_00119983, TCONS_00119984, TCONS_00062503, TCONS_00062504, TCONS_00119987, TCONS_00220345, TCONS_00220344, TCONS_00220343, TCONS_00049559, TCONS_00049550, TCONS_00049551, TCONS_00036206, TCONS_00206045, TCONS_00206046, TCONS_00186792,…
2	GO:0044422	organelle part	Cellular Component	GO:0005575, GO:0043226	cellular_component, organelle	2635.58	1875	TCONS_00230138, TCONS_00210527, TCONS_00094104, TCONS_00178706, TCONS_00094103, TCONS_00027756, TCONS_00004633, TCONS_00004632, TCONS_00004631, TCONS_00004630, TCONS_00106669, TCONS_00107517, TCONS_00107516, TCONS_00107518, TCONS_00107515, TCONS_00036696, TCONS_00036697, TCONS_00230126, TCONS_00036694, TCONS_00062503, TCONS_00062504, TCONS_00036698, TCONS_00036699, TCONS_00205162, TCONS_00036692,…
2	GO:0044464	cell part	Cellular Component	GO:0005623, GO:0005575	cell, cellular_component	26511.8	6890	TCONS_00159191, TCONS_00159192, TCONS_00095438, TCONS_00094104, TCONS_00094103, TCONS_00004633, TCONS_00104002, TCONS_00004632, TCONS_00004631, TCONS_00004630, TCONS_00106669, TCONS_00159193, TCONS_00119982, TCONS_00119983, TCONS_00119984, TCONS_00172157, TCONS_00172158, TCONS_00119987, TCONS_00033183, TCONS_00003307, TCONS_00104013, TCONS_00104011, TCONS_00029904, TCONS_00185456, TCONS_00082138,…
2	GO:0032991	macromolecular complex	Cellular Component	GO:0005575	cellular_component	3111.32	1588	TCONS_00230138, TCONS_00230137, TCONS_00094104, TCONS_00094103, TCONS_00230141, TCONS_00107517, TCONS_00107516, TCONS_00107518, TCONS_00107515, TCONS_00230126, TCONS_00164553, TCONS_00205162, TCONS_00058024, TCONS_00058023, TCONS_00205161, TCONS_00049559, TCONS_00205160, TCONS_00049550, TCONS_00049551, TCONS_00150359, TCONS_00209556, TCONS_00128470, TCONS_00082136, TCONS_00082137, TCONS_00230123,…
2	GO:0043226	organelle	Cellular Component	GO:0005575	cellular_component	11406.8	5233	TCONS_00159191, TCONS_00159192, TCONS_00151224, TCONS_00151223, TCONS_00094104, TCONS_00151226, TCONS_00151225, TCONS_00094103, TCONS_00004633, TCONS_00104002, TCONS_00004632, TCONS_00004631, TCONS_00004630, TCONS_00106669, TCONS_00159193, TCONS_00119982, TCONS_00119983, TCONS_00119984, TCONS_00062503, TCONS_00172157, TCONS_00062504, TCONS_00087826, TCONS_00164553, TCONS_00172158, TCONS_00087828,…
3	GO:0043229	intracellular organelle	Cellular Component	GO:0044424, GO:0005622, GO:0043226	intracellular part, intracellular, organelle	13562.6	5230	TCONS_00159191, TCONS_00159192, TCONS_00151224, TCONS_00151223, TCONS_00094104, TCONS_00151226, TCONS_00151225, TCONS_00094103, TCONS_00004633, TCONS_00104002, TCONS_00004632, TCONS_00004631, TCONS_00004630, TCONS_00106669, TCONS_00159193, TCONS_00119982, TCONS_00119983, TCONS_00119984, TCONS_00062503, TCONS_00172157, TCONS_00062504, TCONS_00087826, TCONS_00164553, TCONS_00172158, TCONS_00087828,…
3	GO:0044424	intracellular part	Cellular Component	GO:0044464, GO:0005622	cell part, intracellular	22622.4	6252	TCONS_00159191, TCONS_00159192, TCONS_00094104, TCONS_00094103, TCONS_00004633, TCONS_00104002, TCONS_00004632, TCONS_00004631, TCONS_00004630, TCONS_00106669, TCONS_00159193, TCONS_00119982, TCONS_00119983, TCONS_00119984, TCONS_00172157, TCONS_00172158, TCONS_00119987, TCONS_00033183, TCONS_00003307, TCONS_00104013, TCONS_00104011, TCONS_00029904, TCONS_00185456, TCONS_00082138, TCONS_00082139,…
3	GO:0031224	intrinsic component of membrane	Cellular Component	GO:0044425	membrane part	2448.37	3959	TCONS_00037559, TCONS_00095438, TCONS_00177857, TCONS_00049543, TCONS_00106669, TCONS_00129305, TCONS_00129306, TCONS_00129303, TCONS_00129304, TCONS_00119982, TCONS_00119983, TCONS_00119984, TCONS_00062503, TCONS_00062504, TCONS_00119987, TCONS_00220345, TCONS_00220344, TCONS_00220343, TCONS_00036206, TCONS_00206045, TCONS_00206046, TCONS_00186792, TCONS_00132973, TCONS_00153872, TCONS_00153873,…
3	GO:0005622	intracellular	Cellular Component	GO:0044464	cell part	22737.6	6419	TCONS_00159191, TCONS_00159192, TCONS_00094104, TCONS_00094103, TCONS_00004633, TCONS_00104002, TCONS_00004632, TCONS_00004631, TCONS_00004630, TCONS_00106669, TCONS_00159193, TCONS_00119982, TCONS_00119983, TCONS_00119984, TCONS_00172157, TCONS_00172158, TCONS_00119987, TCONS_00033183, TCONS_00003307, TCONS_00104013, TCONS_00104011, TCONS_00029904, TCONS_00185456, TCONS_00082138, TCONS_00082139,…
3	GO:0043227	membrane-bounded organelle	Cellular Component	GO:0043226	organelle	11395.1	4941	TCONS_00159191, TCONS_00159192, TCONS_00151224, TCONS_00151223, TCONS_00094104, TCONS_00151226, TCONS_00151225, TCONS_00094103, TCONS_00004633, TCONS_00104002, TCONS_00004632, TCONS_00004631, TCONS_00004630, TCONS_00106669, TCONS_00159193, TCONS_00119982, TCONS_00119983, TCONS_00119984, TCONS_00062503, TCONS_00172157, TCONS_00062504, TCONS_00087826, TCONS_00172158, TCONS_00087828, TCONS_00087827,…
3	GO:0044446	intracellular organelle part	Cellular Component	GO:0043229, GO:0044422, GO:0044424	intracellular organelle, organelle part, intracellular part	3617.33	1866	TCONS_00230138, TCONS_00210527, TCONS_00094104, TCONS_00178706, TCONS_00094103, TCONS_00027756, TCONS_00004633, TCONS_00004632, TCONS_00004631, TCONS_00004630, TCONS_00106669, TCONS_00107517, TCONS_00107516, TCONS_00107518, TCONS_00107515, TCONS_00036696, TCONS_00036697, TCONS_00230126, TCONS_00036694, TCONS_00062503, TCONS_00062504, TCONS_00036698, TCONS_00036699, TCONS_00205162, TCONS_00036692,…
3	GO:0071944	cell periphery	Cellular Component	GO:0044464	cell part	1646.46	982	TCONS_00159191, TCONS_00159192, TCONS_00095438, TCONS_00001117, TCONS_00103151, TCONS_00024487, TCONS_00024486, TCONS_00024484, TCONS_00103152, TCONS_00159193, TCONS_00024483, TCONS_00024482, TCONS_00036696, TCONS_00037301, TCONS_00036697, TCONS_00036694, TCONS_00231217, TCONS_00228066, TCONS_00228067, TCONS_00036698, TCONS_00036699, TCONS_00119506, TCONS_00036692, TCONS_00036693, TCONS_00119504,…
4	GO:0005737	cytoplasm	Cellular Component	GO:0044424	intracellular part	10468.8	4852	TCONS_00159191, TCONS_00159192, TCONS_00004633, TCONS_00004632, TCONS_00004631, TCONS_00004630, TCONS_00106669, TCONS_00159193, TCONS_00119982, TCONS_00119983, TCONS_00119984, TCONS_00062503, TCONS_00172157, TCONS_00062504, TCONS_00164553, TCONS_00087826, TCONS_00087828, TCONS_00087827, TCONS_00119987, TCONS_00003307, TCONS_00104013, TCONS_00151241, TCONS_00104011, TCONS_00049559, TCONS_00000282,…
4	GO:0044444	cytoplasmic part	Cellular Component	GO:0005737, GO:0044424	cytoplasm, intracellular part	8866.46	4176	TCONS_00004633, TCONS_00004632, TCONS_00004631, TCONS_00004630, TCONS_00106669, TCONS_00119982, TCONS_00119983, TCONS_00119984, TCONS_00062503, TCONS_00172157, TCONS_00062504, TCONS_00164553, TCONS_00087826, TCONS_00087828, TCONS_00087827, TCONS_00119987, TCONS_00151241, TCONS_00104011, TCONS_00049559, TCONS_00000282, TCONS_00049550, TCONS_00049551, TCONS_00177833, TCONS_00029904, TCONS_00153872,…
4	GO:0016021	integral component of membrane	Cellular Component	GO:0031224	intrinsic component of membrane	4015.22	3931	TCONS_00037559, TCONS_00095438, TCONS_00177857, TCONS_00049543, TCONS_00106669, TCONS_00129305, TCONS_00129306, TCONS_00129303, TCONS_00129304, TCONS_00119982, TCONS_00119983, TCONS_00119984, TCONS_00062503, TCONS_00062504, TCONS_00119987, TCONS_00220345, TCONS_00220344, TCONS_00220343, TCONS_00036206, TCONS_00206045, TCONS_00206046, TCONS_00186792, TCONS_00132973, TCONS_00153872, TCONS_00153873,…
4	GO:0043231	intracellular membrane-bounded organelle	Cellular Component	GO:0043229, GO:0043227	intracellular organelle, membrane-bounded organelle	9670.54	4898	TCONS_00159191, TCONS_00159192, TCONS_00151224, TCONS_00151223, TCONS_00094104, TCONS_00151226, TCONS_00151225, TCONS_00094103, TCONS_00004633, TCONS_00104002, TCONS_00004632, TCONS_00004631, TCONS_00004630, TCONS_00106669, TCONS_00159193, TCONS_00119982, TCONS_00119983, TCONS_00119984, TCONS_00062503, TCONS_00172157, TCONS_00062504, TCONS_00087826, TCONS_00172158, TCONS_00087828, TCONS_00087827,…
5	GO:0009536	plastid	Cellular Component	GO:0044444, GO:0043231	cytoplasmic part, intracellular membrane-bounded organelle	2496.93	1673	TCONS_00027756, TCONS_00004633, TCONS_00004632, TCONS_00004631, TCONS_00004630, TCONS_00058009, TCONS_00009085, TCONS_00036696, TCONS_00036697, TCONS_00230126, TCONS_00036694, TCONS_00018802, TCONS_00172157, TCONS_00087826, TCONS_00036698, TCONS_00036699, TCONS_00087828, TCONS_00087827, TCONS_00036692, TCONS_00036693, TCONS_00073631, TCONS_00124085, TCONS_00151241, TCONS_00104011, TCONS_00175673,…
5	GO:0005634	nucleus	Cellular Component	GO:0043231	intracellular membrane-bounded organelle	2589.92	1929	TCONS_00015768, TCONS_00159191, TCONS_00015767, TCONS_00159192, TCONS_00142751, TCONS_00151224, TCONS_00094104, TCONS_00151223, TCONS_00151226, TCONS_00151225, TCONS_00094103, TCONS_00103151, TCONS_00104002, TCONS_00072315, TCONS_00103152, TCONS_00039728, TCONS_00159193, TCONS_00230126, TCONS_00172158, TCONS_00003307, TCONS_00104013, TCONS_00124085, TCONS_00124086, TCONS_00124087, TCONS_00124088,…
5	GO:0005739	mitochondrion	Cellular Component	GO:0044444, GO:0043231	cytoplasmic part, intracellular membrane-bounded organelle	1366.65	1296	TCONS_00230138, TCONS_00012015, TCONS_00012016, TCONS_00012017, TCONS_00012012, TCONS_00040962, TCONS_00005718, TCONS_00005717, TCONS_00088909, TCONS_00143836, TCONS_00231232, TCONS_00038633, TCONS_00115140, TCONS_00119982, TCONS_00038632, TCONS_00119983, TCONS_00230126, TCONS_00060564, TCONS_00119984, TCONS_00208438, TCONS_00012021, TCONS_00012022, TCONS_00038634, TCONS_00012020, TCONS_00206495,…
