# Supplementary material for: Transcriptome response of roots to salt stress in a salinity-tolerant bread wheat cultivar
Source: PLoS One. 2019 Mar 15;14(3):e0213305. doi: 10.1371/journal.pone.0213305 (PMC6420002; doi:10.1371/journal.pone.0213305)
Supplement: S6 Table — (XLSX) [file pone.0213305.s015.xlsx]

## Sheet: DEGs having AS
RNA-Seq analysis of Bread Wheat Root Transcriptome in Response to Salt Stress Functional and Integrative Genomics N. Amirbakhtiar1, A. Ismaili1*, M.R. Ghaffari2, F. Nazarian Firouzabadi1, Z.S. Shobbar2* 1- Department of Agronomy and Plant Breeding, Faculty of Agriculture, Lorestan University, PO Box 465, Khorramabad, Iran. 2- Department of Systems Biology, Agricultural Biotechnology Research Inst…
List of differentially expressed genes having alternative splicing evsents
test_id	gene	Description
XLOC_000110	TRIAE_CS42_1AL_TGACv1_000064_AA0001950	remorin
XLOC_000381	TRIAE_CS42_1AL_TGACv1_000216_AA0006410,TRIAE_CS42_1AL_TGACv1_000216_AA0006420	peroxidase 1-like
XLOC_000517	TRIAE_CS42_1AL_TGACv1_000312_AA0008510	low-temperature-induced 65 kDa
XLOC_000844	TRIAE_CS42_1AL_TGACv1_000513_AA0013680	glycine-rich cell wall structural 1-like
XLOC_001013	TRIAE_CS42_1AL_TGACv1_000667_AA0016660	Glycine-rich family
XLOC_001079	TRIAE_CS42_1AL_TGACv1_000711_AA0017640	laccase family
XLOC_001101	TRIAE_CS42_1AL_TGACv1_000725_AA0017990	probable glutathione S-transferase GSTU6
XLOC_001111	TRIAE_CS42_1AL_TGACv1_000734_AA0018090	Phosphoethanolamine N-methyltransferase 3
XLOC_001367	TRIAE_CS42_1AL_TGACv1_000931_AA0022090,TRIAE_CS42_1AL_TGACv1_000931_AA0022100	retrotransposon unclassified
XLOC_001381	TRIAE_CS42_1AL_TGACv1_000944_AA0022350	Diacylglycerol kinase 1
XLOC_001427	TRIAE_CS42_1AL_TGACv1_000985_AA0023200	peroxidase 1
XLOC_001633	TRIAE_CS42_1AL_TGACv1_001172_AA0026490	Myosin heavy chain-related
XLOC_001826	TRIAE_CS42_1AL_TGACv1_001362_AA0029390	PR17c precursor
XLOC_001846	TRIAE_CS42_1AL_TGACv1_001382_AA0029710	U-box domain-containing 15 isoform X3
XLOC_001853	TRIAE_CS42_1AL_TGACv1_001387_AA0029800	patatin 2
XLOC_001904	TRIAE_CS42_1AL_TGACv1_001450_AA0030690	probable BOI-related E3 ubiquitin- ligase 3
XLOC_002111	TRIAE_CS42_1AL_TGACv1_001661_AA0033730	serine carboxypeptidase-like 51
XLOC_002149	TRIAE_CS42_1AL_TGACv1_001718_AA0034320	Pyrimidine-specific ribonucleoside hydrolase
XLOC_002233	TRIAE_CS42_1AL_TGACv1_001837_AA0035720	hypothetical protein TRIUR3_06504
XLOC_002882	TRIAE_CS42_1AL_TGACv1_002859_AA0045630	Myb-related Hv33
XLOC_002926	TRIAE_CS42_1AL_TGACv1_002910_AA0046270	Chitinase 2
XLOC_003432	TRIAE_CS42_1AL_TGACv1_004535_AA0053770	QWRF motif-containing 7-like
XLOC_003462	TRIAE_CS42_1AL_TGACv1_004824_AA0054220	1-deoxy-D-xylulose-5-phosphate synthase chloroplastic
XLOC_003504	TRIAE_CS42_1AL_TGACv1_006192_AA0055080	peroxidase 1-like
XLOC_003970	TRIAE_CS42_1AS_TGACv1_019276_AA0064280	Phosphoinositide phospholipase C 2
XLOC_004386	TRIAE_CS42_1AS_TGACv1_019754_AA0071040	Wall-associated receptor kinase 2
XLOC_004484	TRIAE_CS42_1AS_TGACv1_019914_AA0072790	GDSL esterase lipase EXL3-like
XLOC_004559	TRIAE_CS42_1AS_TGACv1_020035_AA0074070	hypothetical protein TRIUR3_16869
XLOC_004747	TRIAE_CS42_1AS_TGACv1_020365_AA0077050	GDSL esterase lipase At1g09390-like
XLOC_004755	-	retrotransposon Ty1-copia subclass
XLOC_004790	TRIAE_CS42_1AS_TGACv1_020446_AA0077540	patatin 1
XLOC_004811	TRIAE_CS42_1AS_TGACv1_020495_AA0077840	uncharacterized protein LOC109743845
XLOC_004884	TRIAE_CS42_1AS_TGACv1_020642_AA0079010	probable glucuronosyltransferase Os05g0123100
XLOC_005153	TRIAE_CS42_1BL_TGACv1_030249_AA0083810	retrotransposon unclassified
XLOC_005258	TRIAE_CS42_1BL_TGACv1_030290_AA0085570	eukaryotic peptide chain release factor subunit 1-2-like
XLOC_005340	TRIAE_CS42_1BL_TGACv1_030332_AA0086980	tetrahydrocannabinolic acid synthase-like
XLOC_005460	TRIAE_CS42_1BL_TGACv1_030385_AA0088900	peroxidase 2-like
XLOC_005695	TRIAE_CS42_1BL_TGACv1_030516_AA0093020	QWRF motif-containing 7-like
XLOC_005748	TRIAE_CS42_1BL_TGACv1_030552_AA0093850	U-box domain-containing 15 isoform X3
XLOC_005892	TRIAE_CS42_1BL_TGACv1_030624_AA0096150	#N/A
XLOC_005893	TRIAE_CS42_1BL_TGACv1_030624_AA0096180	Myb-related Hv33
XLOC_006197	TRIAE_CS42_1BL_TGACv1_030815_AA0101330	Myosin heavy chain-related
XLOC_006235	TRIAE_CS42_1BL_TGACv1_030848_AA0102220	NETWORKED 2D
XLOC_006264	TRIAE_CS42_1BL_TGACv1_030872_AA0102760	1-deoxy-D-xylulose-5-phosphate synthase chloroplastic
XLOC_007149	TRIAE_CS42_1BL_TGACv1_031624_AA0117310	late embryogenesis abundant
XLOC_007165	TRIAE_CS42_1BL_TGACv1_031636_AA0117590	---NA---
XLOC_007740	TRIAE_CS42_1BL_TGACv1_032207_AA0126810	Phosphoethanolamine N-methyltransferase 3
XLOC_007771	TRIAE_CS42_1BL_TGACv1_032244_AA0127380	Laccase-12 13
XLOC_007815	TRIAE_CS42_1BL_TGACv1_032296_AA0128120	Pyrimidine-specific ribonucleoside hydrolase
XLOC_007841	TRIAE_CS42_1BL_TGACv1_032330_AA0128520	probable folate-biopterin transporter 7
XLOC_007967	TRIAE_CS42_1BL_TGACv1_032476_AA0130290	lichenase-2 precursor
XLOC_008423	TRIAE_CS42_1BL_TGACv1_033204_AA0137790	Peroxidase 1
XLOC_008739	TRIAE_CS42_1BL_TGACv1_033968_AA0142850	---NA---
XLOC_008789	TRIAE_CS42_1BL_TGACv1_034166_AA0143700	Respiratory burst oxidase-B
XLOC_008939	TRIAE_CS42_1BL_TGACv1_035210_AA0146280	Aspartic ase nepenthesin-2
XLOC_008975	TRIAE_CS42_1BL_TGACv1_035740_AA0147020	chloroplastic-like
XLOC_009492	TRIAE_CS42_1BS_TGACv1_049599_AA0157480	probable glucuronosyltransferase Os05g0123100
XLOC_009495	-	---NA---
XLOC_009504	TRIAE_CS42_1BS_TGACv1_049609_AA0157720	DETOXIFICATION 40-like
XLOC_009631	TRIAE_CS42_1BS_TGACv1_049691_AA0159710	MADS-box transcription factor 23-like
XLOC_009744	TRIAE_CS42_1BS_TGACv1_049804_AA0161830	ABC transporter G family member 16
XLOC_009809	TRIAE_CS42_1BS_TGACv1_049850_AA0162920,TRIAE_CS42_1BS_TGACv1_049850_AA0162930	flower-specific gamma-thionin precursor
XLOC_010115	TRIAE_CS42_1BS_TGACv1_050125_AA0167820	Endo-1,3 1,4-beta-D-glucanase
XLOC_010165	TRIAE_CS42_1BS_TGACv1_050178_AA0168680	lipase PLAT LH2
XLOC_010215	-	---NA---
XLOC_010252	TRIAE_CS42_1BS_TGACv1_050281_AA0170130	hypothetical protein TRIUR3_16869
XLOC_010347	TRIAE_CS42_1BS_TGACv1_050417_AA0171830	MADS-box transcription factor 23-like
XLOC_010529	TRIAE_CS42_1BS_TGACv1_050766_AA0175230	soluble inorganic pyrophosphatase 4
XLOC_010895	TRIAE_CS42_1BS_TGACv1_052525_AA0181760	peroxidase A2-like
XLOC_011305	TRIAE_CS42_1DL_TGACv1_061195_AA0188450	Respiratory burst oxidase-B
XLOC_011629	TRIAE_CS42_1DL_TGACv1_061388_AA0193910	iron-sulfur cluster assembly 1-like
XLOC_011863	TRIAE_CS42_1DL_TGACv1_061528_AA0197800	Type I inositol polyphosphate 5-phosphatase 1
XLOC_011887	TRIAE_CS42_1DL_TGACv1_061539_AA0198230	oxidative stress 3
XLOC_011973	TRIAE_CS42_1DL_TGACv1_061597_AA0199590	eukaryotic peptide chain release factor subunit 1-2-like
XLOC_011977	TRIAE_CS42_1DL_TGACv1_061599_AA0199650	---NA---
XLOC_012053	TRIAE_CS42_1DL_TGACv1_061647_AA0200940	low-temperature-induced 65 kDa
XLOC_012411	TRIAE_CS42_1DL_TGACv1_061952_AA0206270	Peroxidase 1
XLOC_012719	TRIAE_CS42_1DL_TGACv1_062226_AA0210870	homeobox-leucine zipper HOX7 isoform X2
XLOC_012946	TRIAE_CS42_1DL_TGACv1_062419_AA0214280	Phosphoethanolamine N-methyltransferase 3
XLOC_013224	TRIAE_CS42_1DL_TGACv1_062700_AA0218410	U-box domain-containing 15 isoform X3
XLOC_013342	TRIAE_CS42_1DL_TGACv1_062800_AA0220140	late embryogenesis abundant
XLOC_013469	TRIAE_CS42_1DL_TGACv1_062954_AA0222100	fatty acid amide hydrolase-like
XLOC_013555	TRIAE_CS42_1DL_TGACv1_063069_AA0223560	Chitinase 2
XLOC_013577	TRIAE_CS42_1DL_TGACv1_063094_AA0223830	Phosphoethanolamine N-methyltransferase 3
XLOC_013821	TRIAE_CS42_1DL_TGACv1_063471_AA0227620	late embryogenesis abundant group 3
XLOC_013905	TRIAE_CS42_1DL_TGACv1_063601_AA0228980	Glycine-rich family
XLOC_013956	TRIAE_CS42_1DL_TGACv1_063692_AA0229950	Isoflavone reductase
XLOC_014203	-	---NA---
XLOC_014233	TRIAE_CS42_1DL_TGACv1_064402_AA0234280	replication factor C subunit 3-like
XLOC_014263	TRIAE_CS42_1DL_TGACv1_064519_AA0234760	QWRF motif-containing 7-like
XLOC_014421	TRIAE_CS42_1DL_TGACv1_065913_AA0237530	Myosin heavy chain-related
XLOC_014545	TRIAE_CS42_1DS_TGACv1_080122_AA0240280	MADS-box transcription factor 23-like
XLOC_015037	TRIAE_CS42_1DS_TGACv1_080483_AA0248810	probable glucuronosyltransferase Os05g0123100
XLOC_015245	TRIAE_CS42_1DS_TGACv1_080686_AA0252260	ATPase inhibitor
XLOC_015438	TRIAE_CS42_1DS_TGACv1_080895_AA0255360	MADS-box transcription factor 23-like
XLOC_015602	TRIAE_CS42_1DS_TGACv1_081139_AA0257960,TRIAE_CS42_1DS_TGACv1_081139_AA0257970	hypothetical protein F775_00502
XLOC_016288	TRIAE_CS42_2AL_TGACv1_093051_AA0270470	Calcium-transporting ATPase 9 plasma membrane-type
XLOC_016563	TRIAE_CS42_2AL_TGACv1_093196_AA0274850	1-phosphatidylinositol-3-phosphate 5-kinase FAB1D
XLOC_016686	TRIAE_CS42_2AL_TGACv1_093299_AA0276920	repetitive proline-rich cell wall 1-like
XLOC_016708	TRIAE_CS42_2AL_TGACv1_093319_AA0277330	NAC domain-containing 92-like
XLOC_016717	TRIAE_CS42_2AL_TGACv1_093323_AA0277500	WRKY transcription factor 19
XLOC_017371	TRIAE_CS42_2AL_TGACv1_093846_AA0288050	HGA4 isoform X1
XLOC_017465	TRIAE_CS42_2AL_TGACv1_093937_AA0289660	type A response regulator
XLOC_017591	TRIAE_CS42_2AL_TGACv1_094054_AA0291680	myb-related 340
XLOC_017720	TRIAE_CS42_2AL_TGACv1_094164_AA0293540	Transducin WD40 repeat-like superfamily
XLOC_017782	TRIAE_CS42_2AL_TGACv1_094215_AA0294530	Serine carboxypeptidase-like 19
XLOC_017809	TRIAE_CS42_2AL_TGACv1_094237_AA0294900	UDP-N-acetylglucosamine diphosphorylase 1-like
XLOC_017833	TRIAE_CS42_2AL_TGACv1_094284_AA0295290	Nucleotide sugar transporter family
XLOC_017840	TRIAE_CS42_2AL_TGACv1_094297_AA0295410	shikimate O-hydroxycinnamoyltransferase-like
XLOC_017841	TRIAE_CS42_2AL_TGACv1_094297_AA0295430	shikimate O-hydroxycinnamoyltransferase-like
XLOC_017886	TRIAE_CS42_2AL_TGACv1_094339_AA0296070	probable receptor-like serine threonine- kinase At5g57670
XLOC_017937	TRIAE_CS42_2AL_TGACv1_094377_AA0296730	Glutamate receptor
XLOC_018563	TRIAE_CS42_2AL_TGACv1_095030_AA0306140	Sugar transport 5
XLOC_018611	TRIAE_CS42_2AL_TGACv1_095108_AA0306960	Acetyl-coenzyme A synthetase chloroplastic glyoxysomal
XLOC_018930	-	FAR1-RELATED SEQUENCE 5-like
XLOC_018936	TRIAE_CS42_2AL_TGACv1_095550_AA0312050	polygalacturonase QRT3-like
XLOC_018946	TRIAE_CS42_2AL_TGACv1_095565_AA0312160	CAP-Gly domain-containing linker 1-like
XLOC_019101	TRIAE_CS42_2AL_TGACv1_095790_AA0314570	cytochrome b561 and DOMON domain-containing At3g07570-like
XLOC_019165	TRIAE_CS42_2AL_TGACv1_095881_AA0315530	NUCLEAR FUSION DEFECTIVE 4-like
XLOC_019166	TRIAE_CS42_2AL_TGACv1_095883_AA0315540	NRT1 PTR FAMILY -like isoform X2
XLOC_019209	TRIAE_CS42_2AL_TGACv1_095974_AA0316300	Sucrose synthase
XLOC_019920	TRIAE_CS42_2AL_TGACv1_105441_AA0328260	anthocyanidin reductase-like
XLOC_020154	TRIAE_CS42_2AS_TGACv1_112192_AA0332710	ADP,ATP carrier mitochondrial-like
XLOC_020157	TRIAE_CS42_2AS_TGACv1_112193_AA0332790	ABC transporter C family member 3
XLOC_020542	TRIAE_CS42_2AS_TGACv1_112491_AA0339140	class III peroxidase
XLOC_020614	TRIAE_CS42_2AS_TGACv1_112546_AA0340440	receptor-like serine threonine- kinase SD1-8
XLOC_020628	TRIAE_CS42_2AS_TGACv1_112552_AA0340650	Syn-copalyl diphosphate synthase
XLOC_020630	TRIAE_CS42_2AS_TGACv1_112552_AA0340680	cytochrome P450 99A2-like
XLOC_020730	TRIAE_CS42_2AS_TGACv1_112618_AA0342360	RING U-box superfamily
XLOC_020795	-	receptor kinase At4g00960
XLOC_020940	TRIAE_CS42_2AS_TGACv1_112810_AA0345620	Phytosulfokine receptor 2
XLOC_021150	TRIAE_CS42_2AS_TGACv1_112986_AA0349210	STRUBBELIG-RECEPTOR FAMILY 7-like
XLOC_022030	TRIAE_CS42_2AS_TGACv1_113958_AA0362750	Choline dehydrogenase
XLOC_022034	TRIAE_CS42_2AS_TGACv1_113963_AA0362780	late embryogenesis abundant group 3
XLOC_022211	TRIAE_CS42_2AS_TGACv1_114254_AA0365460	periaxin-like
XLOC_022322	TRIAE_CS42_2AS_TGACv1_114441_AA0367280	isoflavone reductase homolog
XLOC_022454	TRIAE_CS42_2AS_TGACv1_114832_AA0369660	Remorin family
XLOC_022462	TRIAE_CS42_2AS_TGACv1_114864_AA0369770	solute carrier family 25 member 44-like
XLOC_022523	TRIAE_CS42_2AS_TGACv1_115069_AA0370760	LONGIFOLIA 2
XLOC_022628	-	retrotransposon unclassified
XLOC_022805	TRIAE_CS42_2BL_TGACv1_129289_AA0376780	HGA4 isoform X1
XLOC_023503	TRIAE_CS42_2BL_TGACv1_129531_AA0387400	cytochrome b561 and DOMON domain-containing At3g07570-like
XLOC_023533	TRIAE_CS42_2BL_TGACv1_129542_AA0387880	adenine phosphoribosyltransferase 2-like
XLOC_023750	TRIAE_CS42_2BL_TGACv1_129644_AA0391500	uncharacterized protein LOC109786226
XLOC_023786	TRIAE_CS42_2BL_TGACv1_129668_AA0392100	Niemann-Pick C1 -like
XLOC_023825	TRIAE_CS42_2BL_TGACv1_129696_AA0392920	salt response
XLOC_023973	TRIAE_CS42_2BL_TGACv1_129772_AA0395420	myb-related 340
XLOC_024122	TRIAE_CS42_2BL_TGACv1_129855_AA0398100	BAG family molecular chaperone regulator 1-like
XLOC_024155	TRIAE_CS42_2BL_TGACv1_129886_AA0398750	uncharacterized protein LOC109732782
XLOC_024289	TRIAE_CS42_2BL_TGACv1_129973_AA0400750	Calcium-transporting ATPase 9 plasma membrane-type
XLOC_024313	TRIAE_CS42_2BL_TGACv1_129987_AA0401070	TPA_inf: caleosin
XLOC_024319	TRIAE_CS42_2BL_TGACv1_129991_AA0401120	divergent spindle1
XLOC_024751	TRIAE_CS42_2BL_TGACv1_130301_AA0408320	#NAME?
XLOC_024839	TRIAE_CS42_2BL_TGACv1_130374_AA0409780	pentatricopeptide repeat-containing mitochondrial
XLOC_024928	TRIAE_CS42_2BL_TGACv1_130420_AA0411020	Beta-D-xylosidase 4
XLOC_024929	TRIAE_CS42_2BL_TGACv1_130420_AA0411060	loricrin-like isoform X1
XLOC_025138	TRIAE_CS42_2BL_TGACv1_130600_AA0414540	NRT1 PTR FAMILY -like isoform X2
XLOC_025433	TRIAE_CS42_2BL_TGACv1_130870_AA0419230	actin-related 2 3 complex subunit 2B isoform X1
XLOC_026031	TRIAE_CS42_2BL_TGACv1_131557_AA0429140	CAP-Gly domain-containing linker 1-like
XLOC_026046	TRIAE_CS42_2BL_TGACv1_131574_AA0429310	cathepsin L1-like
XLOC_026124	TRIAE_CS42_2BL_TGACv1_131671_AA0430630	Receptor kinase FERONIA
XLOC_026502	TRIAE_CS42_2BL_TGACv1_132302_AA0436630	NUCLEAR FUSION DEFECTIVE 4-like
XLOC_026533	TRIAE_CS42_2BL_TGACv1_132363_AA0437090	Transducin WD40 repeat-like superfamily
XLOC_026859	-	retrotransposon Ty1-copia subclass
XLOC_027111	-	hypothetical protein F775_23973
XLOC_027308	TRIAE_CS42_2BS_TGACv1_145980_AA0451720	stress responsive
XLOC_027544	TRIAE_CS42_2BS_TGACv1_146129_AA0456070	cytosolic sulfotransferase 5-like
XLOC_027815	TRIAE_CS42_2BS_TGACv1_146252_AA0460410	COBRA 6
XLOC_027827	TRIAE_CS42_2BS_TGACv1_146256_AA0460570	peroxidase 2-like
XLOC_028096	TRIAE_CS42_2BS_TGACv1_146451_AA0465500	NAC domain-containing 92-like
XLOC_028256	TRIAE_CS42_2BS_TGACv1_146583_AA0468630	mannan synthase 7
XLOC_028265	TRIAE_CS42_2BS_TGACv1_146588_AA0468800	RING U-box superfamily
XLOC_028336	TRIAE_CS42_2BS_TGACv1_146640_AA0469950	filament-like plant 3
XLOC_028921	TRIAE_CS42_2BS_TGACv1_147204_AA0479740	WEB family At2g17940-like
XLOC_029597	TRIAE_CS42_2BS_TGACv1_148148_AA0490910	CBL-interacting kinase 31
XLOC_029783	TRIAE_CS42_2BS_TGACv1_148533_AA0493540	ABC transporter C family member 10-like
XLOC_029838	TRIAE_CS42_2BS_TGACv1_148684_AA0494530	DETOXIFICATION 40
XLOC_029987	TRIAE_CS42_2BS_TGACv1_149777_AA0497620	uncharacterized secreted
XLOC_030183	TRIAE_CS42_2DL_TGACv1_157927_AA0502220	Peroxidase 12
XLOC_030185	TRIAE_CS42_2DL_TGACv1_157927_AA0502240	Peroxidase 12
XLOC_030235	TRIAE_CS42_2DL_TGACv1_157948_AA0503080	myb-related MYBAS2-like isoform X2
XLOC_030313	TRIAE_CS42_2DL_TGACv1_157974_AA0504460	Peroxidase 72
XLOC_030358	TRIAE_CS42_2DL_TGACv1_157996_AA0505340	BAG family molecular chaperone regulator 1-like
XLOC_030387	TRIAE_CS42_2DL_TGACv1_158008_AA0505730	retrotransposon unclassified
XLOC_030986	TRIAE_CS42_2DL_TGACv1_158329_AA0515810	cytosolic sulfotransferase 8
XLOC_031017	TRIAE_CS42_2DL_TGACv1_158351_AA0516410	uncharacterized protein LOC109744797
XLOC_031170	TRIAE_CS42_2DL_TGACv1_158449_AA0518980	pentatricopeptide repeat-containing mitochondrial
XLOC_031346	TRIAE_CS42_2DL_TGACv1_158558_AA0521830	disulfide isomerase-like 1-2
XLOC_031370	TRIAE_CS42_2DL_TGACv1_158574_AA0522180	transposon unclassified
XLOC_031552	TRIAE_CS42_2DL_TGACv1_158728_AA0525020	uncharacterized protein LOC109772005
XLOC_031812	TRIAE_CS42_2DL_TGACv1_158955_AA0529490	hypothetical protein F775_42489
XLOC_031914	TRIAE_CS42_2DL_TGACv1_159040_AA0531140	Calcium-transporting ATPase 9 plasma membrane-type
XLOC_032204	TRIAE_CS42_2DL_TGACv1_159273_AA0535750	polygalacturonase QRT3-like
XLOC_032420	TRIAE_CS42_2DL_TGACv1_159532_AA0539450	two-component response regulator ORR1-like
XLOC_032607	TRIAE_CS42_2DL_TGACv1_159745_AA0542250	salt response
XLOC_033056	TRIAE_CS42_2DL_TGACv1_160320_AA0549290	heparan-alpha-glucosaminide N-acetyltransferase
XLOC_033241	TRIAE_CS42_2DL_TGACv1_160591_AA0552140	serine carboxypeptidase-like
XLOC_033450	TRIAE_CS42_2DL_TGACv1_160927_AA0555300	anthocyanidin reductase-like
XLOC_033661	TRIAE_CS42_2DL_TGACv1_161508_AA0558930	actin-related 2 3 complex subunit 2
XLOC_033735	TRIAE_CS42_2DL_TGACv1_161713_AA0560220	cytochrome b561 and DOMON domain-containing At3g07570-like
XLOC_033775	TRIAE_CS42_2DL_TGACv1_161854_AA0560840	acetyl-coenzyme A chloroplastic glyoxysomal isoform X1
XLOC_033836	TRIAE_CS42_2DL_TGACv1_162098_AA0561790	PREDICTED: uncharacterized protein LOC101766018
XLOC_033883	TRIAE_CS42_2DL_TGACv1_162396_AA0562610	serine threonine- kinase BRI1-like 2
XLOC_033887	-	RNA-binding rbpE
XLOC_034284	TRIAE_CS42_2DS_TGACv1_177259_AA0570920	COBRA 6
XLOC_034694	TRIAE_CS42_2DS_TGACv1_177462_AA0577830	periaxin-like
XLOC_034731	TRIAE_CS42_2DS_TGACv1_177487_AA0578450	probable carboxylesterase 18
XLOC_034845	TRIAE_CS42_2DS_TGACv1_177564_AA0580170	tetrahydrocannabinolic acid synthase-like
XLOC_034885	TRIAE_CS42_2DS_TGACv1_177600_AA0580850	LRR receptor-like serine threonine- kinase GSO1
XLOC_035049	TRIAE_CS42_2DS_TGACv1_177747_AA0583770	Wall-associated receptor kinase 2
XLOC_035193	TRIAE_CS42_2DS_TGACv1_177870_AA0586390	DNAse I-like superfamily
XLOC_035218	TRIAE_CS42_2DS_TGACv1_177893_AA0586780	bifunctional pinoresinol-lariciresinol reductase 2-like
XLOC_035219	TRIAE_CS42_2DS_TGACv1_177893_AA0586800	isoflavone reductase homolog
XLOC_035229	TRIAE_CS42_2DS_TGACv1_177908_AA0586970	RNA-directed DNA polymerase homolog
XLOC_035441	TRIAE_CS42_2DS_TGACv1_178077_AA0590390	STRUBBELIG-RECEPTOR FAMILY 7-like
XLOC_035574	TRIAE_CS42_2DS_TGACv1_178195_AA0592530	Cytochrome P450 85A1
XLOC_035964	TRIAE_CS42_2DS_TGACv1_178659_AA0599140	peroxidase 2-like
XLOC_036234	TRIAE_CS42_2DS_TGACv1_178991_AA0603290	LONGIFOLIA 2
XLOC_036239	TRIAE_CS42_2DS_TGACv1_179008_AA0603420	heavy metal-associated isoprenylated plant 26
XLOC_036377	TRIAE_CS42_2DS_TGACv1_179262_AA0605670	membrane lipo lipid attachment site (DUF1223)
XLOC_036387	TRIAE_CS42_2DS_TGACv1_179278_AA0605840	---NA---
XLOC_036413	TRIAE_CS42_2DS_TGACv1_179339_AA0606280	probable phosphatase 2C 37
XLOC_036658	TRIAE_CS42_2DS_TGACv1_180099_AA0610200	cytochrome P450 93A2-like
XLOC_036793	TRIAE_CS42_3AL_TGACv1_193567_AA0613230	allergen Asp f 7 homolog
XLOC_036963	TRIAE_CS42_3AL_TGACv1_193647_AA0616150,TRIAE_CS42_3AL_TGACv1_193647_AA0616160	---NA---
XLOC_037120	TRIAE_CS42_3AL_TGACv1_193738_AA0618810	myb-related Hv33-like
XLOC_037191	TRIAE_CS42_3AL_TGACv1_193810_AA0620090	Glutamate decarboxylase
XLOC_037528	TRIAE_CS42_3AL_TGACv1_194074_AA0625950	laccase-12 13-like
XLOC_037562	TRIAE_CS42_3AL_TGACv1_194099_AA0626440	zinc finger CCCH domain-containing 9-like isoform X1
XLOC_038026	TRIAE_CS42_3AL_TGACv1_194492_AA0634060	NADP-dependent malic enzyme
XLOC_038070	TRIAE_CS42_3AL_TGACv1_194515_AA0634730	Glucan endo-1,3-beta-glucosidase GI
XLOC_038080	TRIAE_CS42_3AL_TGACv1_194519_AA0634830	ABC transporter C family member 15
XLOC_038450	TRIAE_CS42_3AL_TGACv1_194865_AA0640910	Receptor kinase HSL1
XLOC_038732	TRIAE_CS42_3AL_TGACv1_195139_AA0645220	NAC domain-containing 73-like
XLOC_038839	TRIAE_CS42_3AL_TGACv1_195244_AA0646890	Laccase-7
XLOC_039089	TRIAE_CS42_3AL_TGACv1_195540_AA0650890	delta-1-pyrroline-5-carboxylate synthase-like
XLOC_039230	TRIAE_CS42_3AL_TGACv1_195726_AA0653170	E3 ubiquitin- ligase At4g11680-like
XLOC_039293	TRIAE_CS42_3AL_TGACv1_195797_AA0654150	IQ-DOMAIN 14
XLOC_039369	TRIAE_CS42_3AL_TGACv1_195903_AA0655540	glutathione S-transferase GSTU6
XLOC_039667	TRIAE_CS42_3AL_TGACv1_196405_AA0660080	Phosphoethanolamine N-methyltransferase 3
XLOC_039931	TRIAE_CS42_3AL_TGACv1_196979_AA0664090	probable phosphatase 2C 50
XLOC_040123	TRIAE_CS42_3AL_TGACv1_197774_AA0667220	Metal tolerance 5
XLOC_040256	TRIAE_CS42_3AL_TGACv1_199326_AA0669650	phosphatase 2C 37-like
XLOC_040489	TRIAE_CS42_3AS_TGACv1_210530_AA0674670	zinc finger MYM-type 1-like
XLOC_040598	TRIAE_CS42_3AS_TGACv1_210665_AA0676660	ABC transporter G family member 31
XLOC_040648	TRIAE_CS42_3AS_TGACv1_210712_AA0677520	transcription factor MYB1R1-like
XLOC_040712	TRIAE_CS42_3AS_TGACv1_210771_AA0678590	O-acyltransferase WSD1-like isoform X1
XLOC_040758	TRIAE_CS42_3AS_TGACv1_210803_AA0679440	profilin
XLOC_040875	TRIAE_CS42_3AS_TGACv1_210938_AA0681630	Chloride channel CLC-c
XLOC_040913	TRIAE_CS42_3AS_TGACv1_210972_AA0682260	zinc finger CCCH domain-containing 3 isoform X1
XLOC_040983	TRIAE_CS42_3AS_TGACv1_211026_AA0683390	Glutamate decarboxylase
XLOC_041149	TRIAE_CS42_3AS_TGACv1_211129_AA0685730	NRT1 PTR FAMILY
XLOC_041166	TRIAE_CS42_3AS_TGACv1_211140_AA0685950	hypothetical protein TRIUR3_22496
XLOC_041228	TRIAE_CS42_3AS_TGACv1_211231_AA0687000	CO(2)-response secreted protease-like
XLOC_041240	TRIAE_CS42_3AS_TGACv1_211249_AA0687240	4,5-DOPA dioxygenase extradiol
XLOC_041489	TRIAE_CS42_3AS_TGACv1_211541_AA0691320	ricin B-like lectin R40G3
XLOC_042018	TRIAE_CS42_3AS_TGACv1_212277_AA0699600	blue copper -like
XLOC_042084	TRIAE_CS42_3AS_TGACv1_212411_AA0700670	embryonic DC-8
XLOC_042114	-	acyl- thioesterase 1 homolog 1-like
XLOC_042208	TRIAE_CS42_3AS_TGACv1_212705_AA0702690	probable staphylococcal-like nuclease CAN1
XLOC_042361	TRIAE_CS42_3AS_TGACv1_213113_AA0705430	Serine carboxypeptidase-like 27
XLOC_042595	TRIAE_CS42_3B_TGACv1_220590_AA0709940	Laccase-7
XLOC_042808	TRIAE_CS42_3B_TGACv1_220646_AA0713590	caffeic acid O-methyltransferase
XLOC_043288	TRIAE_CS42_3B_TGACv1_220873_AA0722030	fatty acyl- reductase 1-like
XLOC_043635	TRIAE_CS42_3B_TGACv1_221043_AA0728030	laccase-5
XLOC_043900	TRIAE_CS42_3B_TGACv1_221165_AA0732510	E3 ubiquitin- ligase SINA-like 7
XLOC_044047	TRIAE_CS42_3B_TGACv1_221254_AA0735240	germin 5-1
XLOC_044082	TRIAE_CS42_3B_TGACv1_221271_AA0735820	Somatic embryogenesis receptor kinase 2
XLOC_044141	TRIAE_CS42_3B_TGACv1_221306_AA0736740	NAC domain-containing 73-like
XLOC_044590	TRIAE_CS42_3B_TGACv1_221569_AA0744480	S-norcoclaurine synthase 1-like
XLOC_044748	TRIAE_CS42_3B_TGACv1_221671_AA0747160	---NA---
XLOC_044781	TRIAE_CS42_3B_TGACv1_221698_AA0747790	G-box-binding factor 4
XLOC_045498	TRIAE_CS42_3B_TGACv1_222228_AA0760130	E3 ubiquitin- ligase At4g11680-like
XLOC_045503	TRIAE_CS42_3B_TGACv1_222229_AA0760180	beta-expansin EXPB7
XLOC_045792	TRIAE_CS42_3B_TGACv1_222480_AA0765510	CO(2)-response secreted protease-like isoform X2
XLOC_045802	TRIAE_CS42_3B_TGACv1_222483_AA0765620	S-norcoclaurine synthase 1
XLOC_045831	TRIAE_CS42_3B_TGACv1_222503_AA0766120	subtilisin-like protease
XLOC_045924	TRIAE_CS42_3B_TGACv1_222610_AA0767770	Glutamate decarboxylase
XLOC_046364	TRIAE_CS42_3B_TGACv1_223005_AA0774970	expansin-A8-like
XLOC_047324	TRIAE_CS42_3B_TGACv1_224063_AA0791830	heat stress transcription factor C-2a-like
XLOC_047352	TRIAE_CS42_3B_TGACv1_224103_AA0792320	thiol protease SEN102-like
XLOC_047549	TRIAE_CS42_3B_TGACv1_224348_AA0795580	unnamed protein product
XLOC_047562	TRIAE_CS42_3B_TGACv1_224369_AA0795770	F-box LRR-repeat At3g59160
XLOC_047700	TRIAE_CS42_3B_TGACv1_224569_AA0798060	germin 8-4
XLOC_047740	TRIAE_CS42_3B_TGACv1_224610_AA0798760	unnamed protein product
XLOC_048143	TRIAE_CS42_3B_TGACv1_225146_AA0805420	3 -N-debenzoyl-2 -deoxytaxol N-benzoyltransferase
XLOC_048268	TRIAE_CS42_3B_TGACv1_225357_AA0807490	Translational activator GCN1
XLOC_048650	TRIAE_CS42_3B_TGACv1_226116_AA0814040	probable staphylococcal-like nuclease CAN1
XLOC_048817	TRIAE_CS42_3B_TGACv1_226451_AA0816990	probable phosphatase 2C 9
XLOC_049045	TRIAE_CS42_3B_TGACv1_227043_AA0821010	hydroxyproline-rich glyco -like
XLOC_049325	TRIAE_CS42_3B_TGACv1_228126_AA0825910	probable phosphatase 2C 50
XLOC_049698	TRIAE_CS42_3DL_TGACv1_249023_AA0834780	arginine decarboxylase 2
XLOC_049839	TRIAE_CS42_3DL_TGACv1_249101_AA0837640,TRIAE_CS42_3DL_TGACv1_249101_AA0837660	Retrovirus-related Pol poly from transposon TNT 1-
XLOC_049856	TRIAE_CS42_3DL_TGACv1_249105_AA0837870	probable phosphatase 2C 50
XLOC_050029	TRIAE_CS42_3DL_TGACv1_249186_AA0840740	NAC domain-containing 73-like
XLOC_050153	TRIAE_CS42_3DL_TGACv1_249239_AA0842710	F-box interaction domain containing
XLOC_050198	TRIAE_CS42_3DL_TGACv1_249262_AA0843480	probable phosphatase 2C 24
XLOC_050720	TRIAE_CS42_3DL_TGACv1_249608_AA0852330	respiratory burst oxidase homolog H
XLOC_050725	TRIAE_CS42_3DL_TGACv1_249612_AA0852450	Hexokinase-6
XLOC_050757	TRIAE_CS42_3DL_TGACv1_249637_AA0853040	myb-related Hv33-like
XLOC_050943	TRIAE_CS42_3DL_TGACv1_249778_AA0856160	Laccase-7
XLOC_051281	TRIAE_CS42_3DL_TGACv1_250063_AA0861520	delta-1-pyrroline-5-carboxylate synthase-like
XLOC_051445	TRIAE_CS42_3DL_TGACv1_250202_AA0864160	hydroxyproline-rich glyco -like
XLOC_051623	TRIAE_CS42_3DL_TGACv1_250372_AA0867150	non-specific lipid-transfer 3
XLOC_051743	TRIAE_CS42_3DL_TGACv1_250490_AA0869110	hypothetical protein TRIUR3_28670
XLOC_051978	TRIAE_CS42_3DL_TGACv1_250761_AA0872720	RAFTIN 1
XLOC_052128	TRIAE_CS42_3DL_TGACv1_250912_AA0874930	Metal ion binding
XLOC_052478	TRIAE_CS42_3DL_TGACv1_251336_AA0880240	extensin precursor
XLOC_052548	TRIAE_CS42_3DL_TGACv1_251414_AA0881370	thiol protease SEN102-like
XLOC_052671	TRIAE_CS42_3DL_TGACv1_251620_AA0883170	Peroxidase 48
XLOC_052710	TRIAE_CS42_3DL_TGACv1_251681_AA0883760	laccase-12 13-like
XLOC_052892	TRIAE_CS42_3DL_TGACv1_251962_AA0886550	WRKY transcription factor 24
XLOC_052918	TRIAE_CS42_3DL_TGACv1_252005_AA0886880	zinc finger CCCH domain-containing 9-like isoform X1
XLOC_052987	TRIAE_CS42_3DL_TGACv1_252155_AA0887950	cellulose synthase A catalytic subunit 4 [UDP-forming]
XLOC_053049	TRIAE_CS42_3DL_TGACv1_252278_AA0889020	diacylglycerol kinase 5-like isoform X3
XLOC_053174	TRIAE_CS42_3DL_TGACv1_252640_AA0891210	glucan endo-1,3-beta-glucosidase GI
XLOC_053484	TRIAE_CS42_3DL_TGACv1_254806_AA0896680	Phosphoethanolamine N-methyltransferase 3
XLOC_053616	TRIAE_CS42_3DS_TGACv1_271476_AA0899760	L-tryptophan--pyruvate aminotransferase 1-like
XLOC_053645	TRIAE_CS42_3DS_TGACv1_271492_AA0900330	ABC transporter G family member 31
XLOC_053780	TRIAE_CS42_3DS_TGACv1_271571_AA0902770	CO(2)-response secreted protease-like
XLOC_053910	TRIAE_CS42_3DS_TGACv1_271660_AA0904980	EGF domain-specific O-linked N-acetylglucosamine transferase-like isoform X1
XLOC_053913	TRIAE_CS42_3DS_TGACv1_271660_AA0905010	salt overly sensitive 1
XLOC_054208	TRIAE_CS42_3DS_TGACv1_271881_AA0910150	Xyloglucan endotransglycosylase hydrolase 8
XLOC_054217	TRIAE_CS42_3DS_TGACv1_271890_AA0910290	Late embryogenesis abundant (LEA) hydroxyproline-rich glyco family
XLOC_054358	TRIAE_CS42_3DS_TGACv1_272005_AA0912980	Endoglucanase 12
XLOC_054447	TRIAE_CS42_3DS_TGACv1_272088_AA0914410	gag-pol poly
XLOC_054613	TRIAE_CS42_3DS_TGACv1_272233_AA0917470	Glutamate decarboxylase
XLOC_054617	TRIAE_CS42_3DS_TGACv1_272235_AA0917550	zinc finger CCCH domain-containing 3
XLOC_054720	TRIAE_CS42_3DS_TGACv1_272345_AA0919290	heparan-alpha-glucosaminide N-acetyltransferase (DUF1624)
XLOC_055113	TRIAE_CS42_3DS_TGACv1_272861_AA0925850	fatty acyl- reductase 1-like
XLOC_055174	TRIAE_CS42_3DS_TGACv1_272946_AA0926890	ricin B-like lectin R40G3
XLOC_055388	TRIAE_CS42_3DS_TGACv1_273332_AA0930430	1-aminocyclopropane-1-carboxylate synthase 7
XLOC_056303	TRIAE_CS42_4AL_TGACv1_288400_AA0947720	Oligopeptide transporter 7
XLOC_056341	TRIAE_CS42_4AL_TGACv1_288420_AA0948400	1-aminocyclopropane-1-carboxylate oxidase
XLOC_056369	TRIAE_CS42_4AL_TGACv1_288455_AA0949040	achilleol B synthase-like
XLOC_056448	-	acyltransferase chloroplastic
XLOC_056686	TRIAE_CS42_4AL_TGACv1_288644_AA0954380	5 -3 exoribonuclease 2-like
XLOC_056929	TRIAE_CS42_4AL_TGACv1_288793_AA0958320	sucrose synthase 1
XLOC_057184	TRIAE_CS42_4AL_TGACv1_288993_AA0962850	Wall-associated receptor kinase 3
XLOC_057267	TRIAE_CS42_4AL_TGACv1_289052_AA0964110	probable carboxylesterase 12
XLOC_057375	TRIAE_CS42_4AL_TGACv1_289146_AA0965980	filament-like plant 3
XLOC_057519	TRIAE_CS42_4AL_TGACv1_289281_AA0968300	pentatricopeptide repeat-containing At1g77405
XLOC_057675	TRIAE_CS42_4AL_TGACv1_289417_AA0970700	Fatty acyl- reductase 1
XLOC_057911	TRIAE_CS42_4AL_TGACv1_289676_AA0974980	citrate transporter1
XLOC_058078	TRIAE_CS42_4AL_TGACv1_289844_AA0977690	NAC domain-containing 43
XLOC_058290	TRIAE_CS42_4AL_TGACv1_290056_AA0981000	CRIB domain-containing RIC4-like
XLOC_058361	TRIAE_CS42_4AL_TGACv1_290141_AA0982120	NAC domain-containing 43
XLOC_058461	TRIAE_CS42_4AL_TGACv1_290309_AA0983840	methylsterol monooxygenase 1-1-like
XLOC_058565	TRIAE_CS42_4AL_TGACv1_290434_AA0985470	nucleobase-ascorbate transporter LPE1
XLOC_058605	TRIAE_CS42_4AL_TGACv1_290500_AA0986100	nuclear transcription factor Y subunit A-1-like isoform X1
XLOC_058618	TRIAE_CS42_4AL_TGACv1_290530_AA0986310	chloroplastic isoform X1
XLOC_058676	TRIAE_CS42_4AL_TGACv1_290598_AA0987300	ankyrin repeat domain-containing 2A
XLOC_058874	TRIAE_CS42_4AL_TGACv1_290903_AA0990370	probable sucrose-phosphate synthase 5
XLOC_058899	TRIAE_CS42_4AL_TGACv1_290941_AA0990810	hydroxyproline O-galactosyltransferase GALT6-like
XLOC_058958	TRIAE_CS42_4AL_TGACv1_291036_AA0991630	Serine threonine- kinase
XLOC_059923	TRIAE_CS42_4AS_TGACv1_306557_AA1010130	UPF0496 1
XLOC_059958	TRIAE_CS42_4AS_TGACv1_306586_AA1010690	probable peroxygenase 3
XLOC_060047	TRIAE_CS42_4AS_TGACv1_306693_AA1012190	heat shock cognate 70 kDa -like
XLOC_060054	TRIAE_CS42_4AS_TGACv1_306708_AA1012260	glucan endo-1,3-beta-glucosidase 7-like
XLOC_060128	TRIAE_CS42_4AS_TGACv1_306790_AA1013480	Tropinone reductase
XLOC_060296	TRIAE_CS42_4AS_TGACv1_306992_AA1015920	UDP-glucuronate:xylan alpha-glucuronosyltransferase 2
XLOC_060488	TRIAE_CS42_4AS_TGACv1_307249_AA1018820	Glycine-rich family
XLOC_060644	TRIAE_CS42_4AS_TGACv1_307528_AA1021210	fringe expressed
XLOC_060682	TRIAE_CS42_4AS_TGACv1_307590_AA1021780	#N/A
XLOC_060784	TRIAE_CS42_4AS_TGACv1_307757_AA1023300	microtubule-associated 70-4-like
XLOC_061083	TRIAE_CS42_4AS_TGACv1_308412_AA1027800	trichome birefringence-like 28
XLOC_061109	TRIAE_CS42_4AS_TGACv1_308519_AA1028380	uncharacterized protein LOC109740361
XLOC_061137	TRIAE_CS42_4AS_TGACv1_308641_AA1028810	CHROMATIN REMODELING 35-like
XLOC_061276	TRIAE_CS42_4AS_TGACv1_309389_AA1030820	hypothetical protein TRIUR3_30156
XLOC_061631	TRIAE_CS42_4BL_TGACv1_320391_AA1037500	O-methyltransferase ZRP4
XLOC_061647	-	uncharacterized protein LOC109787329
XLOC_061698	TRIAE_CS42_4BL_TGACv1_320425_AA1038680	aquaporin TIP4-1
XLOC_061731	TRIAE_CS42_4BL_TGACv1_320443_AA1039400	Calmodulin-related protein
XLOC_062046	TRIAE_CS42_4BL_TGACv1_320626_AA1045020	beta-carotene 3- chloroplastic-like
XLOC_062118	TRIAE_CS42_4BL_TGACv1_320685_AA1046200	peroxidase 5-like
XLOC_062296	TRIAE_CS42_4BL_TGACv1_320809_AA1049260	S-norcoclaurine synthase 1-like
XLOC_062527	TRIAE_CS42_4BL_TGACv1_320997_AA1053210	UDP-glucuronate:xylan alpha-glucuronosyltransferase 2
XLOC_062935	TRIAE_CS42_4BL_TGACv1_321405_AA1059940	glucan endo-1,3-beta-glucosidase 7-like
XLOC_063062	TRIAE_CS42_4BL_TGACv1_321519_AA1061790	dehydrodolichyl diphosphate synthase complex subunit NUS1-like isoform X4
XLOC_063167	TRIAE_CS42_4BL_TGACv1_321624_AA1063310	ATPase family AAA domain-containing 3
XLOC_063173	TRIAE_CS42_4BL_TGACv1_321636_AA1063420	ATPase plasma membrane-type
XLOC_063480	TRIAE_CS42_4BL_TGACv1_322089_AA1068430	polyol transporter 1
XLOC_063531	TRIAE_CS42_4BL_TGACv1_322159_AA1069120	microtubule-associated 70-4-like
XLOC_063833	TRIAE_CS42_4BL_TGACv1_323956_AA1074210	L-gulonolactone oxidase
XLOC_063987	TRIAE_CS42_4BS_TGACv1_327873_AA1077290	probable sucrose-phosphate synthase 5
XLOC_064040	TRIAE_CS42_4BS_TGACv1_327904_AA1078200	---NA---
XLOC_064192	TRIAE_CS42_4BS_TGACv1_328000_AA1080840	UPSTREAM OF FLC isoform X1
XLOC_064316	TRIAE_CS42_4BS_TGACv1_328114_AA1083040	uncharacterized mitochondrial g00810-like
XLOC_064340	TRIAE_CS42_4BS_TGACv1_328137_AA1083460	SNF1-type serine-threonine kinase
XLOC_064909	TRIAE_CS42_4BS_TGACv1_328753_AA1093050	ABC transporter F family member 1
XLOC_065132	TRIAE_CS42_4BS_TGACv1_328984_AA1096480	methylsterol monooxygenase 1-2-like
XLOC_065507	TRIAE_CS42_4BS_TGACv1_329605_AA1102690	5 -3 exoribonuclease 2-like
XLOC_065588	TRIAE_CS42_4BS_TGACv1_329796_AA1104090	UDP-glucose 6-dehydrogenase 4
XLOC_065689	TRIAE_CS42_4BS_TGACv1_330027_AA1105540	endoglucanase 10
XLOC_065817	-	glucan endo-1,3-beta-glucosidase 7
XLOC_066121	TRIAE_CS42_4DL_TGACv1_342433_AA1113580	Obtusifoliol 14-alpha demethylase
XLOC_066202	TRIAE_CS42_4DL_TGACv1_342497_AA1115230	CBL-interacting kinase 31
XLOC_066228	TRIAE_CS42_4DL_TGACv1_342521_AA1115810	probable peroxygenase 3
XLOC_066491	TRIAE_CS42_4DL_TGACv1_342714_AA1120290	2,3-bisphosphoglycerate-independent phosphoglycerate mutase
XLOC_066569	TRIAE_CS42_4DL_TGACv1_342770_AA1121580	Cytochrome P450 CYP714B3
XLOC_066943	TRIAE_CS42_4DL_TGACv1_343040_AA1128140	homeobox knotted-1-like 3
XLOC_067054	TRIAE_CS42_4DL_TGACv1_343111_AA1129970	transporter arsB isoform X2
XLOC_067069	TRIAE_CS42_4DL_TGACv1_343127_AA1130270	probable phosphatase 2C 30
XLOC_067278	TRIAE_CS42_4DL_TGACv1_343332_AA1133440	low temperature-induced
XLOC_067472	TRIAE_CS42_4DL_TGACv1_343548_AA1136380	L-ascorbate oxidase precursor
XLOC_067505	TRIAE_CS42_4DL_TGACv1_343580_AA1136860	UPF0496 1
XLOC_067562	TRIAE_CS42_4DL_TGACv1_343658_AA1137800	receptor kinase At4g00960
XLOC_067769	TRIAE_CS42_4DL_TGACv1_343875_AA1140810	UDP-glucuronate:xylan alpha-glucuronosyltransferase 2
XLOC_068635	TRIAE_CS42_4DL_TGACv1_345885_AA1154620	flavonoid O-methyltransferase Os11g0303600
XLOC_068673	TRIAE_CS42_4DL_TGACv1_346183_AA1155260	uncharacterized protein LOC109734747 isoform X1
XLOC_068894	TRIAE_CS42_4DS_TGACv1_361058_AA1159900	1-aminocyclopropane-1-carboxylate oxidase
XLOC_068956	TRIAE_CS42_4DS_TGACv1_361106_AA1161080	atpase plasma membrane-type
XLOC_069191	TRIAE_CS42_4DS_TGACv1_361281_AA1164930	SNF1-type serine-threonine kinase
XLOC_069316	TRIAE_CS42_4DS_TGACv1_361391_AA1166890	gibberellin 20 oxidase 2
XLOC_069514	TRIAE_CS42_4DS_TGACv1_361541_AA1169860	probable sucrose-phosphate synthase 5
XLOC_069558	TRIAE_CS42_4DS_TGACv1_361591_AA1170510	UDP-glucose 6-dehydrogenase 4
XLOC_069969	TRIAE_CS42_4DS_TGACv1_362069_AA1176350	DNA-directed RNA polymerase III subunit RPC4
XLOC_070432	TRIAE_CS42_4DS_TGACv1_363068_AA1183220	Endoglucanase 10
XLOC_070741	-	hypothetical protein F775_28873
XLOC_070884	TRIAE_CS42_5AL_TGACv1_374132_AA1191290	Sugar transporter ERD6-like 6
XLOC_071469	TRIAE_CS42_5AL_TGACv1_374451_AA1200500	salt tolerant-related
XLOC_071573	TRIAE_CS42_5AL_TGACv1_374517_AA1202220	TPX2 isoform X1
XLOC_071605	TRIAE_CS42_5AL_TGACv1_374541_AA1202690	G-type lectin S-receptor-like serine threonine- kinase At1g11300
XLOC_071827	TRIAE_CS42_5AL_TGACv1_374669_AA1206170	hypothetical protein F775_31688
XLOC_071924	TRIAE_CS42_5AL_TGACv1_374728_AA1207580,TRIAE_CS42_5AL_TGACv1_374728_AA1207620	retrotransposon unclassified
XLOC_072038	TRIAE_CS42_5AL_TGACv1_374806_AA1209300	uncharacterized protein LOC109779529
XLOC_072092	TRIAE_CS42_5AL_TGACv1_374844_AA1210070	Two-component response regulator-like PRR95
XLOC_072259	TRIAE_CS42_5AL_TGACv1_374956_AA1212820	Phytosulfokines 5
XLOC_072568	TRIAE_CS42_5AL_TGACv1_375186_AA1217430	transcription factor bHLH66
XLOC_072633	TRIAE_CS42_5AL_TGACv1_375241_AA1218400	probable ethanolamine kinase
XLOC_072842	TRIAE_CS42_5AL_TGACv1_375443_AA1221730	glutamic acid-rich isoform X1
XLOC_072923	TRIAE_CS42_5AL_TGACv1_375502_AA1222790	ethanolamine-phosphate cytidylyltransferase-like
XLOC_073190	TRIAE_CS42_5AL_TGACv1_375787_AA1227180	trichome birefringence-like 33
XLOC_073306	TRIAE_CS42_5AL_TGACv1_375923_AA1228920	cellulose synthase A catalytic subunit 9 [UDP-forming]
XLOC_073764	TRIAE_CS42_5AL_TGACv1_376354_AA1235720	BURP domain-containing 9-like
XLOC_073969	TRIAE_CS42_5AL_TGACv1_376614_AA1239070	laccase-23-like isoform X2
XLOC_073986	TRIAE_CS42_5AL_TGACv1_376632_AA1239320	cinnamoyl reductase
XLOC_074191	TRIAE_CS42_5AL_TGACv1_376930_AA1242520	SAUR-like auxin-responsive family
XLOC_074599	TRIAE_CS42_5AL_TGACv1_377722_AA1248960	Ferritin- chloroplastic
XLOC_074816	TRIAE_CS42_5AL_TGACv1_378327_AA1252680	homeobox knotted-1-like 3
XLOC_074914	TRIAE_CS42_5AL_TGACv1_378718_AA1254320	Outer arm dynein light chain 1
XLOC_075181	TRIAE_CS42_5AS_TGACv1_392503_AA1259660	---NA---
XLOC_075231	TRIAE_CS42_5AS_TGACv1_392552_AA1260750	L-ascorbate oxidase precursor
XLOC_075775	-	hypothetical protein TRIUR3_29088
XLOC_075896	TRIAE_CS42_5AS_TGACv1_393366_AA1271880	bidirectional sugar transporter SWEET17-like
XLOC_076107	-	---NA---
XLOC_076453	TRIAE_CS42_5AS_TGACv1_394546_AA1280920	uncharacterized protein LOC109769441
XLOC_076526	TRIAE_CS42_5AS_TGACv1_394883_AA1282110	probable 3-beta-hydroxysteroid-Delta(8),Delta(7)-isomerase
XLOC_076658	TRIAE_CS42_5BL_TGACv1_404115_AA1284720	trichome birefringence-like 33
XLOC_076854	TRIAE_CS42_5BL_TGACv1_404170_AA1287990	glucuronoxylan 4-O-methyltransferase 1-like
XLOC_077056	TRIAE_CS42_5BL_TGACv1_404233_AA1291480	patatin 2
XLOC_077058	TRIAE_CS42_5BL_TGACv1_404233_AA1291470	patatin 2
XLOC_077387	TRIAE_CS42_5BL_TGACv1_404367_AA1297090	ethanolamine kinase
XLOC_078117	TRIAE_CS42_5BL_TGACv1_404708_AA1308990	LSG
XLOC_078152	TRIAE_CS42_5BL_TGACv1_404733_AA1309510	Chalcone-flavanone isomerase family expressed
XLOC_078259	TRIAE_CS42_5BL_TGACv1_404802_AA1311160	nucleobase-ascorbate transporter 6-like
XLOC_078673	TRIAE_CS42_5BL_TGACv1_405004_AA1317680	cinnamoyl- reductase
XLOC_078752	TRIAE_CS42_5BL_TGACv1_405057_AA1318970	#N/A
XLOC_078760	TRIAE_CS42_5BL_TGACv1_405066_AA1319120	flavonoid 3-monooxygenase
XLOC_078822	TRIAE_CS42_5BL_TGACv1_405100_AA1319930	STAY- chloroplastic-like
XLOC_078900	TRIAE_CS42_5BL_TGACv1_405157_AA1321310	pathogenesis-related 1-like
XLOC_079271	TRIAE_CS42_5BL_TGACv1_405431_AA1327230	salt tolerant-related
XLOC_079471	TRIAE_CS42_5BL_TGACv1_405566_AA1330520	uncharacterized protein LOC109738191 isoform X3
XLOC_079542	TRIAE_CS42_5BL_TGACv1_405628_AA1331730	TPX2 (targeting for Xklp2) family
XLOC_079599	TRIAE_CS42_5BL_TGACv1_405678_AA1332700	retrotransposon Ty1-copia subclass
XLOC_079676	-	retrotransposon Ty1-copia subclass
XLOC_079813	TRIAE_CS42_5BL_TGACv1_405829_AA1336020	zinc finger CCCH domain-containing 3 isoform X1
XLOC_080391	TRIAE_CS42_5BL_TGACv1_406407_AA1345200	laccase family
XLOC_080443	-	Cysteine-rich receptor kinase 41
XLOC_080600	TRIAE_CS42_5BL_TGACv1_406689_AA1348660	DNA-(apurinic or apyrimidinic site) lyase 2
XLOC_080610	TRIAE_CS42_5BL_TGACv1_406697_AA1348870	Endoglucanase 24
XLOC_081042	TRIAE_CS42_5BL_TGACv1_407344_AA1356010	PYRICULARIA ORYZAE RESISTANCE 21-like
XLOC_081179	TRIAE_CS42_5BL_TGACv1_407563_AA1358010	Phytosulfokines 5
XLOC_081336	TRIAE_CS42_5BL_TGACv1_407926_AA1360440	cytochrome P450 94B3-like
XLOC_081342	TRIAE_CS42_5BL_TGACv1_407938_AA1360520	Vacuolar-processing enzyme
XLOC_081608	-	probable phosphatase 2C 53
XLOC_082170	TRIAE_CS42_5BS_TGACv1_423369_AA1375280	CASP 1B1
XLOC_082626	TRIAE_CS42_5BS_TGACv1_423773_AA1382940	HVA22 e
XLOC_082728	TRIAE_CS42_5BS_TGACv1_423887_AA1384640	Glutamyl-tRNA reductase chloroplastic
XLOC_082928	TRIAE_CS42_5BS_TGACv1_424245_AA1387960	universal stress PHOS34-like
XLOC_083554	TRIAE_CS42_5DL_TGACv1_433024_AA1398620	ethanolamine kinase
XLOC_083748	TRIAE_CS42_5DL_TGACv1_433096_AA1401750	trichome birefringence-like 33
XLOC_084016	TRIAE_CS42_5DL_TGACv1_433219_AA1406030	probable phosphatase 2C 68
XLOC_084312	TRIAE_CS42_5DL_TGACv1_433361_AA1410870	cycloeucalenol cycloisomerase-like
XLOC_084428	TRIAE_CS42_5DL_TGACv1_433420_AA1412760	copper transporter
XLOC_084429	TRIAE_CS42_5DL_TGACv1_433420_AA1412770	copper transporter
XLOC_084739	TRIAE_CS42_5DL_TGACv1_433611_AA1417510	#N/A
XLOC_084841	TRIAE_CS42_5DL_TGACv1_433673_AA1419160	F-box domain containing isoform X1
XLOC_085082	TRIAE_CS42_5DL_TGACv1_433818_AA1422980	patatin 2
XLOC_085136	TRIAE_CS42_5DL_TGACv1_433856_AA1423840	G-type lectin S-receptor-like serine threonine- kinase At1g11300
XLOC_085251	TRIAE_CS42_5DL_TGACv1_433934_AA1425570	CBL-interacting kinase 7
XLOC_085295	TRIAE_CS42_5DL_TGACv1_433963_AA1426320	cellulose synthase A catalytic subunit 9 [UDP-forming]
XLOC_085703	TRIAE_CS42_5DL_TGACv1_434277_AA1433070	U-box domain-containing 19
XLOC_085725	TRIAE_CS42_5DL_TGACv1_434297_AA1433410,TRIAE_CS42_5DL_TGACv1_434297_AA1433430	S-adenosyl-L-methionine-dependent methyltransferase superfamily
XLOC_085948	TRIAE_CS42_5DL_TGACv1_434496_AA1436980	vacuolar-processing enzyme-like
XLOC_086098	TRIAE_CS42_5DL_TGACv1_434639_AA1439220,TRIAE_CS42_5DL_TGACv1_434639_AA1439230	CRIB domain-containing RIC4-like
XLOC_086257	TRIAE_CS42_5DL_TGACv1_434788_AA1441600	---NA---
XLOC_086735	TRIAE_CS42_5DL_TGACv1_435337_AA1449230	lipoxygenase 2
XLOC_087013	TRIAE_CS42_5DL_TGACv1_435669_AA1453280	Potassium transporter 23
XLOC_087109	TRIAE_CS42_5DL_TGACv1_435789_AA1454930	uncharacterized protein LOC109738191 isoform X1
XLOC_087140	TRIAE_CS42_5DL_TGACv1_435835_AA1455370	ankyrin repeat domain-containing 2
XLOC_087176	TRIAE_CS42_5DL_TGACv1_435884_AA1455950	homeobox-leucine zipper HOX6-like
XLOC_087732	TRIAE_CS42_5DL_TGACv1_437042_AA1464780	Acyl carrier chloroplastic
XLOC_087763	TRIAE_CS42_5DL_TGACv1_437117_AA1465260	plant cysteine oxidase 5-like
XLOC_087879	TRIAE_CS42_5DL_TGACv1_437778_AA1467310	two-component response regulator-like PRR95
XLOC_088227	TRIAE_CS42_5DS_TGACv1_456600_AA1474910	COBRA 5
XLOC_088321	TRIAE_CS42_5DS_TGACv1_456696_AA1476380	salt stress 3
XLOC_089627	TRIAE_CS42_6AL_TGACv1_470958_AA1499440	hypothetical protein TRIUR3_06757
XLOC_089883	TRIAE_CS42_6AL_TGACv1_471165_AA1503930	Secretory carrier-associated membrane 6
XLOC_089915	TRIAE_CS42_6AL_TGACv1_471197_AA1504490	Transcription factor MYB39
XLOC_090071	TRIAE_CS42_6AL_TGACv1_471336_AA1507220	glycerol-3-phosphate transporter 4
XLOC_090282	TRIAE_CS42_6AL_TGACv1_471546_AA1510630	Cysteine protease XCP1
XLOC_090440	TRIAE_CS42_6AL_TGACv1_471708_AA1513200	dehydrin
XLOC_090510	TRIAE_CS42_6AL_TGACv1_471786_AA1514310	Glycosyl family 2
XLOC_090624	TRIAE_CS42_6AL_TGACv1_471955_AA1516210	probable BOI-related E3 ubiquitin- ligase 3
XLOC_090818	TRIAE_CS42_6AL_TGACv1_472199_AA1519050	transmembrane DDB_G0292058-like
XLOC_091151	TRIAE_CS42_6AL_TGACv1_472590_AA1523930	filament-like plant 7
XLOC_091307	TRIAE_CS42_6AL_TGACv1_472842_AA1526510	ODORANT1-like
XLOC_092429	TRIAE_CS42_6AS_TGACv1_485484_AA1546200	transmembrane DDB_G0292058-like
XLOC_093225	TRIAE_CS42_6AS_TGACv1_486336_AA1559920	Cytochrome P450 71C2
XLOC_093300	TRIAE_CS42_6AS_TGACv1_486435_AA1561240	GDSL esterase lipase At2g04570-like
XLOC_093444	TRIAE_CS42_6AS_TGACv1_486645_AA1563540	GDSL esterase lipase At1g09390-like
XLOC_093758	TRIAE_CS42_6AS_TGACv1_487174_AA1568710	thiosulfate sulfurtransferase 18-like isoform X3
XLOC_094272	TRIAE_CS42_6BL_TGACv1_499354_AA1579060	Transcription factor bHLH111
XLOC_094423	TRIAE_CS42_6BL_TGACv1_499410_AA1581840	ODORANT1
XLOC_095058	TRIAE_CS42_6BL_TGACv1_499832_AA1592730	hippocampus abundant transcript 1 isoform X1
XLOC_095260	TRIAE_CS42_6BL_TGACv1_499969_AA1596190	Cysteine protease XCP1
XLOC_095658	TRIAE_CS42_6BL_TGACv1_500330_AA1603240	18S pre-ribosomal assembly gar2-related
XLOC_095788	TRIAE_CS42_6BL_TGACv1_500473_AA1605280	uncharacterized protein LOC109733919 isoform X3
XLOC_096003	TRIAE_CS42_6BL_TGACv1_500727_AA1608920	Dhn4
XLOC_096158	TRIAE_CS42_6BL_TGACv1_500899_AA1611470	bZIP transcription factor
XLOC_096288	-	---NA---
XLOC_096381	TRIAE_CS42_6BL_TGACv1_501225_AA1615050	NAC domain-containing 92-like
XLOC_096484	TRIAE_CS42_6BL_TGACv1_501395_AA1616950	YLS3 isoform X2
XLOC_096541	TRIAE_CS42_6BL_TGACv1_501466_AA1617830	glycerol-3-phosphate transporter 4
XLOC_096581	TRIAE_CS42_6BL_TGACv1_501535_AA1618460	filament-like plant 7
XLOC_096586	TRIAE_CS42_6BL_TGACv1_501542_AA1618580	hypothetical protein TRIUR3_26155
XLOC_096702	TRIAE_CS42_6BL_TGACv1_501742_AA1620350	Mechanosensitive ion channel 6
XLOC_098493	TRIAE_CS42_6BS_TGACv1_513934_AA1652450	STRUBBELIG-RECEPTOR FAMILY 8
XLOC_098655	TRIAE_CS42_6BS_TGACv1_514107_AA1655330	MLO 1
XLOC_098792	TRIAE_CS42_6BS_TGACv1_514259_AA1657570	receptor-like serine threonine- kinase NCRK isoform X4
XLOC_100085	TRIAE_CS42_6DL_TGACv1_526363_AA1680770	ARM repeat superfamily
XLOC_100187	-	predicted protein, partial
XLOC_100225	TRIAE_CS42_6DL_TGACv1_526422_AA1683040	ROOT HAIR DEFECTIVE 3 homolog 2
XLOC_100244	-	high-affinity nitrate transporter-activating -like
XLOC_100447	TRIAE_CS42_6DL_TGACv1_526554_AA1687000	beta-expansin 4 precursor
XLOC_100543	TRIAE_CS42_6DL_TGACv1_526627_AA1688430	Microtubule-associated TORTIFOLIA1
XLOC_100747	TRIAE_CS42_6DL_TGACv1_526747_AA1691310	glycosyltransferase 2-like
XLOC_101764	TRIAE_CS42_6DL_TGACv1_527726_AA1707970	Envelope glyco B
XLOC_101769	TRIAE_CS42_6DL_TGACv1_527735_AA1708050	Mechanosensitive ion channel 6
XLOC_101918	TRIAE_CS42_6DL_TGACv1_527961_AA1710250	uncharacterized protein LOC109775628
XLOC_102083	TRIAE_CS42_6DL_TGACv1_528208_AA1712510	Transcription factor MYB39
XLOC_102099	TRIAE_CS42_6DL_TGACv1_528234_AA1712700	Dhn4
XLOC_102120	TRIAE_CS42_6DL_TGACv1_528285_AA1713040	TIC 20- chloroplastic-like
XLOC_102455	TRIAE_CS42_6DL_TGACv1_529497_AA1718450	Transcription factor bHLH111
XLOC_103113	TRIAE_CS42_6DS_TGACv1_542828_AA1731120	serpin-Z12
XLOC_103238	TRIAE_CS42_6DS_TGACv1_542947_AA1733100	ribonuclease III domain-containing chloroplastic-like isoform X2
XLOC_103293	TRIAE_CS42_6DS_TGACv1_542999_AA1733940	transglycosylase SLT domain containing expressed
XLOC_103614	TRIAE_CS42_6DS_TGACv1_543369_AA1739180	bidirectional sugar transporter SWEET14-like
XLOC_103728	TRIAE_CS42_6DS_TGACv1_543519_AA1741090	GDSL esterase lipase At2g04570-like
XLOC_104217	TRIAE_CS42_6DS_TGACv1_544624_AA1748960	Zinc finger CONSTANS-LIKE 5
XLOC_104623	TRIAE_CS42_7AL_TGACv1_556144_AA1756970	formin 20 isoform X1
XLOC_104690	TRIAE_CS42_7AL_TGACv1_556203_AA1758050	FAR1-RELATED SEQUENCE 7-like isoform X1
XLOC_104773	TRIAE_CS42_7AL_TGACv1_556272_AA1759690	spermidine synthase 3
XLOC_105502	TRIAE_CS42_7AL_TGACv1_556854_AA1772130	beta-glucosidase 25 isoform X2
XLOC_105844	TRIAE_CS42_7AL_TGACv1_557191_AA1777870	NRT1 PTR FAMILY -like
XLOC_105980	TRIAE_CS42_7AL_TGACv1_557350_AA1780160,TRIAE_CS42_7AL_TGACv1_557350_AA1780170	probable O-methyltransferase 2
XLOC_106282	TRIAE_CS42_7AL_TGACv1_557723_AA1785260	Ureide permease 5
XLOC_106982	TRIAE_CS42_7AL_TGACv1_558970_AA1797200	peroxidase P7-like
XLOC_107472	TRIAE_CS42_7AS_TGACv1_569085_AA1806880	NAC domain-containing 68
XLOC_107583	TRIAE_CS42_7AS_TGACv1_569165_AA1808950	ALTERED XYLOGLUCAN 4-like
XLOC_107767	TRIAE_CS42_7AS_TGACv1_569270_AA1812070	probable lysophospholipase BODYGUARD 3
XLOC_107821	TRIAE_CS42_7AS_TGACv1_569301_AA1812990	Fatty acyl- reductase 1
XLOC_107874	TRIAE_CS42_7AS_TGACv1_569337_AA1813800	Kinesin-related 11
XLOC_108025	TRIAE_CS42_7AS_TGACv1_569456_AA1816460	bidirectional sugar transporter SWEET15
XLOC_108127	TRIAE_CS42_7AS_TGACv1_569522_AA1818230	Mitochondrial pyruvate carrier 4
XLOC_108271	TRIAE_CS42_7AS_TGACv1_569634_AA1820740	dnaJ homolog subfamily B member 6-like isoform X1
XLOC_108322	TRIAE_CS42_7AS_TGACv1_569681_AA1821740	Wall-associated receptor kinase 3
XLOC_108645	TRIAE_CS42_7AS_TGACv1_569927_AA1827070	Late embryogenesis abundant group 2
XLOC_108657	TRIAE_CS42_7AS_TGACv1_569942_AA1827240	BAG family molecular chaperone regulator 1
XLOC_109171	TRIAE_CS42_7AS_TGACv1_570456_AA1835940	pyruvate dehydrogenase E1 component subunit alpha- mitochondrial
XLOC_109645	TRIAE_CS42_7AS_TGACv1_571018_AA1843650	probable O-methyltransferase 2
XLOC_109761	TRIAE_CS42_7AS_TGACv1_571176_AA1845450	NRT1 PTR FAMILY -like
XLOC_109902	TRIAE_CS42_7AS_TGACv1_571424_AA1847620	BURP domain-containing 17-like isoform X2
XLOC_110082	TRIAE_CS42_7AS_TGACv1_571900_AA1850620	heavy metal-associated domain containing expressed
XLOC_110204	TRIAE_CS42_7BL_TGACv1_576746_AA1853270	axi 1
XLOC_110485	TRIAE_CS42_7BL_TGACv1_576890_AA1858790	vegetative cell wall gp1-like
XLOC_110697	TRIAE_CS42_7BL_TGACv1_576995_AA1862290	salt overly sensitive 1
XLOC_110919	TRIAE_CS42_7BL_TGACv1_577121_AA1866530	disease resistance RGA3
XLOC_111087	TRIAE_CS42_7BL_TGACv1_577235_AA1869670	beta-glucosidase 25 isoform X2
XLOC_111125	TRIAE_CS42_7BL_TGACv1_577264_AA1870500	FAR1-RELATED SEQUENCE 7-like isoform X1
XLOC_111663	TRIAE_CS42_7BL_TGACv1_577606_AA1879390	germin 8-4
XLOC_112021	TRIAE_CS42_7BL_TGACv1_577913_AA1885930	aldehyde oxidase isoform X1
XLOC_112890	TRIAE_CS42_7BL_TGACv1_578866_AA1901160	boron transporter
XLOC_113097	TRIAE_CS42_7BL_TGACv1_579153_AA1904680	Pre-mRNA cleavage factor Im 25 kDa subunit 1
XLOC_113142	TRIAE_CS42_7BL_TGACv1_579216_AA1905380	GTP-binding nuclear Ran-3
XLOC_113229	TRIAE_CS42_7BL_TGACv1_579385_AA1906820	Peptide transporter PTR2
XLOC_114099	TRIAE_CS42_7BS_TGACv1_591820_AA1922620	probable L-type lectin-domain containing receptor kinase
XLOC_114170	TRIAE_CS42_7BS_TGACv1_591853_AA1923670	DMR6-LIKE OXYGENASE 2
XLOC_114264	TRIAE_CS42_7BS_TGACv1_591912_AA1925430	cinnamoyl- reductase
XLOC_114457	TRIAE_CS42_7BS_TGACv1_592030_AA1928780	Tonoplast dicarboxylate transporter
XLOC_114474	TRIAE_CS42_7BS_TGACv1_592048_AA1929160	BURP domain-containing 17-like isoform X2
XLOC_114552	TRIAE_CS42_7BS_TGACv1_592097_AA1930500	TIM-barrel signal transduction isoform 2
XLOC_115156	TRIAE_CS42_7BS_TGACv1_592583_AA1940760	Retrovirus-related Pol poly LINE-1
XLOC_115233	TRIAE_CS42_7BS_TGACv1_592627_AA1941750	BAG family molecular chaperone regulator 1
XLOC_115320	TRIAE_CS42_7BS_TGACv1_592687_AA1943090	pyruvate dehydrogenase E1 component subunit alpha- mitochondrial
XLOC_115753	-	probable glucan endo-1,3-beta-glucosidase A6
XLOC_116213	TRIAE_CS42_7BS_TGACv1_594457_AA1957650	uncharacterized membrane At3g27390 isoform X1
XLOC_116406	TRIAE_CS42_7DL_TGACv1_602578_AA1961490	hypothetical protein F775_05309
XLOC_116682	TRIAE_CS42_7DL_TGACv1_602729_AA1966830	Peptide transporter PTR2
XLOC_116770	TRIAE_CS42_7DL_TGACv1_602780_AA1968470	aldehyde oxidase isoform X1
XLOC_116953	TRIAE_CS42_7DL_TGACv1_602902_AA1971520	boron transporter
XLOC_116959	TRIAE_CS42_7DL_TGACv1_602906_AA1971650	GTP-binding nuclear Ran-3
XLOC_117132	TRIAE_CS42_7DL_TGACv1_603062_AA1974900	disease resistance RGA3
XLOC_117352	TRIAE_CS42_7DL_TGACv1_603217_AA1978600	FAR1-RELATED SEQUENCE 7-like isoform X1
XLOC_117921	TRIAE_CS42_7DL_TGACv1_603755_AA1988590	aldehyde oxidase isoform X1
XLOC_118202	TRIAE_CS42_7DL_TGACv1_604068_AA1993290	disease resistance RGA3
XLOC_118335	TRIAE_CS42_7DL_TGACv1_604239_AA1995620	GDSL esterase lipase
XLOC_118597	TRIAE_CS42_7DL_TGACv1_604622_AA2000050	G-type lectin S-receptor-like serine threonine- kinase At1g34300
XLOC_118734	TRIAE_CS42_7DL_TGACv1_604845_AA2002240	probable beta-1,3-galactosyltransferase 2
XLOC_118756	-	---NA---
XLOC_118794	TRIAE_CS42_7DL_TGACv1_604924_AA2003110	non-lysosomal glucosylceramidase-like
XLOC_118873	TRIAE_CS42_7DL_TGACv1_605060_AA2004270	probable receptor kinase At1g80640
XLOC_118973	TRIAE_CS42_7DL_TGACv1_605311_AA2005970	dihydroflavonol-4-reductase isoform X2
XLOC_119014	TRIAE_CS42_7DL_TGACv1_605457_AA2006660	NRT1 PTR FAMILY -like
XLOC_119320	TRIAE_CS42_7DS_TGACv1_621360_AA2012980,TRIAE_CS42_7DS_TGACv1_621360_AA2012990	peroxidase 2-like
XLOC_119785	TRIAE_CS42_7DS_TGACv1_621622_AA2021390	potassium transporter 24-like
XLOC_119829	TRIAE_CS42_7DS_TGACv1_621648_AA2022110	DETOXIFICATION 33-like
XLOC_119866	TRIAE_CS42_7DS_TGACv1_621668_AA2022700	BAG family molecular chaperone regulator 1
XLOC_120244	TRIAE_CS42_7DS_TGACv1_621936_AA2029610	microtubule-associated TORTIFOLIA1-like isoform X1
XLOC_120437	TRIAE_CS42_7DS_TGACv1_622117_AA2033050	Histone H1
XLOC_120489	TRIAE_CS42_7DS_TGACv1_622146_AA2033850	pyruvate dehydrogenase E1 component subunit alpha- mitochondrial
XLOC_120870	TRIAE_CS42_7DS_TGACv1_622446_AA2039790	fatty acyl- reductase 1-like
XLOC_121019	TRIAE_CS42_7DS_TGACv1_622599_AA2042340	probable sugar phosphate phosphate translocator At1g06470
XLOC_121088	TRIAE_CS42_7DS_TGACv1_622658_AA2043420	sucrose synthase 1
XLOC_121243	TRIAE_CS42_7DS_TGACv1_622843_AA2046190	Rac-like GTP-binding 3
XLOC_121323	TRIAE_CS42_7DS_TGACv1_622927_AA2047370	HVA22 isoform X1
XLOC_121380	TRIAE_CS42_7DS_TGACv1_622978_AA2048180	uncharacterized protein LOC109735848
XLOC_121610	TRIAE_CS42_7DS_TGACv1_623329_AA2052150	PYRICULARIA ORYZAE RESISTANCE 21-like
XLOC_121623	TRIAE_CS42_7DS_TGACv1_623353_AA2052350,TRIAE_CS42_7DS_TGACv1_623353_AA2052360	cysteine-rich receptor kinase 10
XLOC_121750	TRIAE_CS42_7DS_TGACv1_623542_AA2054340	ADP,ATP carrier mitochondrial-like
XLOC_121835	TRIAE_CS42_7DS_TGACv1_623757_AA2055890	probable O-methyltransferase 2
XLOC_121888	TRIAE_CS42_7DS_TGACv1_623845_AA2056760	NAC domain-containing 83-like
XLOC_122226	TRIAE_CS42_7DS_TGACv1_624595_AA2062130	thiosulfate sulfurtransferase 18 isoform X1
XLOC_122233	TRIAE_CS42_7DS_TGACv1_624626_AA2062270,TRIAE_CS42_7DS_TGACv1_624626_AA2062290	Kinesin KIN-7K chloroplastic
XLOC_123015	TRIAE_CS42_U_TGACv1_640850_AA2077160	Cold-regulated 413 plasma membrane 2
XLOC_123485	TRIAE_CS42_U_TGACv1_641084_AA2084570	Niemann-Pick C1
XLOC_123497	TRIAE_CS42_U_TGACv1_641089_AA2084750	RING finger 141
XLOC_123652	TRIAE_CS42_U_TGACv1_641184_AA2087580	sucrose transport SUT2
XLOC_123898	TRIAE_CS42_U_TGACv1_641320_AA2091850	callose synthase 3-like
XLOC_123947	TRIAE_CS42_U_TGACv1_641350_AA2092630,TRIAE_CS42_U_TGACv1_641350_AA2092650	reverse transcriptase
XLOC_123971	TRIAE_CS42_U_TGACv1_641364_AA2093100	probable LRR receptor-like serine threonine- kinase At1g12460
XLOC_124652	TRIAE_CS42_U_TGACv1_641792_AA2104300	zinc finger CCCH domain-containing 9-like isoform X1
XLOC_124694	TRIAE_CS42_U_TGACv1_641821_AA2105000	65-kDa microtubule-associated 8
XLOC_124704	TRIAE_CS42_U_TGACv1_641827_AA2105110	Non-lysosomal glucosylceramidase
XLOC_125403	TRIAE_CS42_U_TGACv1_642388_AA2116820	Secretory carrier-associated membrane 5
XLOC_125419	TRIAE_CS42_U_TGACv1_642411_AA2117170	Laccase-12 13
XLOC_125451	TRIAE_CS42_U_TGACv1_642436_AA2117570	MADS-box transcription factor 23-like
XLOC_125501	TRIAE_CS42_U_TGACv1_642488_AA2118360	copper transporter
XLOC_125695	TRIAE_CS42_U_TGACv1_642681_AA2121450	desumoylating isopeptidase 1-like isoform X2
XLOC_125877	TRIAE_CS42_U_TGACv1_642881_AA2124380	flavonoid O-methyltransferase Os11g0303600
XLOC_125939	-	retrotransposon unclassified
XLOC_125987	TRIAE_CS42_U_TGACv1_643015_AA2126130	G-box-binding factor 4
XLOC_126849	TRIAE_CS42_U_TGACv1_644520_AA2140150	cellulose synthase A catalytic subunit 4 [UDP-forming]
XLOC_127575	TRIAE_CS42_U_TGACv1_667220_AA2154590	hypothetical protein F775_23973
XLOC_128614	TRIAE_CS42_5BL_TGACv1_729626_AA2172260,TRIAE_CS42_5BL_TGACv1_729626_AA2172270	proline-rich 36-like
XLOC_009579	TRIAE_CS42_1BS_TGACv1_049649_AA0158860	plasma membrane associated -3
XLOC_032875	TRIAE_CS42_2DL_TGACv1_160076_AA0546420	Sexual differentiation process isp7
XLOC_055167	TRIAE_CS42_3DS_TGACv1_272930_AA0926770	embryonic DC-8
XLOC_057241	TRIAE_CS42_4AL_TGACv1_289022_AA0963630	patatin 2
XLOC_088088	TRIAE_CS42_5DS_TGACv1_456510_AA1472610	transcription termination factor chloroplastic-like
XLOC_115527	TRIAE_CS42_7BS_TGACv1_592936_AA1946450	MYB transcription factor ODO1
XLOC_000315	TRIAE_CS42_1AL_TGACv1_000157_AA0005000	nitronate monooxygenase
XLOC_000761	TRIAE_CS42_1AL_TGACv1_000455_AA0012460	retrotransposon expressed
XLOC_001100	TRIAE_CS42_1AL_TGACv1_000725_AA0017980	probable glutathione S-transferase GSTU6
XLOC_001103	TRIAE_CS42_1AL_TGACv1_000725_AA0017970	probable glutathione S-transferase GSTU6
XLOC_001279	TRIAE_CS42_1AL_TGACv1_000872_AA0020740	Hypersensitive-induced response 1
XLOC_001448	TRIAE_CS42_1AL_TGACv1_001016_AA0023570	uncharacterized protein LOC109737420
XLOC_001582	TRIAE_CS42_1AL_TGACv1_001137_AA0025700	fructose-1,6- cytosolic
XLOC_001583	TRIAE_CS42_1AL_TGACv1_001137_AA0025710	#N/A
XLOC_001663	TRIAE_CS42_1AL_TGACv1_001205_AA0026920	Leucyl-tRNA cytoplasmic
XLOC_001720	TRIAE_CS42_1AL_TGACv1_001244_AA0027670	probable methyltransferase PMT21
XLOC_001733	TRIAE_CS42_1AL_TGACv1_001256_AA0027860	Cysteine-rich receptor kinase 25
XLOC_001734	TRIAE_CS42_1AL_TGACv1_001256_AA0027880	Glucan endo-1,3-beta-glucosidase 13
XLOC_001816	TRIAE_CS42_1AL_TGACv1_001355_AA0029210	probable glycerol-3-phosphate dehydrogenase [NAD(+)] cytosolic
XLOC_001902	TRIAE_CS42_1AL_TGACv1_001447_AA0030680	actin-7
XLOC_002107	TRIAE_CS42_1AL_TGACv1_001653_AA0033650	Basic leucine zipper
XLOC_002198	TRIAE_CS42_1AL_TGACv1_001781_AA0035120	SNF1-related kinase regulatory subunit beta-1
XLOC_002329	TRIAE_CS42_1AL_TGACv1_001928_AA0036910	uncharacterized protein LOC109770573 isoform X2
XLOC_002377	TRIAE_CS42_1AL_TGACv1_002007_AA0037760	glucuronosyltransferase PGSIP7
XLOC_003025	TRIAE_CS42_1AL_TGACv1_003095_AA0047680	Proline oxidase
XLOC_003088	TRIAE_CS42_1AL_TGACv1_003185_AA0048590	tumorous imaginal mitochondrial
XLOC_003248	TRIAE_CS42_1AL_TGACv1_003667_AA0051000	cytochrome P450 86B1-like
XLOC_003370	TRIAE_CS42_1AL_TGACv1_004249_AA0052940	polcalcin Jun o 2
XLOC_003565	TRIAE_CS42_1AS_TGACv1_018963_AA0057020	Endoglucanase 14
XLOC_003621	TRIAE_CS42_1AS_TGACv1_019017_AA0058060	trihelix transcription factor GT-3b-like
XLOC_003654	TRIAE_CS42_1AS_TGACv1_019041_AA0058710	phenylalanine ammonia-lyase-like
XLOC_004007	TRIAE_CS42_1AS_TGACv1_019317_AA0064830	glutathione S-transferase 4-like
XLOC_004070	TRIAE_CS42_1AS_TGACv1_019383_AA0065910	probable serine threonine- kinase PBL25
XLOC_004153	TRIAE_CS42_1AS_TGACv1_019494_AA0067320	long chain acyl- synthetase 1
XLOC_004159	TRIAE_CS42_1AS_TGACv1_019501_AA0067410	NADP-dependent malic chloroplastic
XLOC_004230	TRIAE_CS42_1AS_TGACv1_019570_AA0068550	WRKY transcription
XLOC_004309	TRIAE_CS42_1AS_TGACv1_019685_AA0069860	1-aminocyclopropane-1-carboxylate oxidase-like
XLOC_004541	TRIAE_CS42_1AS_TGACv1_020007_AA0073790	CCR4-NOT transcription complex subunit 1-like isoform X1
XLOC_004717	TRIAE_CS42_1AS_TGACv1_020318_AA0076590	mitochondrial pyruvate carrier 1-like
XLOC_004718	TRIAE_CS42_1AS_TGACv1_020318_AA0076580	7-deoxyloganetin glucosyltransferase-like
XLOC_005347	TRIAE_CS42_1BL_TGACv1_030333_AA0087160	Endo-1,3 1,4-beta-D-glucanase
XLOC_005811	TRIAE_CS42_1BL_TGACv1_030585_AA0094830	cytosolic orthophosphate dikinase
XLOC_005961	TRIAE_CS42_1BL_TGACv1_030671_AA0097460	cytochrome P450 86B1-like
XLOC_006314	TRIAE_CS42_1BL_TGACv1_030912_AA0103620	leucine-rich repeat receptor kinase At2g19210
XLOC_006629	TRIAE_CS42_1BL_TGACv1_031159_AA0108940	Heat stress transcription factor A-4d
XLOC_006665	TRIAE_CS42_1BL_TGACv1_031186_AA0109330	probable glutathione S-transferase GSTU6
XLOC_006836	TRIAE_CS42_1BL_TGACv1_031356_AA0112250	uncharacterized protein LOC109770573 isoform X2
XLOC_006934	TRIAE_CS42_1BL_TGACv1_031428_AA0113850	transcription factor HBP-1b(c38)-like isoform X1
XLOC_007272	TRIAE_CS42_1BL_TGACv1_031704_AA0119290	tyrosine aminotransferase-like
XLOC_007555	TRIAE_CS42_1BL_TGACv1_031993_AA0123950	fructose-1,6- cytosolic-like
XLOC_007569	TRIAE_CS42_1BL_TGACv1_032003_AA0124100	uncharacterized protein LOC109772395
XLOC_008219	TRIAE_CS42_1BL_TGACv1_032824_AA0134510	Cysteine-rich receptor kinase 25
XLOC_008548	TRIAE_CS42_1BL_TGACv1_033482_AA0139790	receptor kinase At4g00960
XLOC_008685	-	retrotransposon unclassified
XLOC_008721	TRIAE_CS42_1BL_TGACv1_033928_AA0142640	NAC domain-containing 86-like isoform X1
XLOC_009014	TRIAE_CS42_1BL_TGACv1_038611_AA0148010	O-methyltransferase ZRP4
XLOC_009282	TRIAE_CS42_1BS_TGACv1_049435_AA0153510	G-type lectin S-receptor-like serine threonine- kinase At2g19130
XLOC_009620	TRIAE_CS42_1BS_TGACv1_049680_AA0159500	REF SRPP Os05g0151300 LOC_Os05g05940
XLOC_009682	TRIAE_CS42_1BS_TGACv1_049737_AA0160660	nuclease HARBI1
XLOC_009704	TRIAE_CS42_1BS_TGACv1_049760_AA0160980	probable serine threonine- kinase PBL25
XLOC_009705	TRIAE_CS42_1BS_TGACv1_049760_AA0160990	#N/A
XLOC_009757	TRIAE_CS42_1BS_TGACv1_049815_AA0162020	low-affinity cation transporter
XLOC_009792	TRIAE_CS42_1BS_TGACv1_049838_AA0162620	reverse transcriptase
XLOC_009841	TRIAE_CS42_1BS_TGACv1_049881_AA0163480	Peroxidase 5
XLOC_009878	TRIAE_CS42_1BS_TGACv1_049914_AA0164140	Phenylalanine ammonia-lyase
XLOC_009879	TRIAE_CS42_1BS_TGACv1_049914_AA0164150	Phenylalanine ammonia-lyase
XLOC_009880	TRIAE_CS42_1BS_TGACv1_049914_AA0164170	Phenylalanine ammonia-lyase
XLOC_009914	TRIAE_CS42_1BS_TGACv1_049952_AA0164700	Phospholipase D alpha 2
XLOC_009925	TRIAE_CS42_1BS_TGACv1_049965_AA0164870	Phenylalanine ammonia-lyase
XLOC_009949	TRIAE_CS42_1BS_TGACv1_049975_AA0165270	trihelix transcription factor GT-3b-like
XLOC_009993	TRIAE_CS42_1BS_TGACv1_050018_AA0166040	leaf rust resistance Lr10
XLOC_010068	TRIAE_CS42_1BS_TGACv1_050079_AA0167120	uncharacterized protein LOC109733058
XLOC_010083	TRIAE_CS42_1BS_TGACv1_050100_AA0167400	mitochondrial pyruvate carrier 1-like
XLOC_010132	TRIAE_CS42_1BS_TGACv1_050149_AA0168110	probable glucan 1,3-beta-glucosidase A
XLOC_010460	TRIAE_CS42_1BS_TGACv1_050632_AA0174080	F-box domain containing expressed
XLOC_010535	TRIAE_CS42_1BS_TGACv1_050776_AA0175370	LEC14B -like
XLOC_010608	TRIAE_CS42_1BS_TGACv1_050906_AA0176590	WRKY transcription
XLOC_010643	TRIAE_CS42_1BS_TGACv1_051020_AA0177280	ACT domain-containing ACR9 isoform X1
XLOC_010860	-	Mismatch repair endonuclease PMS2
XLOC_010989	TRIAE_CS42_1DL_TGACv1_061054_AA0183260	formin 18 isoform X1
XLOC_011008	TRIAE_CS42_1DL_TGACv1_061063_AA0183610	fructose-1,6- cytosolic-like
XLOC_011155	TRIAE_CS42_1DL_TGACv1_061115_AA0185890	methionine gamma-lyase
XLOC_011257	TRIAE_CS42_1DL_TGACv1_061159_AA0187550	peroxisomal biogenesis factor 6-like
XLOC_011662	TRIAE_CS42_1DL_TGACv1_061407_AA0194400	uncharacterized protein LOC109770573 isoform X2
XLOC_012037	TRIAE_CS42_1DL_TGACv1_061642_AA0200700	probable aminotransferase TAT2
XLOC_012389	TRIAE_CS42_1DL_TGACv1_061939_AA0205900	disease resistance
XLOC_012453	TRIAE_CS42_1DL_TGACv1_061987_AA0206910	Cysteine-rich receptor kinase 25
XLOC_012455	TRIAE_CS42_1DL_TGACv1_061987_AA0206950	Glucan endo-1,3-beta-glucosidase 13
XLOC_012491	TRIAE_CS42_1DL_TGACv1_062019_AA0207490	transcription factor HBP-1b(c38) isoform X1
XLOC_012581	TRIAE_CS42_1DL_TGACv1_062103_AA0208780	#N/A
XLOC_012781	TRIAE_CS42_1DL_TGACv1_062287_AA0211840	Auxin response factor 3
XLOC_012799	TRIAE_CS42_1DL_TGACv1_062300_AA0212090	probable glutathione S-transferase GSTU6
XLOC_012823	TRIAE_CS42_1DL_TGACv1_062315_AA0212420	benzyl alcohol O-benzoyltransferase
XLOC_012829	TRIAE_CS42_1DL_TGACv1_062322_AA0212530	probable glycerol-3-phosphate dehydrogenase [NAD(+)] cytosolic
XLOC_012982	TRIAE_CS42_1DL_TGACv1_062467_AA0214900	glutathione S-transferase U17-like
XLOC_013095	TRIAE_CS42_1DL_TGACv1_062558_AA0216450	Nicotianamine aminotransferase A
XLOC_013187	TRIAE_CS42_1DL_TGACv1_062652_AA0217810	Fructose-1,6- cytosolic
XLOC_013734	TRIAE_CS42_1DL_TGACv1_063317_AA0226240	jacalin-related lectin 3-like
XLOC_013770	TRIAE_CS42_1DL_TGACv1_063396_AA0226890	uncharacterized protein LOC109772395
XLOC_013785	TRIAE_CS42_1DL_TGACv1_063426_AA0227110	DNA-directed RNA polymerase I subunit RPA2
XLOC_013963	TRIAE_CS42_1DL_TGACv1_063699_AA0230030	aminoacrylate hydrolase isoform X1
XLOC_014321	TRIAE_CS42_1DL_TGACv1_064773_AA0235660	cytochrome P450 86B1-like
XLOC_014480	TRIAE_CS42_1DS_TGACv1_080102_AA0239150	probable glucan 1,3-beta-glucosidase A
XLOC_014488	TRIAE_CS42_1DS_TGACv1_080107_AA0239330,TRIAE_CS42_1DS_TGACv1_080107_AA0239360	phenylalanine ammonia-lyase-like
XLOC_014532	TRIAE_CS42_1DS_TGACv1_080116_AA0240000	Phospholipase D alpha 2
XLOC_014644	TRIAE_CS42_1DS_TGACv1_080161_AA0241870	disease resistance RGA4
XLOC_014735	TRIAE_CS42_1DS_TGACv1_080206_AA0243120	probable sucrose-phosphatase 3 isoform X1
XLOC_014737	TRIAE_CS42_1DS_TGACv1_080209_AA0243170	WRKY transcription
XLOC_014880	TRIAE_CS42_1DS_TGACv1_080324_AA0245930	serine threonine- kinase At3g07070
XLOC_015024	TRIAE_CS42_1DS_TGACv1_080468_AA0248540	probable glutathione S-transferase GSTU6
XLOC_015062	TRIAE_CS42_1DS_TGACv1_080503_AA0249180	12-oxophytodienoate reductase 5
XLOC_015320	TRIAE_CS42_1DS_TGACv1_080771_AA0253510	probable L-gulonolactone oxidase 4
XLOC_015644	TRIAE_CS42_1DS_TGACv1_081195_AA0258600	LEC14B -like
XLOC_015723	TRIAE_CS42_1DS_TGACv1_081328_AA0259910	LRR receptor-like serine threonine- kinase
XLOC_015739	TRIAE_CS42_1DS_TGACv1_081366_AA0260200	transcriptional expressed
XLOC_015875	TRIAE_CS42_1DS_TGACv1_081780_AA0262690	CBL-interacting kinase 17
XLOC_015955	TRIAE_CS42_1DS_TGACv1_082184_AA0264060	trihelix transcription factor GT-3b-like
XLOC_015964	TRIAE_CS42_1DS_TGACv1_082230_AA0264230	1-aminocyclopropane-1-carboxylate oxidase-like
XLOC_016072	TRIAE_CS42_2AL_TGACv1_092909_AA0266780	BTB POZ and TAZ domain-containing 2-like
XLOC_016099	TRIAE_CS42_2AL_TGACv1_092926_AA0267290	G-type lectin S-receptor-like serine threonine- kinase SD2-5
XLOC_016246	TRIAE_CS42_2AL_TGACv1_093025_AA0269770	probable aldo-keto reductase 3
XLOC_016258	TRIAE_CS42_2AL_TGACv1_093035_AA0269990	heavy metal-associated isoprenylated plant 39-like isoform X2
XLOC_016420	TRIAE_CS42_2AL_TGACv1_093126_AA0272780	fructan 6-exohydrolase
XLOC_016455	TRIAE_CS42_2AL_TGACv1_093145_AA0273230	xyloglucan endotransglucosylase hydrolase 9
XLOC_016612	TRIAE_CS42_2AL_TGACv1_093242_AA0275710	oxygen-evolving enhancer chloroplastic
XLOC_016643	TRIAE_CS42_2AL_TGACv1_093267_AA0276130	probable nucleoredoxin 1-2
XLOC_016803	TRIAE_CS42_2AL_TGACv1_093372_AA0278730	probable low-specificity L-threonine aldolase 1
XLOC_017123	TRIAE_CS42_2AL_TGACv1_093624_AA0283900	ubiquinol oxidase mitochondrial-like
XLOC_017181	TRIAE_CS42_2AL_TGACv1_093664_AA0284830	sugar carrier C-like
XLOC_017259	TRIAE_CS42_2AL_TGACv1_093757_AA0286160	hsp70-Hsp90 organizing
XLOC_017394	TRIAE_CS42_2AL_TGACv1_093869_AA0288470	retrotransposon Ty1-copia subclass
XLOC_017812	TRIAE_CS42_2AL_TGACv1_094238_AA0294930	receptor kinase
XLOC_017844	TRIAE_CS42_2AL_TGACv1_094298_AA0295460	Glutamate dehydrogenase 2
XLOC_017961	TRIAE_CS42_2AL_TGACv1_094403_AA0297090	TIFY 9-like
XLOC_018143	TRIAE_CS42_2AL_TGACv1_094578_AA0299860	disease resistance RPS2-like isoform X1
XLOC_018190	TRIAE_CS42_2AL_TGACv1_094614_AA0300490	NAC domain-containing 104
XLOC_018435	TRIAE_CS42_2AL_TGACv1_094854_AA0304090	GEM 4
XLOC_018825	TRIAE_CS42_2AL_TGACv1_095386_AA0310290	collagen 2
XLOC_018826	TRIAE_CS42_2AL_TGACv1_095386_AA0310300	UPF0483 AGAP003155
XLOC_018830	TRIAE_CS42_2AL_TGACv1_095387_AA0310350	probable allantoinase
XLOC_018832	TRIAE_CS42_2AL_TGACv1_095389_AA0310380	Cyclopropane-fatty-acyl-phospholipid synthase
XLOC_018990	TRIAE_CS42_2AL_TGACv1_095610_AA0312890	serine threonine- kinase STY8-like
XLOC_019495	TRIAE_CS42_2AL_TGACv1_096703_AA0320770	methylthioribose kinase
XLOC_019526	TRIAE_CS42_2AL_TGACv1_096759_AA0321200	Tropinone reductase
XLOC_019654	TRIAE_CS42_2AL_TGACv1_097132_AA0323110	14-3-3 GF14-B
XLOC_019711	TRIAE_CS42_2AL_TGACv1_097378_AA0324030	LIGHT-DEPENDENT SHORT HYPOCOTYLS 3
XLOC_019730	-	O-acyltransferase WSD1
XLOC_020078	TRIAE_CS42_2AS_TGACv1_112142_AA0331320	Harpin-induced 1 containing expressed
XLOC_020263	TRIAE_CS42_2AS_TGACv1_112264_AA0334400	hypothetical protein TRIUR3_10755
XLOC_020264	TRIAE_CS42_2AS_TGACv1_112264_AA0334420	hypothetical protein F775_04819
XLOC_020266	TRIAE_CS42_2AS_TGACv1_112264_AA0334470	hypothetical protein F775_04818
XLOC_020337	TRIAE_CS42_2AS_TGACv1_112330_AA0335540	uncharacterized protein LOC109767312
XLOC_020429	TRIAE_CS42_2AS_TGACv1_112391_AA0337140	WUSCHEL-related homeobox 11
XLOC_020509	TRIAE_CS42_2AS_TGACv1_112465_AA0338580	probable indole-3-acetic acid-amido synthetase
XLOC_020528	TRIAE_CS42_2AS_TGACv1_112483_AA0338910	Glucose-6-phosphate phosphate translocator 2
XLOC_020881	TRIAE_CS42_2AS_TGACv1_112747_AA0344510	probable NAD(P)H dehydrogenase (quinone) FQR1-like 1
XLOC_020980	TRIAE_CS42_2AS_TGACv1_112861_AA0346250	Sugar carrier C
XLOC_021147	TRIAE_CS42_2AS_TGACv1_112986_AA0349180	hypothetical protein TRIUR3_09860
XLOC_021195	TRIAE_CS42_2AS_TGACv1_113018_AA0349830	WRKY transcription factor 75
XLOC_021223	TRIAE_CS42_2AS_TGACv1_113031_AA0350150	retrotransposon Ty1-copia subclass
XLOC_021263	TRIAE_CS42_2AS_TGACv1_113081_AA0350890	receptor kinase At4g00960
XLOC_021276	TRIAE_CS42_2AS_TGACv1_113088_AA0351060	class III peroxidase
XLOC_021343	TRIAE_CS42_2AS_TGACv1_113145_AA0352060	TIFY 10A
XLOC_021785	-	---NA---
XLOC_021830	TRIAE_CS42_2AS_TGACv1_113707_AA0359670	Transcription factor bHLH47
XLOC_021955	TRIAE_CS42_2AS_TGACv1_113871_AA0361760	receptor kinase At4g00960
XLOC_021971	TRIAE_CS42_2AS_TGACv1_113891_AA0361960	disease resistance RGA3
XLOC_022315	TRIAE_CS42_2AS_TGACv1_114434_AA0367190	G-type lectin S-receptor-like serine threonine- kinase B120
XLOC_022438	TRIAE_CS42_2AS_TGACv1_114776_AA0369340	nicotianamine synthase
XLOC_022490	TRIAE_CS42_2AS_TGACv1_114963_AA0370220	receptor kinase At4g00960
XLOC_022646	TRIAE_CS42_2AS_TGACv1_115694_AA0372890	4-hydroxyphenylacetaldehyde oxime monooxygenase-like
XLOC_022934	TRIAE_CS42_2BL_TGACv1_129319_AA0378450	Leucoanthocyanidin reductase
XLOC_023014	TRIAE_CS42_2BL_TGACv1_129349_AA0379700	BTB POZ and TAZ domain-containing 2-like
XLOC_023044	TRIAE_CS42_2BL_TGACv1_129359_AA0380140	CBL-interacting kinase 32
XLOC_023059	TRIAE_CS42_2BL_TGACv1_129362_AA0380370	ox1 sensitivity
XLOC_023080	TRIAE_CS42_2BL_TGACv1_129372_AA0380770	cellulose synthase H1
XLOC_023112	TRIAE_CS42_2BL_TGACv1_129388_AA0381240	Transposon Ty3-I Gag-Pol
XLOC_023206	TRIAE_CS42_2BL_TGACv1_129410_AA0382580	probable ran guanine nucleotide release factor
XLOC_023233	TRIAE_CS42_2BL_TGACv1_129420_AA0382910	G-type lectin S-receptor-like serine threonine- kinase At2g19130
XLOC_023299	TRIAE_CS42_2BL_TGACv1_129445_AA0383990	auxin response factor
XLOC_023490	TRIAE_CS42_2BL_TGACv1_129525_AA0387230	wall-associated receptor kinase-like 11
XLOC_023518	-	disease resistance RPP13 3
XLOC_023602	TRIAE_CS42_2BL_TGACv1_129574_AA0389290	glutathione S-transferase
XLOC_023621	TRIAE_CS42_2BL_TGACv1_129586_AA0389510	Anthranilate synthase component II
XLOC_023738	TRIAE_CS42_2BL_TGACv1_129640_AA0391310	transcription factor bHLH35
XLOC_023847	-	disease resistance RGA3
XLOC_023886	TRIAE_CS42_2BL_TGACv1_129728_AA0393950	Glutamate dehydrogenase 2
XLOC_023997	TRIAE_CS42_2BL_TGACv1_129785_AA0395850	Allantoinase
XLOC_024027	TRIAE_CS42_2BL_TGACv1_129798_AA0396340	photosynthetic NDH subunit of lumenal location chloroplastic-like
XLOC_024177	TRIAE_CS42_2BL_TGACv1_129904_AA0399120	uncharacterized protein LOC109744457
XLOC_024428	TRIAE_CS42_2BL_TGACv1_130076_AA0402890	cis-zeatin O-glucosyltransferase
XLOC_024632	TRIAE_CS42_2BL_TGACv1_130210_AA0406380	probable isoaspartyl peptidase L-asparaginase 2
XLOC_024708	TRIAE_CS42_2BL_TGACv1_130262_AA0407610	beta- insoluble isoenzyme 7-like
XLOC_024961	TRIAE_CS42_2BL_TGACv1_130448_AA0411640	pathogenesis-related 1-like
XLOC_025680	TRIAE_CS42_2BL_TGACv1_131157_AA0423410	probable staphylococcal-like nuclease CAN1
XLOC_025759	TRIAE_CS42_2BL_TGACv1_131230_AA0424710	non-specific lipid transfer GPI-anchored 2-like
XLOC_025822	TRIAE_CS42_2BL_TGACv1_131312_AA0425860	sugar carrier C-like
XLOC_025851	TRIAE_CS42_2BL_TGACv1_131340_AA0426360	disease resistance RGA3
XLOC_025972	TRIAE_CS42_2BL_TGACv1_131468_AA0428210	xyloglucan endotransglucosylase hydrolase 9
XLOC_026003	TRIAE_CS42_2BL_TGACv1_131509_AA0428670	F-box kelch-repeat At1g67480
XLOC_026359	TRIAE_CS42_2BL_TGACv1_131995_AA0434270	disease resistance RPP13 3 isoform X1
XLOC_026430	TRIAE_CS42_2BL_TGACv1_132129_AA0435500	---NA---
XLOC_026503	TRIAE_CS42_2BL_TGACv1_132304_AA0436650	glycerophosphodiester phosphodiesterase GDPD2-like
XLOC_026737	TRIAE_CS42_2BL_TGACv1_132950_AA0440660	probable aldo-keto reductase 2
XLOC_026822	TRIAE_CS42_2BL_TGACv1_133295_AA0442130	probable nucleoredoxin 1
XLOC_026941	TRIAE_CS42_2BL_TGACv1_135031_AA0444600	bHLH domain
XLOC_027054	TRIAE_CS42_2BS_TGACv1_145847_AA0447040	uncharacterized protein LOC109767312
XLOC_027260	TRIAE_CS42_2BS_TGACv1_145958_AA0450840	Anthocyanidin 5,3-O-glucosyltransferase
XLOC_027314	TRIAE_CS42_2BS_TGACv1_145987_AA0451980	cysteine-rich receptor kinase 40 isoform X1
XLOC_027471	TRIAE_CS42_2BS_TGACv1_146084_AA0454940	Glucan endo-1,3-beta-glucosidase 13
XLOC_027559	TRIAE_CS42_2BS_TGACv1_146136_AA0456320	MLO 1
XLOC_027897	TRIAE_CS42_2BS_TGACv1_146299_AA0461810	Glucose-6-phosphate phosphate translocator 2
XLOC_027917	TRIAE_CS42_2BS_TGACv1_146307_AA0462250	1-aminocyclopropane-1-carboxylate oxidase homolog 1-like
XLOC_027939	TRIAE_CS42_2BS_TGACv1_146323_AA0462570	uncharacterized protein LOC109744627
XLOC_028113	TRIAE_CS42_2BS_TGACv1_146468_AA0465810	retrotransposon Ty1-copia subclass
XLOC_028248	TRIAE_CS42_2BS_TGACv1_146574_AA0468500	(E)-beta-farnesene synthase-like
XLOC_028280	TRIAE_CS42_2BS_TGACv1_146598_AA0469050	hypothetical protein F775_30378
XLOC_028796	TRIAE_CS42_2BS_TGACv1_147075_AA0477570	uncharacterized mitochondrial g00810-like
XLOC_028990	TRIAE_CS42_2BS_TGACv1_147270_AA0480830	G-type lectin S-receptor-like serine threonine- kinase B120
XLOC_029039	TRIAE_CS42_2BS_TGACv1_147306_AA0481530	hypothetical protein F775_04819
XLOC_029229	TRIAE_CS42_2BS_TGACv1_147544_AA0484720	WAT1-related At5g64700-like
XLOC_029569	TRIAE_CS42_2BS_TGACv1_148087_AA0490540	hypothetical protein F775_04819
XLOC_029618	TRIAE_CS42_2BS_TGACv1_148173_AA0491160	Ubiquitin- ligase CIP8
XLOC_029877	TRIAE_CS42_2BS_TGACv1_148847_AA0495340	Transcription factor bHLH47
XLOC_029920	TRIAE_CS42_2BS_TGACv1_149094_AA0496260	nuclease HARBI1
XLOC_030150	TRIAE_CS42_2DL_TGACv1_157916_AA0501640	auxin response factor
XLOC_030485	TRIAE_CS42_2DL_TGACv1_158042_AA0507100	hypothetical protein F775_27408
XLOC_030544	TRIAE_CS42_2DL_TGACv1_158075_AA0508060	chitinase 5-like
XLOC_030583	TRIAE_CS42_2DL_TGACv1_158087_AA0508660	serine threonine- kinase STY8-like
XLOC_030615	TRIAE_CS42_2DL_TGACv1_158102_AA0509170	probable receptor kinase At5g47070
XLOC_030687	TRIAE_CS42_2DL_TGACv1_158148_AA0510540	BTB POZ and TAZ domain-containing 2-like
XLOC_030807	TRIAE_CS42_2DL_TGACv1_158220_AA0512890	disease resistance RPP13 3 isoform X1
XLOC_030832	TRIAE_CS42_2DL_TGACv1_158240_AA0513320	probable aldo-keto reductase 3
XLOC_031243	TRIAE_CS42_2DL_TGACv1_158494_AA0520130	beta- insoluble isoenzyme 7-like
XLOC_031750	TRIAE_CS42_2DL_TGACv1_158900_AA0528270	allantoinase
XLOC_031829	TRIAE_CS42_2DL_TGACv1_158972_AA0529690	arogenate dehydratase prephenate dehydratase chloroplastic-like
XLOC_031840	TRIAE_CS42_2DL_TGACv1_158979_AA0529840	retrotransposon expressed
XLOC_031869	TRIAE_CS42_2DL_TGACv1_158998_AA0530270	E3 ubiquitin- ligase
XLOC_031961	TRIAE_CS42_2DL_TGACv1_159075_AA0531860	ethylene-responsive transcription factor 4-like
XLOC_032010	TRIAE_CS42_2DL_TGACv1_159108_AA0532590	Leucoanthocyanidin reductase
XLOC_032119	TRIAE_CS42_2DL_TGACv1_159203_AA0534310,TRIAE_CS42_2DL_TGACv1_159203_AA0534320	GAG-POL precursor
XLOC_032130	TRIAE_CS42_2DL_TGACv1_159212_AA0534510	14-3-3 GF14-6
XLOC_032228	TRIAE_CS42_2DL_TGACv1_159307_AA0536210	Glutamate dehydrogenase 2
XLOC_032249	TRIAE_CS42_2DL_TGACv1_159322_AA0536570,TRIAE_CS42_2DL_TGACv1_159322_AA0536580	G-type lectin S-receptor-like serine threonine- kinase At2g19130
XLOC_032268	TRIAE_CS42_2DL_TGACv1_159355_AA0536990	GEM 8
XLOC_032373	TRIAE_CS42_2DL_TGACv1_159467_AA0538710	probable CCR4-associated factor 1 homolog 11
XLOC_032405	TRIAE_CS42_2DL_TGACv1_159519_AA0539260	lipoxygenase 5
XLOC_032429	TRIAE_CS42_2DL_TGACv1_159538_AA0539540	Anthocyanidin reductase
XLOC_032455	TRIAE_CS42_2DL_TGACv1_159566_AA0539920	LIGHT-DEPENDENT SHORT HYPOCOTYLS 3
XLOC_032648	TRIAE_CS42_2DL_TGACv1_159789_AA0542800	bangles and beads-like
XLOC_032688	TRIAE_CS42_2DL_TGACv1_159841_AA0543430	probable galactinol--sucrose galactosyltransferase 2
XLOC_033024	TRIAE_CS42_2DL_TGACv1_160264_AA0548810	TIFY 9-like
XLOC_033034	TRIAE_CS42_2DL_TGACv1_160273_AA0548910	ribose-5-phosphate isomerase
XLOC_033086	TRIAE_CS42_2DL_TGACv1_160359_AA0549740	probable metal-nicotianamine transporter YSL9 isoform X2
XLOC_033170	TRIAE_CS42_2DL_TGACv1_160471_AA0550830	GEM 8
XLOC_033225	TRIAE_CS42_2DL_TGACv1_160567_AA0551820	xyloglucan endotransglucosylase hydrolase 9
XLOC_033254	TRIAE_CS42_2DL_TGACv1_160613_AA0552330	disease resistance RPS2-like isoform X1
XLOC_033291	TRIAE_CS42_2DL_TGACv1_160660_AA0552830	glutathione S-transferase
XLOC_033304	TRIAE_CS42_2DL_TGACv1_160683_AA0553070	probable WRKY transcription factor 34
XLOC_033522	TRIAE_CS42_2DL_TGACv1_161075_AA0556480	probable nucleoredoxin 1-2
XLOC_033774	TRIAE_CS42_2DL_TGACv1_161851_AA0560830	GEM 8
XLOC_034131	TRIAE_CS42_2DS_TGACv1_177184_AA0568130	heat shock 90
XLOC_034298	TRIAE_CS42_2DS_TGACv1_177262_AA0571070	retrotransposon Ty1-copia subclass
XLOC_034332	TRIAE_CS42_2DS_TGACv1_177274_AA0571740	Secologanin synthase
XLOC_034618	TRIAE_CS42_2DS_TGACv1_177420_AA0576640	senescence associated gene 20
XLOC_034714	TRIAE_CS42_2DS_TGACv1_177478_AA0578170	Cytochrome P450 71D7
XLOC_034807	TRIAE_CS42_2DS_TGACv1_177535_AA0579560	7-deoxyloganetin glucosyltransferase-like
XLOC_034874	TRIAE_CS42_2DS_TGACv1_177589_AA0580660	receptor-like serine threonine- kinase SD1-8 isoform X2
XLOC_034939	TRIAE_CS42_2DS_TGACv1_177654_AA0581940	primary amine oxidase-like
XLOC_035276	TRIAE_CS42_2DS_TGACv1_177934_AA0587730	amidase
XLOC_035464	TRIAE_CS42_2DS_TGACv1_178094_AA0590720	probable serine threonine- kinase WNK11
XLOC_035495	TRIAE_CS42_2DS_TGACv1_178119_AA0591130	Cysteine-rich receptor kinase 10
XLOC_035608	TRIAE_CS42_2DS_TGACv1_178231_AA0593130	SSUH2 homolog
XLOC_035909	TRIAE_CS42_2DS_TGACv1_178613_AA0598190	Transcription factor bHLH47
XLOC_036000	TRIAE_CS42_2DS_TGACv1_178685_AA0599740	pentatricopeptide repeat-containing At4g33990 isoform X1
XLOC_036100	TRIAE_CS42_2DS_TGACv1_178822_AA0601370	MLO 1
XLOC_036103	TRIAE_CS42_2DS_TGACv1_178828_AA0601410	hypothetical protein F775_04819
XLOC_036217	TRIAE_CS42_2DS_TGACv1_178970_AA0602950	vacuolar sorting-associated 62-like
XLOC_036222	TRIAE_CS42_2DS_TGACv1_178976_AA0603080	receptor kinase At4g00960
XLOC_036223	TRIAE_CS42_2DS_TGACv1_178976_AA0603090	cysteine-rich receptor kinase 25
XLOC_036242	TRIAE_CS42_2DS_TGACv1_179014_AA0603470	probable E3 ubiquitin- ligase BAH1-like 1
XLOC_036368	TRIAE_CS42_2DS_TGACv1_179236_AA0605510	WRKY transcription factor 70
XLOC_036818	TRIAE_CS42_3AL_TGACv1_193584_AA0613780	ethylene-responsive transcription factor ERF113-like
XLOC_037101	TRIAE_CS42_3AL_TGACv1_193724_AA0618530	WRKY transcription factor 33
XLOC_037321	TRIAE_CS42_3AL_TGACv1_193906_AA0622280	alpha beta-Hydrolases superfamily
XLOC_037598	TRIAE_CS42_3AL_TGACv1_194123_AA0626970	NAC domain-containing 48
XLOC_037763	TRIAE_CS42_3AL_TGACv1_194255_AA0629700	trehalose-6-phosphate synthase15
XLOC_037838	TRIAE_CS42_3AL_TGACv1_194306_AA0630890	peroxisome biosynthesis PAS1-like
XLOC_037857	TRIAE_CS42_3AL_TGACv1_194339_AA0631270	sulfate transporter
XLOC_037886	TRIAE_CS42_3AL_TGACv1_194363_AA0631800	cytokinin dehydrogenase 1-like
XLOC_037890	TRIAE_CS42_3AL_TGACv1_194367_AA0631860	Glycerophosphodiester phosphodiesterase GDPD2
XLOC_037984	TRIAE_CS42_3AL_TGACv1_194457_AA0633450	probable calcium-binding CML35
XLOC_038212	TRIAE_CS42_3AL_TGACv1_194622_AA0636900	probable plastid-lipid-associated chloroplastic
XLOC_038425	TRIAE_CS42_3AL_TGACv1_194839_AA0640480	probable galacturonosyltransferase 15 isoform X2
XLOC_038465	TRIAE_CS42_3AL_TGACv1_194874_AA0641130	Major facilitator superfamily
XLOC_038782	TRIAE_CS42_3AL_TGACv1_195183_AA0646070	hypothetical protein TRIUR3_23961
XLOC_038872	TRIAE_CS42_3AL_TGACv1_195286_AA0647420	receptor kinase HSL1
XLOC_039372	TRIAE_CS42_3AL_TGACv1_195910_AA0655580	retrotransposon unclassified
XLOC_039457	TRIAE_CS42_3AL_TGACv1_196055_AA0656870	Wall-associated receptor kinase 5
XLOC_039496	TRIAE_CS42_3AL_TGACv1_196133_AA0657530	plant-specific domain TIGR01615 family expressed
XLOC_039522	TRIAE_CS42_3AL_TGACv1_196173_AA0657880	kinase chloroplastic
XLOC_039567	TRIAE_CS42_3AL_TGACv1_196226_AA0658520	Transcription factor ORG2
XLOC_039704	TRIAE_CS42_3AL_TGACv1_196467_AA0660570	probable LRR receptor-like serine threonine- kinase At1g51810
XLOC_039758	TRIAE_CS42_3AL_TGACv1_196556_AA0661380	coiled-coil domain-containing 25-like
XLOC_039933	TRIAE_CS42_3AL_TGACv1_196984_AA0664150	probable isoprenylcysteine alpha-carbonyl methylesterase ICMEL2 isoform X1
XLOC_040068	TRIAE_CS42_3AL_TGACv1_197445_AA0666300	hypothetical protein F775_43811
XLOC_040165	TRIAE_CS42_3AL_TGACv1_198101_AA0667980	glycine-rich cell wall structural 2-like
XLOC_040339	TRIAE_CS42_3AS_TGACv1_210431_AA0671900	retrotransposon Ty1-copia subclass
XLOC_040555	TRIAE_CS42_3AS_TGACv1_210620_AA0675830	Wall-associated receptor kinase-like 20
XLOC_041101	TRIAE_CS42_3AS_TGACv1_211110_AA0685140	cold-induced small
XLOC_041104	TRIAE_CS42_3AS_TGACv1_211110_AA0685170	Bowman-Birk type trypsin inhibitor
XLOC_041155	TRIAE_CS42_3AS_TGACv1_211135_AA0685810	subtilisin-chymotrypsin inhibitor CI-1B-like
XLOC_041336	TRIAE_CS42_3AS_TGACv1_211341_AA0688770	Aspartate aminotransferase
XLOC_041844	TRIAE_CS42_3AS_TGACv1_212044_AA0697140	cytochrome P450 704C1-like
XLOC_042107	TRIAE_CS42_3AS_TGACv1_212457_AA0701000	cytochrome P450 71A1-like
XLOC_042318	TRIAE_CS42_3AS_TGACv1_213008_AA0704710	pathogen-related -like
XLOC_042662	TRIAE_CS42_3B_TGACv1_220608_AA0711060	peroxisome biosynthesis PAS1-like
XLOC_042934	TRIAE_CS42_3B_TGACv1_220700_AA0715960	mitochondrial carrier MTM1-like
XLOC_043048	TRIAE_CS42_3B_TGACv1_220746_AA0717870	IQ domain-containing IQM1
XLOC_043667	TRIAE_CS42_3B_TGACv1_221053_AA0728430	coiled-coil domain-containing 25-like
XLOC_043779	TRIAE_CS42_3B_TGACv1_221102_AA0730380	Auxin-responsive IAA1
XLOC_043933	TRIAE_CS42_3B_TGACv1_221180_AA0733070	Selenium-binding 1
XLOC_044031	TRIAE_CS42_3B_TGACv1_221246_AA0734990	Metacaspase-1
XLOC_044053	TRIAE_CS42_3B_TGACv1_221256_AA0735320	glucan endo-1,3-beta-glucosidase 14-like
XLOC_044186	TRIAE_CS42_3B_TGACv1_221332_AA0737540	probable glutathione S-transferase
XLOC_044596	TRIAE_CS42_3B_TGACv1_221570_AA0744570	NRT1 PTR FAMILY -like
XLOC_044939	TRIAE_CS42_3B_TGACv1_221814_AA0750410	hydroxyproline-rich glyco -like
XLOC_045030	TRIAE_CS42_3B_TGACv1_221861_AA0751910	Cysteine-rich receptor kinase 2
XLOC_045256	TRIAE_CS42_3B_TGACv1_222042_AA0755620	Aspartate aminotransferase
XLOC_045474	-	LRR receptor-like serine threonine- kinase
XLOC_045475	TRIAE_CS42_3B_TGACv1_222200_AA0759650	receptor kinase Xa21
XLOC_045499	TRIAE_CS42_3B_TGACv1_222229_AA0760140	glucan endo-1,3-beta-glucosidase GII expressed
XLOC_045566	TRIAE_CS42_3B_TGACv1_222291_AA0761390	probable sulfate transporter
XLOC_045626	TRIAE_CS42_3B_TGACv1_222344_AA0762570	beta-glucuronosyltransferase 14A-like
XLOC_045901	TRIAE_CS42_3B_TGACv1_222587_AA0767430	Methionine aminopeptidase 2B
XLOC_046120	TRIAE_CS42_3B_TGACv1_222793_AA0770880	Lysine--tRNA ligase cytoplasmic
XLOC_046160	TRIAE_CS42_3B_TGACv1_222840_AA0771560	unnamed protein product
XLOC_046180	TRIAE_CS42_3B_TGACv1_222861_AA0771920	cysteine-rich receptor kinase 10
XLOC_046226	TRIAE_CS42_3B_TGACv1_222891_AA0772640	gibberellin 2-oxidase
XLOC_046512	TRIAE_CS42_3B_TGACv1_223174_AA0777390	NAC domain-containing 68-like
XLOC_046596	-	ABC transporter G family member 40
XLOC_046693	TRIAE_CS42_3B_TGACv1_223333_AA0780430	probable galacturonosyltransferase 15 isoform X2
XLOC_046951	TRIAE_CS42_3B_TGACv1_223644_AA0785060	cytochrome P450 710A1-like
XLOC_047416	TRIAE_CS42_3B_TGACv1_224164_AA0793240,TRIAE_CS42_3B_TGACv1_224164_AA0793250	F-box At5g49610-like
XLOC_047423	TRIAE_CS42_3B_TGACv1_224169_AA0793340	WAT1-related At5g07050
XLOC_047532	TRIAE_CS42_3B_TGACv1_224322_AA0795230	Auxin-responsive IAA16
XLOC_047609	TRIAE_CS42_3B_TGACv1_224416_AA0796570	pectinesterase 11
XLOC_047619	TRIAE_CS42_3B_TGACv1_224428_AA0796700	Cytochrome P450 72A15
XLOC_047654	TRIAE_CS42_3B_TGACv1_224499_AA0797310	ABC transporter C family member 3
XLOC_047838	TRIAE_CS42_3B_TGACv1_224715_AA0800460	cytochrome P450
XLOC_048172	TRIAE_CS42_3B_TGACv1_225183_AA0805930	Cytokinin dehydrogenase 4
XLOC_048255	TRIAE_CS42_3B_TGACv1_225333_AA0807220	ULTRAPETALA 1
XLOC_048337	TRIAE_CS42_3B_TGACv1_225456_AA0808580	probable plastid-lipid-associated chloroplastic
XLOC_048363	TRIAE_CS42_3B_TGACv1_225498_AA0809080,TRIAE_CS42_3B_TGACv1_225498_AA0809090	UDP-glucosyl transferase
XLOC_048585	TRIAE_CS42_3B_TGACv1_225919_AA0812920	Class I glutamine amidotransferase-like superfamily
XLOC_048912	TRIAE_CS42_3B_TGACv1_226704_AA0818860	pol poly
XLOC_048914	TRIAE_CS42_3B_TGACv1_226706_AA0818890	glycine-rich cell wall structural 2-like
XLOC_049108	TRIAE_CS42_3B_TGACv1_227188_AA0822050	Transcription factor ORG2
XLOC_050162	TRIAE_CS42_3DL_TGACv1_249241_AA0842890	E3 ubiquitin- ligase MIEL1
XLOC_050252	TRIAE_CS42_3DL_TGACv1_249291_AA0844360	Nematode resistance -like HSPRO2
XLOC_050326	TRIAE_CS42_3DL_TGACv1_249329_AA0845540	Nucleobase-ascorbate transporter 2
XLOC_050419	TRIAE_CS42_3DL_TGACv1_249376_AA0847000	probable alpha,alpha-trehalose-phosphate synthase [UDP-forming] 7
XLOC_050431	TRIAE_CS42_3DL_TGACv1_249381_AA0847130	non-lysosomal glucosylceramidase-like
XLOC_050469	TRIAE_CS42_3DL_TGACv1_249401_AA0847820	squamosa promoter-binding 2
XLOC_050945	TRIAE_CS42_3DL_TGACv1_249782_AA0856230	3-oxo-Delta(4,5)-steroid 5-beta-reductase
XLOC_051147	TRIAE_CS42_3DL_TGACv1_249970_AA0859480	cytokinin dehydrogenase 5
XLOC_051334	TRIAE_CS42_3DL_TGACv1_250123_AA0862480	Glucan endo-1,3-beta-glucosidase GIII
XLOC_051391	TRIAE_CS42_3DL_TGACv1_250158_AA0863330	Retrovirus-related Pol poly LINE-1
XLOC_051558	TRIAE_CS42_3DL_TGACv1_250315_AA0866010	ABC transporter B family member 4
XLOC_051773	TRIAE_CS42_3DL_TGACv1_250514_AA0869570	50S ribosomal chloroplastic
XLOC_051887	TRIAE_CS42_3DL_TGACv1_250631_AA0871330	Selenium-binding 1
XLOC_051920	TRIAE_CS42_3DL_TGACv1_250677_AA0871910	zinc finger MYM-type 1-like
XLOC_051997	TRIAE_CS42_3DL_TGACv1_250780_AA0873040	glycine-rich cell wall structural 2-like
XLOC_052042	TRIAE_CS42_3DL_TGACv1_250816_AA0873600	BTB POZ and TAZ domain-containing 1
XLOC_052043	TRIAE_CS42_3DL_TGACv1_250816_AA0873610	BTB POZ and TAZ domain-containing 1
XLOC_052234	TRIAE_CS42_3DL_TGACv1_251048_AA0876650	xylanase inhibitor
XLOC_052287	TRIAE_CS42_3DL_TGACv1_251103_AA0877420	Glycerophosphodiester phosphodiesterase GDPD2
XLOC_052309	TRIAE_CS42_3DL_TGACv1_251123_AA0877700	---NA---
XLOC_052596	TRIAE_CS42_3DL_TGACv1_251496_AA0882090	glycine-rich cell wall structural -like
XLOC_053055	TRIAE_CS42_3DL_TGACv1_252282_AA0889100	sulfate transporter
XLOC_053144	TRIAE_CS42_3DL_TGACv1_252549_AA0890630	Secologanin synthase
XLOC_053314	TRIAE_CS42_3DL_TGACv1_253211_AA0893780	chlorophyllide a chloroplastic
XLOC_053359	TRIAE_CS42_3DL_TGACv1_253414_AA0894470	Acetamidase Formamidase family
XLOC_053433	TRIAE_CS42_3DL_TGACv1_253902_AA0895730	receptor kinase HSL1
XLOC_053457	TRIAE_CS42_3DL_TGACv1_254173_AA0896070	IQ domain-containing IQM1-like
XLOC_053719	TRIAE_CS42_3DS_TGACv1_271538_AA0901830	transcriptional activator Myb-like
XLOC_053783	TRIAE_CS42_3DS_TGACv1_271577_AA0902830	Retrovirus-related Pol poly LINE-1
XLOC_054346	TRIAE_CS42_3DS_TGACv1_271997_AA0912700	Cytochrome P450 71C4
XLOC_054432	TRIAE_CS42_3DS_TGACv1_272073_AA0914220	LRR receptor-like serine threonine- kinase
XLOC_054511	TRIAE_CS42_3DS_TGACv1_272144_AA0915540,TRIAE_CS42_3DS_TGACv1_272144_AA0915560	Cytokinin-O-glucosyltransferase 1
XLOC_054673	TRIAE_CS42_3DS_TGACv1_272288_AA0918460	E3 ubiquitin- ligase PRT6
XLOC_054811	TRIAE_CS42_3DS_TGACv1_272451_AA0920870	Aspartate aminotransferase
XLOC_054824	TRIAE_CS42_3DS_TGACv1_272459_AA0921070	Peroxidase 25
XLOC_054892	TRIAE_CS42_3DS_TGACv1_272551_AA0922210	uncharacterized isomerase BH0283
XLOC_055053	TRIAE_CS42_3DS_TGACv1_272756_AA0924850	cellulose synthase G2
XLOC_055103	-	Cytokinin-O-glucosyltransferase 1
XLOC_055240	TRIAE_CS42_3DS_TGACv1_273070_AA0928000	beta-glucuronosyltransferase 14B-like
XLOC_055348	TRIAE_CS42_3DS_TGACv1_273236_AA0929770	acyl transferase 7-like
XLOC_055404	TRIAE_CS42_3DS_TGACv1_273371_AA0930690	aconitate cytoplasmic
XLOC_055752	TRIAE_CS42_3DS_TGACv1_274837_AA0936350	probable NADPH:quinone oxidoreductase 1
XLOC_055815	TRIAE_CS42_4AL_TGACv1_288145_AA0938340	membrane of ER body
XLOC_055870	TRIAE_CS42_4AL_TGACv1_288169_AA0939290	sucrose:fructan 6-fructosyltransferase
XLOC_055951	TRIAE_CS42_4AL_TGACv1_288218_AA0940790	probable glutathione S-transferase GSTU6
XLOC_056220	TRIAE_CS42_4AL_TGACv1_288351_AA0945880	glycerophosphodiester phosphodiesterase chloroplastic-like
XLOC_056647	TRIAE_CS42_4AL_TGACv1_288604_AA0953650	endo-1,4-beta-xylanase C-like
XLOC_056804	TRIAE_CS42_4AL_TGACv1_288715_AA0956250	ZINC INDUCED FACILITATOR-LIKE 1-like isoform X2
XLOC_056823	TRIAE_CS42_4AL_TGACv1_288726_AA0956580	alpha carbonic anhydrase 7-like
XLOC_056871	TRIAE_CS42_4AL_TGACv1_288758_AA0957340	GEM 1
XLOC_057318	-	cysteine-rich receptor kinase 10
XLOC_057406	TRIAE_CS42_4AL_TGACv1_289164_AA0966450	NEP-interacting 1
XLOC_057624	TRIAE_CS42_4AL_TGACv1_289386_AA0969940	Aspartic ase Asp1
XLOC_057967	TRIAE_CS42_4AL_TGACv1_289714_AA0975880	2-alkenal reductase (NADP(+)-dependent)-like
XLOC_058236	TRIAE_CS42_4AL_TGACv1_290001_AA0980180	suppressor of disruption of TFIIS-like
XLOC_058321	TRIAE_CS42_4AL_TGACv1_290086_AA0981500	alpha carbonic anhydrase 7-like
XLOC_058838	TRIAE_CS42_4AL_TGACv1_290832_AA0989870	probable LRR receptor-like serine threonine- kinase At3g47570
XLOC_060049	TRIAE_CS42_4AS_TGACv1_306699_AA1012200	probable inactive poly [ADP-ribose] polymerase SRO3 isoform X1
XLOC_060065	TRIAE_CS42_4AS_TGACv1_306719_AA1012420	grassy tillers
XLOC_060092	TRIAE_CS42_4AS_TGACv1_306760_AA1012920	IN2-1-like isoform X1
XLOC_060286	TRIAE_CS42_4AS_TGACv1_306982_AA1015780	root abundant factor
XLOC_060356	TRIAE_CS42_4AS_TGACv1_307069_AA1016690	D-glycerate 3- chloroplastic
XLOC_060542	TRIAE_CS42_4AS_TGACv1_307330_AA1019580	TIFY 10B
XLOC_060794	TRIAE_CS42_4AS_TGACv1_307791_AA1023460	SR-rich pre-mRNA splicing activator
XLOC_060801	TRIAE_CS42_4AS_TGACv1_307809_AA1023610	thaumatin 1b
XLOC_060920	TRIAE_CS42_4AS_TGACv1_308019_AA1025300	probable phosphatase 2C 29
XLOC_060966	TRIAE_CS42_4AS_TGACv1_308110_AA1025970	hypothetical protein TRIUR3_08657
XLOC_061178	TRIAE_CS42_4AS_TGACv1_308773_AA1029400	pathogenesis-related 1-like
XLOC_061405	TRIAE_CS42_4BL_TGACv1_320276_AA1033600	Glutamate decarboxylase 1
XLOC_061443	TRIAE_CS42_4BL_TGACv1_320291_AA1034240	carotenoid 9,10(9 ,10 )-cleavage dioxygenase 1-like
XLOC_061721	TRIAE_CS42_4BL_TGACv1_320441_AA1039150	ZINC INDUCED FACILITATOR-LIKE 1-like
XLOC_062067	TRIAE_CS42_4BL_TGACv1_320641_AA1045330	uncharacterized protein LOC109768161
XLOC_062117	TRIAE_CS42_4BL_TGACv1_320685_AA1046190	peroxidase 5-like
XLOC_062186	TRIAE_CS42_4BL_TGACv1_320729_AA1047290	pheophorbide a chloroplastic
XLOC_062300	TRIAE_CS42_4BL_TGACv1_320814_AA1049320	flavonol synthase flavanone 3-hydroxylase-like
XLOC_062537	TRIAE_CS42_4BL_TGACv1_321003_AA1053420	REDUCED WALL ACETYLATION 3
XLOC_062590	TRIAE_CS42_4BL_TGACv1_321044_AA1054230,TRIAE_CS42_4BL_TGACv1_321044_AA1054240	retrotransposon Ty3-gypsy subclass
XLOC_062995	TRIAE_CS42_4BL_TGACv1_321464_AA1060900	Branched-chain-amino-acid aminotransferase
XLOC_063040	TRIAE_CS42_4BL_TGACv1_321506_AA1061500	LRR receptor-like serine threonine- kinase
XLOC_063315	TRIAE_CS42_4BL_TGACv1_321810_AA1065710	Major facilitator superfamily
XLOC_063548	TRIAE_CS42_4BL_TGACv1_322188_AA1069490	Metacaspase-1
XLOC_063567	TRIAE_CS42_4BL_TGACv1_322216_AA1069760	---NA---
XLOC_063627	TRIAE_CS42_4BL_TGACv1_322341_AA1070740	CBL-interacting serine threonine- kinase 9
XLOC_063634	TRIAE_CS42_4BL_TGACv1_322363_AA1070890	disease resistance At1g50180
XLOC_063873	TRIAE_CS42_4BS_TGACv1_327817_AA1075070	cysteine-rich receptor kinase 25
XLOC_063934	TRIAE_CS42_4BS_TGACv1_327852_AA1076300	lysine-tRNA ligase
XLOC_063993	TRIAE_CS42_4BS_TGACv1_327875_AA1077360	ZINC INDUCED FACILITATOR-LIKE 1-like
XLOC_064870	TRIAE_CS42_4BS_TGACv1_328712_AA1092380	nicotianamine aminotransferase A-like
XLOC_064919	TRIAE_CS42_4BS_TGACv1_328755_AA1093170	methylthioribose-1-phosphate isomerase
XLOC_064926	TRIAE_CS42_4BS_TGACv1_328762_AA1093290	O-methyltransferase ZRP4
XLOC_064940	TRIAE_CS42_4BS_TGACv1_328777_AA1093470	CSC1 RXW8
XLOC_065340	TRIAE_CS42_4BS_TGACv1_329309_AA1100040	ZINC INDUCED FACILITATOR-LIKE 1-like
XLOC_065571	TRIAE_CS42_4BS_TGACv1_329761_AA1103770	---NA---
XLOC_065648	TRIAE_CS42_4BS_TGACv1_329949_AA1104880	microsomal glutathione S-transferase 3
XLOC_065911	TRIAE_CS42_4BS_TGACv1_330963_AA1109220	alpha carbonic anhydrase 7-like
XLOC_066075	TRIAE_CS42_4DL_TGACv1_342400_AA1112600	Branched-chain-amino-acid aminotransferase
XLOC_066195	TRIAE_CS42_4DL_TGACv1_342489_AA1115090	glutathione S-transferase
XLOC_066664	TRIAE_CS42_4DL_TGACv1_342840_AA1123360	peroxidase N-like
XLOC_066765	TRIAE_CS42_4DL_TGACv1_342903_AA1125080	disease resistance At1g50180
XLOC_066770	TRIAE_CS42_4DL_TGACv1_342906_AA1125130	ethylene-responsive transcription factor ERF056-like
XLOC_066814	TRIAE_CS42_4DL_TGACv1_342952_AA1125960	molybdate-anion transporter-like
XLOC_066966	TRIAE_CS42_4DL_TGACv1_343052_AA1128600	abscisic acid receptor PYL4-like
XLOC_067235	TRIAE_CS42_4DL_TGACv1_343287_AA1132740	LRR receptor-like serine threonine- kinase
XLOC_067316	TRIAE_CS42_4DL_TGACv1_343409_AA1134090	omega-3 fatty acid chloroplastic
XLOC_067503	TRIAE_CS42_4DL_TGACv1_343575_AA1136830	Sugar transport 13
XLOC_067775	TRIAE_CS42_4DL_TGACv1_343876_AA1140870	GEM 1
XLOC_067798	TRIAE_CS42_4DL_TGACv1_343897_AA1141220	serine-rich adhesin for platelets-like
XLOC_067883	TRIAE_CS42_4DL_TGACv1_344018_AA1142590	uncharacterized protein LOC109749056
XLOC_067938	TRIAE_CS42_4DL_TGACv1_344084_AA1143460	S27768RNA-directed DNA polymerase (EC ) - maize transposon (fragment)
XLOC_067963	TRIAE_CS42_4DL_TGACv1_344110_AA1143820	ABC transporter C family member 3
XLOC_068027	TRIAE_CS42_4DL_TGACv1_344206_AA1144890	wall-associated receptor kinase-like 14
XLOC_068145	TRIAE_CS42_4DL_TGACv1_344375_AA1146650	phosphoenolpyruvate carboxykinase1
XLOC_068370	TRIAE_CS42_4DL_TGACv1_344866_AA1150230	Malate dehydrogenase [NADP] chloroplastic
XLOC_068572	TRIAE_CS42_4DL_TGACv1_345526_AA1153490	MYB DNA-binding domain superfamily
XLOC_069007	TRIAE_CS42_4DS_TGACv1_361144_AA1161910	methylthioribose-1-phosphate isomerase
XLOC_069206	TRIAE_CS42_4DS_TGACv1_361298_AA1165200	peroxidase 4-like
XLOC_069408	TRIAE_CS42_4DS_TGACv1_361452_AA1168240	lariat debranching enzyme
XLOC_069606	TRIAE_CS42_4DS_TGACv1_361664_AA1171210	Ribulose bisphosphate carboxylase oxygenase activase chloroplastic
XLOC_069689	TRIAE_CS42_4DS_TGACv1_361737_AA1172280	glycosyltransferase family 64 C5
XLOC_069848	TRIAE_CS42_4DS_TGACv1_361936_AA1174510	Lysine--tRNA ligase cytoplasmic
XLOC_070064	TRIAE_CS42_4DS_TGACv1_362222_AA1177850	endo-1,4-beta-xylanase C-like
XLOC_070090	-	uncharacterized protein LOC109734940
XLOC_070136	TRIAE_CS42_4DS_TGACv1_362329_AA1178870	ETHYLENE-INSENSITIVE 2-like
XLOC_070196	TRIAE_CS42_4DS_TGACv1_362432_AA1179740	BTB POZ domain-containing At1g63850-like
XLOC_070576	TRIAE_CS42_5AL_TGACv1_373974_AA1186130	retrotransposon unclassified
XLOC_070830	TRIAE_CS42_5AL_TGACv1_374100_AA1190380	oligopeptide transporter
XLOC_070939	TRIAE_CS42_5AL_TGACv1_374165_AA1192190	CBL-interacting kinase 14
XLOC_071016	TRIAE_CS42_5AL_TGACv1_374196_AA1193340	nicotianamine synthase
XLOC_071637	TRIAE_CS42_5AL_TGACv1_374561_AA1203290	probable cinnamyl alcohol dehydrogenase 8D
XLOC_071844	-	flavonoid 3-monooxygenase
XLOC_071860	TRIAE_CS42_5AL_TGACv1_374689_AA1206630	Serine carboxypeptidase-like 19
XLOC_072061	TRIAE_CS42_5AL_TGACv1_374821_AA1209580	cytochrome P450
XLOC_072200	TRIAE_CS42_5AL_TGACv1_374914_AA1211810	Cysteine-rich receptor kinase 10
XLOC_072201	TRIAE_CS42_5AL_TGACv1_374914_AA1211820	Glucan endo-1,3-beta-glucosidase 13
XLOC_072202	TRIAE_CS42_5AL_TGACv1_374914_AA1211800	Cysteine-rich receptor kinase 10
XLOC_072223	TRIAE_CS42_5AL_TGACv1_374927_AA1212210	probable N-acetyltransferase HLS1
XLOC_072301	TRIAE_CS42_5AL_TGACv1_374992_AA1213520	probable cinnamyl alcohol dehydrogenase 8D
XLOC_072351	TRIAE_CS42_5AL_TGACv1_375027_AA1214290	homeobox Hox-D9
XLOC_072551	TRIAE_CS42_5AL_TGACv1_375169_AA1217160	type 1 non specific lipid transfer precursor
XLOC_072600	TRIAE_CS42_5AL_TGACv1_375225_AA1218080	retrotransposon unclassified
XLOC_072624	-	ABC transporter G family member 53
XLOC_072667	TRIAE_CS42_5AL_TGACv1_375277_AA1218980	CBL-interacting kinase 9
XLOC_072714	TRIAE_CS42_5AL_TGACv1_375316_AA1219710	dirigent 22-like
XLOC_072764	TRIAE_CS42_5AL_TGACv1_375371_AA1220580	Acetyl-coenzyme A synthetase
XLOC_072919	TRIAE_CS42_5AL_TGACv1_375495_AA1222760	auxin Efflux Carrier family isoform X1
XLOC_073207	TRIAE_CS42_5AL_TGACv1_375808_AA1227420	Lipoxygenase 2
XLOC_073320	TRIAE_CS42_5AL_TGACv1_375937_AA1229100	WRKY transcription factor
XLOC_073635	TRIAE_CS42_5AL_TGACv1_376209_AA1233710	FAR1-RELATED SEQUENCE 5-like
XLOC_073976	TRIAE_CS42_5AL_TGACv1_376619_AA1239160	Type IV inositol polyphosphate 5-phosphatase 9
XLOC_073989	-	ZINC INDUCED FACILITATOR-LIKE 1-like
XLOC_074423	TRIAE_CS42_5AL_TGACv1_377361_AA1246180	cytochrome P450
XLOC_074454	TRIAE_CS42_5AL_TGACv1_377407_AA1246570	1-aminocyclopropane-1-carboxylate oxidase 1-like
XLOC_074460	TRIAE_CS42_5AL_TGACv1_377423_AA1246650	hypothetical protein TRIUR3_33709
XLOC_074946	TRIAE_CS42_5AL_TGACv1_378842_AA1254820	probable low-specificity L-threonine aldolase 1
XLOC_074998	TRIAE_CS42_5AL_TGACv1_379144_AA1255620	Malate dehydrogenase [NADP] chloroplastic
XLOC_075028	TRIAE_CS42_5AL_TGACv1_379331_AA1256080	TIFY 10A
XLOC_075052	TRIAE_CS42_5AL_TGACv1_379543_AA1256510	heat stress transcription factor A-2c-like
XLOC_075087	TRIAE_CS42_5AL_TGACv1_380016_AA1257160	germin 8-5
XLOC_075123	-	BTB POZ and MATH domain-containing 1
XLOC_075248	TRIAE_CS42_5AS_TGACv1_392568_AA1261080	hypothetical protein TRIUR3_24868
XLOC_075278	TRIAE_CS42_5AS_TGACv1_392603_AA1261750	serine threonine- kinase
XLOC_075792	TRIAE_CS42_5AS_TGACv1_393247_AA1270320	Calmodulin-binding 60 G
XLOC_075904	TRIAE_CS42_5AS_TGACv1_393381_AA1272010	UDP-glucuronate:xylan alpha-glucuronosyltransferase 1
XLOC_075940	TRIAE_CS42_5AS_TGACv1_393457_AA1272640	calmodulin-binding 60 D-like isoform X4
XLOC_075951	TRIAE_CS42_5AS_TGACv1_393463_AA1272820	Embryogenesis transmembrane -like
XLOC_076073	TRIAE_CS42_5AS_TGACv1_393642_AA1274830	Obtusifoliol 14-alpha demethylase
XLOC_076105	TRIAE_CS42_5AS_TGACv1_393698_AA1275340	Methylcrotonoyl- carboxylase subunit mitochondrial
XLOC_076181	TRIAE_CS42_5AS_TGACv1_393865_AA1276600	zinc finger 1-like
XLOC_076407	TRIAE_CS42_5AS_TGACv1_394403_AA1280060	pathogenesis-related 1-like
XLOC_076501	TRIAE_CS42_5AS_TGACv1_394740_AA1281640	cytochrome P450
XLOC_076842	TRIAE_CS42_5BL_TGACv1_404166_AA1287800,TRIAE_CS42_5BL_TGACv1_404166_AA1287810	monoglyceride lipase-like isoform X1
XLOC_078029	TRIAE_CS42_5BL_TGACv1_404657_AA1307570	Cysteine-rich receptor kinase 10
XLOC_078064	TRIAE_CS42_5BL_TGACv1_404675_AA1308080	uncharacterized protein LOC109751753
XLOC_078335	TRIAE_CS42_5BL_TGACv1_404834_AA1312350	probable prolyl 4-hydroxylase 6
XLOC_078475	TRIAE_CS42_5BL_TGACv1_404911_AA1314600	probable inactive purple acid phosphatase 29
XLOC_078789	TRIAE_CS42_5BL_TGACv1_405078_AA1319460	DETOXIFICATION 16-like isoform X1
XLOC_078826	TRIAE_CS42_5BL_TGACv1_405102_AA1319950	cysteine-rich receptor kinase 10
XLOC_078827	TRIAE_CS42_5BL_TGACv1_405102_AA1319960	cysteine-rich receptor kinase 10
XLOC_078835	TRIAE_CS42_5BL_TGACv1_405108_AA1320210	1-aminocyclopropane-1-carboxylate oxidase 1-like
XLOC_078924	TRIAE_CS42_5BL_TGACv1_405192_AA1321810	PIN-LIKES 7
XLOC_079444	TRIAE_CS42_5BL_TGACv1_405553_AA1330110	Acetyl-coenzyme A synthetase
XLOC_079472	TRIAE_CS42_5BL_TGACv1_405569_AA1330600	NAC domain-containing 77-like
XLOC_079496	TRIAE_CS42_5BL_TGACv1_405586_AA1330960	probable LRR receptor-like serine threonine- kinase At3g47570
XLOC_079501	TRIAE_CS42_5BL_TGACv1_405592_AA1331030	ABC transporter A family member 7
XLOC_079516	TRIAE_CS42_5BL_TGACv1_405604_AA1331280	VQ motif-containing
XLOC_079552	-	---NA---
XLOC_079726	TRIAE_CS42_5BL_TGACv1_405752_AA1334630	UDP-3-O-acylglucosamine N-acyltransferase
XLOC_079762	TRIAE_CS42_5BL_TGACv1_405780_AA1335180	enolase chloroplastic
XLOC_079883	TRIAE_CS42_5BL_TGACv1_405902_AA1337260	probable cinnamyl alcohol dehydrogenase 8D
XLOC_079979	TRIAE_CS42_5BL_TGACv1_405994_AA1338750	hypothetical protein F775_27940
XLOC_080071	-	ABC transporter G family member 53
XLOC_080128	TRIAE_CS42_5BL_TGACv1_406132_AA1341190	tetracycline resistance class H-like
XLOC_080455	TRIAE_CS42_5BL_TGACv1_406498_AA1346300	transcription factor BHLH148
XLOC_080501	TRIAE_CS42_5BL_TGACv1_406556_AA1347040	peroxidase 55-like
XLOC_080839	TRIAE_CS42_5BL_TGACv1_407007_AA1352460	senescence-associated DH
XLOC_080953	TRIAE_CS42_5BL_TGACv1_407221_AA1354530	thaumatin 1
XLOC_080955	TRIAE_CS42_5BL_TGACv1_407222_AA1354550	glutathione transferase GST 23-like
XLOC_081003	TRIAE_CS42_5BL_TGACv1_407284_AA1355280	probable trehalose-phosphate phosphatase 7
XLOC_081083	TRIAE_CS42_5BL_TGACv1_407418_AA1356700	zinc finger ZAT12-like
XLOC_081224	TRIAE_CS42_5BL_TGACv1_407653_AA1358620	cinnamoyl- reductase 2-like
XLOC_081385	TRIAE_CS42_5BL_TGACv1_408035_AA1361270	TIFY 10c-like
XLOC_081453	TRIAE_CS42_5BL_TGACv1_408228_AA1362380	phenylalanine ammonia-lyase-like
XLOC_081658	TRIAE_CS42_5BL_TGACv1_409341_AA1365820	CBL-interacting kinase 14
XLOC_082030	TRIAE_CS42_5BS_TGACv1_423277_AA1373030	probable glucan 1,3-beta-glucosidase A
XLOC_082313	TRIAE_CS42_5BS_TGACv1_423479_AA1377730	UDP-glucuronate:xylan alpha-glucuronosyltransferase 3 isoform X1
XLOC_082644	TRIAE_CS42_5BS_TGACv1_423788_AA1383290	Methylcrotonoyl- carboxylase subunit alpha
XLOC_082894	TRIAE_CS42_5BS_TGACv1_424185_AA1387440	P-loop nucleoside triphosphate hydrolase superfamily with CH (Calponin Homology) domain
XLOC_083275	TRIAE_CS42_5DL_TGACv1_432912_AA1393930	peroxidase 17
XLOC_083340	TRIAE_CS42_5DL_TGACv1_432937_AA1395210	WRKY transcription factor 40
XLOC_083385	TRIAE_CS42_5DL_TGACv1_432952_AA1395900	probable non-specific lipid-transfer 3
XLOC_083594	TRIAE_CS42_5DL_TGACv1_433037_AA1399250	uncharacterized protein LOC109751753
XLOC_083662	TRIAE_CS42_5DL_TGACv1_433064_AA1400410	Lipoxygenase 2
XLOC_083768	TRIAE_CS42_5DL_TGACv1_433103_AA1402090	probable leucine-rich repeat receptor kinase At1g35710
XLOC_083832	TRIAE_CS42_5DL_TGACv1_433131_AA1403110	SRG1
XLOC_083884	TRIAE_CS42_5DL_TGACv1_433158_AA1403960	ABC transporter G family member 41-like
XLOC_083956	TRIAE_CS42_5DL_TGACv1_433195_AA1405180	heat stress transcription factor A-2c-like
XLOC_084032	TRIAE_CS42_5DL_TGACv1_433226_AA1406250	probable aldehyde oxidase 2
XLOC_084192	TRIAE_CS42_5DL_TGACv1_433303_AA1408820	probable E3 ubiquitin- ligase BAH1-like 1
XLOC_084225	TRIAE_CS42_5DL_TGACv1_433317_AA1409350	auxin Efflux Carrier family isoform X1
XLOC_084294	TRIAE_CS42_5DL_TGACv1_433351_AA1410560	calmodulin-binding 60 D-like isoform X1
XLOC_084306	TRIAE_CS42_5DL_TGACv1_433357_AA1410770	Indole-3-glycerol phosphate chloroplastic
XLOC_084348	TRIAE_CS42_5DL_TGACv1_433372_AA1411290	Basic leucine zipper 25
XLOC_084529	TRIAE_CS42_5DL_TGACv1_433481_AA1414370	scopoletin glucosyltransferase-like
XLOC_084557	TRIAE_CS42_5DL_TGACv1_433500_AA1414830	Reticuline oxidase
XLOC_084713	TRIAE_CS42_5DL_TGACv1_433596_AA1417110	heavy metal-associated isoprenylated plant 39-like isoform X2
XLOC_085012	TRIAE_CS42_5DL_TGACv1_433774_AA1421700	CBL-interacting kinase 14
XLOC_085492	TRIAE_CS42_5DL_TGACv1_434109_AA1429510	ABC transporter B family member 25
XLOC_085672	TRIAE_CS42_5DL_TGACv1_434243_AA1432520	Type IV inositol polyphosphate 5-phosphatase 9
XLOC_085812	TRIAE_CS42_5DL_TGACv1_434375_AA1434870	cytochrome P450 71A1-like
XLOC_085814	TRIAE_CS42_5DL_TGACv1_434375_AA1434860	cytochrome P450 71A1-like
XLOC_086059	TRIAE_CS42_5DL_TGACv1_434607_AA1438650	hypothetical protein F775_27940
XLOC_086117	TRIAE_CS42_5DL_TGACv1_434654_AA1439470	probable prolyl 4-hydroxylase 6
XLOC_086161	TRIAE_CS42_5DL_TGACv1_434693_AA1440170	ABC transporter A family member 7
XLOC_086223	TRIAE_CS42_5DL_TGACv1_434752_AA1441060	thaumatin 1
XLOC_086277	TRIAE_CS42_5DL_TGACv1_434802_AA1441860	probable trehalose-phosphate phosphatase 7
XLOC_086586	TRIAE_CS42_5DL_TGACv1_435153_AA1446800	cysteine-rich receptor kinase 10
XLOC_086587	TRIAE_CS42_5DL_TGACv1_435153_AA1446820	#N/A
XLOC_086596	TRIAE_CS42_5DL_TGACv1_435162_AA1446920	alpha,alpha-trehalose-phosphate synthase [UDP-forming] 6-like
XLOC_086693	TRIAE_CS42_5DL_TGACv1_435298_AA1448580	cinnamoyl- reductase 1-like
XLOC_086890	TRIAE_CS42_5DL_TGACv1_435516_AA1451520	WAT1-related At5g64700-like
XLOC_086894	TRIAE_CS42_5DL_TGACv1_435521_AA1451570	11S globulin seed storage 2
XLOC_087033	TRIAE_CS42_5DL_TGACv1_435692_AA1453610,TRIAE_CS42_5DL_TGACv1_435692_AA1453620	DETOXIFICATION 16-like isoform X1
XLOC_087219	TRIAE_CS42_5DL_TGACv1_435943_AA1456540	probable sarcosine oxidase
XLOC_087532	TRIAE_CS42_5DL_TGACv1_436514_AA1461550	uncharacterized N-acetyltransferase p20-like
XLOC_087549	TRIAE_CS42_5DL_TGACv1_436541_AA1461810	probable cinnamyl alcohol dehydrogenase 8D
XLOC_087669	TRIAE_CS42_5DL_TGACv1_436873_AA1463710	TIFY 10c-like
XLOC_087777	TRIAE_CS42_5DL_TGACv1_437165_AA1465460	tonoplast dicarboxylate transporter-like
XLOC_087864	TRIAE_CS42_5DL_TGACv1_437657_AA1467020	ABC transporter G family member 53
XLOC_087910	TRIAE_CS42_5DL_TGACv1_438172_AA1467960	wall-associated receptor kinase 2-like
XLOC_088202	TRIAE_CS42_5DS_TGACv1_456576_AA1474430	serine threonine- kinase
XLOC_088447	TRIAE_CS42_5DS_TGACv1_456832_AA1478810	---NA---
XLOC_088622	TRIAE_CS42_5DS_TGACv1_457073_AA1481820	probable glucan 1,3-beta-glucosidase A
XLOC_088896	TRIAE_CS42_5DS_TGACv1_457426_AA1486400	nuclease HARBI1
XLOC_089009	-	ATP-dependent DNA helicase pif1-like
XLOC_089084	TRIAE_CS42_5DS_TGACv1_457726_AA1489320	probable inactive purple acid phosphatase 1
XLOC_089100	TRIAE_CS42_5DS_TGACv1_457755_AA1489580	Tsn1
XLOC_089113	TRIAE_CS42_5DS_TGACv1_457788_AA1489830	Peroxidase 2
XLOC_089297	TRIAE_CS42_5DS_TGACv1_458244_AA1492910	Methylcrotonoyl- carboxylase subunit mitochondrial
XLOC_089481	TRIAE_CS42_6AL_TGACv1_470860_AA1496720,TRIAE_CS42_6AL_TGACv1_470860_AA1496740	retrotransposon unclassified
XLOC_089498	TRIAE_CS42_6AL_TGACv1_470862_AA1497020	probable alpha,alpha-trehalose-phosphate synthase [UDP-forming] 11
XLOC_089766	TRIAE_CS42_6AL_TGACv1_471055_AA1501820	bidirectional sugar transporter SWEET13-like
XLOC_090156	TRIAE_CS42_6AL_TGACv1_471434_AA1508700	iron-phytosiderophore transporter yellow stripe 1
XLOC_090875	TRIAE_CS42_6AL_TGACv1_472248_AA1519860	SAWADEE HOMEODOMAIN HOMOLOG 2-like
XLOC_091000	TRIAE_CS42_6AL_TGACv1_472402_AA1521780	probable trehalose-phosphate phosphatase 1
XLOC_091119	TRIAE_CS42_6AL_TGACv1_472550_AA1523490	zinc finger CONSTANS-LIKE 9
XLOC_091244	TRIAE_CS42_6AL_TGACv1_472750_AA1525570	uncharacterized protein LOC109750316
XLOC_091353	TRIAE_CS42_6AL_TGACv1_472934_AA1527330	probable amino acid permease 7
XLOC_091477	TRIAE_CS42_6AL_TGACv1_473165_AA1529140	Cytokinin-O-glucosyltransferase 2
XLOC_092199	TRIAE_CS42_6AS_TGACv1_485269_AA1542150	Endoglucanase 11
XLOC_092490	TRIAE_CS42_6AS_TGACv1_485547_AA1547330	F-box LRR-repeat At3g59190-like
XLOC_092502	TRIAE_CS42_6AS_TGACv1_485556_AA1547500	hypothetical protein BRADI_4g21338
XLOC_092778	TRIAE_CS42_6AS_TGACv1_485796_AA1552300	Wall-associated receptor kinase 3
XLOC_093130	TRIAE_CS42_6AS_TGACv1_486199_AA1558070	WRKY transcription factor
XLOC_093336	TRIAE_CS42_6AS_TGACv1_486495_AA1561880	polynucleotide 5 -hydroxyl-kinase NOL9-like
XLOC_093387	TRIAE_CS42_6AS_TGACv1_486571_AA1562740	IQ domain-containing IQM3-like
XLOC_093449	TRIAE_CS42_6AS_TGACv1_486650_AA1563650	nicotianamine synthase
XLOC_093492	TRIAE_CS42_6AS_TGACv1_486705_AA1564260	disease resistance RPP13 3
XLOC_093749	TRIAE_CS42_6AS_TGACv1_487145_AA1568530	Subtilisin-like protease
XLOC_093996	TRIAE_CS42_6AS_TGACv1_487799_AA1572950	tyrosine-sulfated glycopeptide receptor 1-like
XLOC_094576	TRIAE_CS42_6BL_TGACv1_499505_AA1584500	probable alpha,alpha-trehalose-phosphate synthase [UDP-forming] 11
XLOC_094811	TRIAE_CS42_6BL_TGACv1_499662_AA1588620	nicotianamine synthase
XLOC_094835	TRIAE_CS42_6BL_TGACv1_499669_AA1588820	serine threonine- kinase At5g01020-like
XLOC_094874	TRIAE_CS42_6BL_TGACv1_499702_AA1589500	ECERIFERUM 1-like
XLOC_094912	TRIAE_CS42_6BL_TGACv1_499728_AA1590170	disease resistance RGA1
XLOC_094913	TRIAE_CS42_6BL_TGACv1_499728_AA1590190	disease resistance RGA1
XLOC_095298	TRIAE_CS42_6BL_TGACv1_500002_AA1596970	Aspartyl protease AED1
XLOC_095621	TRIAE_CS42_6BL_TGACv1_500284_AA1602660	xanthine uracil vitamin C
XLOC_096126	TRIAE_CS42_6BL_TGACv1_500863_AA1610920	SPX domain-containing membrane Os02g45520
XLOC_096305	TRIAE_CS42_6BL_TGACv1_501116_AA1613740	NRT1 PTR FAMILY -like
XLOC_096755	TRIAE_CS42_6BL_TGACv1_501882_AA1621260	Transcription factor bHLH128
XLOC_096877	TRIAE_CS42_6BL_TGACv1_502147_AA1623410	wall-associated receptor kinase 1-like
XLOC_096984	TRIAE_CS42_6BL_TGACv1_502521_AA1625230	phosphate dikinase chloroplastic
XLOC_097529	TRIAE_CS42_6BS_TGACv1_513213_AA1634770	Cytochrome P450 71C2
XLOC_097892	TRIAE_CS42_6BS_TGACv1_513436_AA1641560	SRC2 homolog
XLOC_097933	TRIAE_CS42_6BS_TGACv1_513460_AA1642360	cysteine-rich receptor kinase 10
XLOC_098006	TRIAE_CS42_6BS_TGACv1_513502_AA1643690	WRKY transcription factor
XLOC_098105	TRIAE_CS42_6BS_TGACv1_513607_AA1645750	NRT1 PTR FAMILY -like
XLOC_098333	TRIAE_CS42_6BS_TGACv1_513790_AA1649730	Subtilisin-like protease
XLOC_098517	TRIAE_CS42_6BS_TGACv1_513952_AA1652760	Glutathione S-transferase family
XLOC_098818	TRIAE_CS42_6BS_TGACv1_514289_AA1657990	microtubule-associated futsch isoform X2
XLOC_098871	TRIAE_CS42_6BS_TGACv1_514361_AA1658800	nicotianamine synthase 1
XLOC_098891	TRIAE_CS42_6BS_TGACv1_514389_AA1659150	disease resistance RPP13 3
XLOC_100098	TRIAE_CS42_6DL_TGACv1_526364_AA1680830	quinone oxidoreductase
XLOC_100242	TRIAE_CS42_6DL_TGACv1_526434_AA1683370	AAA-ATPase mitochondrial-like
XLOC_100412	TRIAE_CS42_6DL_TGACv1_526539_AA1686400	flavonol synthase flavanone 3-hydroxylase
XLOC_100713	TRIAE_CS42_6DL_TGACv1_526736_AA1690950	RNA-directed DNA methylation 3-like
XLOC_100719	TRIAE_CS42_6DL_TGACv1_526737_AA1691010	F-box PP2-B10-like
XLOC_100876	TRIAE_CS42_6DL_TGACv1_526852_AA1693540	probable alpha,alpha-trehalose-phosphate synthase [UDP-forming] 11
XLOC_100969	TRIAE_CS42_6DL_TGACv1_526919_AA1695100	iron-phytosiderophore transporter YSL15-like
XLOC_101454	TRIAE_CS42_6DL_TGACv1_527375_AA1702980	wall-associated receptor kinase 2-like
XLOC_101504	TRIAE_CS42_6DL_TGACv1_527420_AA1703710	probable receptor kinase At5g47070
XLOC_101753	TRIAE_CS42_6DL_TGACv1_527707_AA1707770	disease resistance RGA1
XLOC_102124	TRIAE_CS42_6DL_TGACv1_528292_AA1713090	uncharacterized protein LOC109747847
XLOC_102218	TRIAE_CS42_6DL_TGACv1_528500_AA1714640	aspartyl protease family At5g10770-like
XLOC_102300	TRIAE_CS42_6DL_TGACv1_528716_AA1715840	Auxin-induced 5NG4
XLOC_102547	TRIAE_CS42_6DS_TGACv1_542451_AA1720670	ox1 sensitivity
XLOC_103376	TRIAE_CS42_6DS_TGACv1_543095_AA1735290	WRKY transcription factor
XLOC_103795	TRIAE_CS42_6DS_TGACv1_543630_AA1742350	7-deoxyloganetin glucosyltransferase-like
XLOC_103865	TRIAE_CS42_6DS_TGACv1_543723_AA1743400	nicotianamine synthase
XLOC_104398	TRIAE_CS42_7AL_TGACv1_556014_AA1752680	aquaporin NIP1-1
XLOC_104503	TRIAE_CS42_7AL_TGACv1_556075_AA1754700	Pleiotropic drug resistance 4
XLOC_104611	TRIAE_CS42_7AL_TGACv1_556139_AA1756720	probable LRR receptor-like serine threonine- kinase At3g47570
XLOC_104750	TRIAE_CS42_7AL_TGACv1_556254_AA1759240	probable receptor kinase At5g47070
XLOC_104789	TRIAE_CS42_7AL_TGACv1_556285_AA1759970	basic leucine zipper 9
XLOC_104990	TRIAE_CS42_7AL_TGACv1_556467_AA1763690	inositol oxygenase
XLOC_105343	TRIAE_CS42_7AL_TGACv1_556712_AA1769490	inactive cadmium zinc-transporting ATPase HMA3
XLOC_105503	TRIAE_CS42_7AL_TGACv1_556854_AA1772140	EF-hand Ca2+-binding CCD1
XLOC_105780	TRIAE_CS42_7AL_TGACv1_557111_AA1776640	Phospholipase D alpha 2
XLOC_105784	TRIAE_CS42_7AL_TGACv1_557111_AA1776630	Phospholipase D alpha 2
XLOC_105810	TRIAE_CS42_7AL_TGACv1_557131_AA1777200	kinase domain containing expressed
XLOC_106748	TRIAE_CS42_7AL_TGACv1_558392_AA1793090	cytochrome P450 CYP73A100-like
XLOC_106885	TRIAE_CS42_7AL_TGACv1_558686_AA1795400	acetylajmalan esterase-like
XLOC_106972	TRIAE_CS42_7AL_TGACv1_558942_AA1797050	aspartic ase nepenthesin-1 precursor
XLOC_107432	TRIAE_CS42_7AS_TGACv1_569066_AA1806140	probable amino-acid acetyltransferase chloroplastic
XLOC_107617	TRIAE_CS42_7AS_TGACv1_569187_AA1809560	uncharacterized mitochondrial g00810-like
XLOC_107756	TRIAE_CS42_7AS_TGACv1_569263_AA1811950	Squamosa promoter-binding -like (SBP domain) transcription factor family
XLOC_107818	TRIAE_CS42_7AS_TGACv1_569301_AA1812970	alpha carbonic anhydrase 7-like
XLOC_108052	TRIAE_CS42_7AS_TGACv1_569473_AA1816900	retrotransposon unclassified
XLOC_108175	-	leucine-rich repeat receptor kinase
XLOC_108207	TRIAE_CS42_7AS_TGACv1_569582_AA1819680	essential Yae1 N-terminal isoform X1
XLOC_108344	TRIAE_CS42_7AS_TGACv1_569696_AA1822040	monodehydroascorbate reductase
XLOC_108699	TRIAE_CS42_7AS_TGACv1_569967_AA1827910	Formin 6
XLOC_108806	TRIAE_CS42_7AS_TGACv1_570069_AA1829720	embryogenesis transmembrane
XLOC_109243	TRIAE_CS42_7AS_TGACv1_570531_AA1837180	retrotransposon unclassified
XLOC_109254	TRIAE_CS42_7AS_TGACv1_570542_AA1837370	SNAP25 homologous SNAP33
XLOC_109838	TRIAE_CS42_7AS_TGACv1_571302_AA1846660	Telomere-associated RIF1
XLOC_110062	TRIAE_CS42_7AS_TGACv1_571853_AA1850330	probable polygalacturonase isoform X1
XLOC_110066	TRIAE_CS42_7AS_TGACv1_571863_AA1850400	heat shock 90
XLOC_110279	TRIAE_CS42_7BL_TGACv1_576783_AA1854850	predicted protein
XLOC_110295	TRIAE_CS42_7BL_TGACv1_576793_AA1855160	multidrug resistance associated1
XLOC_110329	TRIAE_CS42_7BL_TGACv1_576816_AA1855910	1-aminocyclopropane-1-carboxylate oxidase homolog 1-like
XLOC_110750	TRIAE_CS42_7BL_TGACv1_577032_AA1863340	Phospholipase D alpha 2
XLOC_110751	TRIAE_CS42_7BL_TGACv1_577032_AA1863330	Phospholipase D alpha 2
XLOC_111003	TRIAE_CS42_7BL_TGACv1_577185_AA1868200	WRKY transcription factor WRKY28-like
XLOC_111405	TRIAE_CS42_7BL_TGACv1_577418_AA1875080	basic leucine zipper 9
XLOC_111637	TRIAE_CS42_7BL_TGACv1_577581_AA1878970	probable inositol oxygenase
XLOC_111676	TRIAE_CS42_7BL_TGACv1_577614_AA1879540	aspartic ase nepenthesin-1 precursor
XLOC_111757	TRIAE_CS42_7BL_TGACv1_577679_AA1880900	solute carrier family 40 member 1 isoform X2
XLOC_112037	TRIAE_CS42_7BL_TGACv1_577920_AA1886220	Zinc transporter 4
XLOC_112698	TRIAE_CS42_7BL_TGACv1_578619_AA1897830	---NA---
XLOC_113327	TRIAE_CS42_7BL_TGACv1_579567_AA1908510	bZIP transcription factor 60
XLOC_113470	TRIAE_CS42_7BL_TGACv1_579914_AA1910930	benzyl alcohol O-benzoyltransferase-like
XLOC_113538	TRIAE_CS42_7BL_TGACv1_580134_AA1912220	E3 ubiquitin- ligase RGLG2
XLOC_113665	TRIAE_CS42_7BL_TGACv1_580468_AA1914160,TRIAE_CS42_7BL_TGACv1_580468_AA1914170	Pleiotropic drug resistance 4
XLOC_114403	TRIAE_CS42_7BS_TGACv1_592003_AA1927830	Basic helix-loop-helix DNA-binding superfamily
XLOC_114580	TRIAE_CS42_7BS_TGACv1_592116_AA1931000	O-fucosyltransferase family
XLOC_114616	TRIAE_CS42_7BS_TGACv1_592141_AA1931580	FATTY ACID EXPORT chloroplastic-like isoform X1
XLOC_114681	TRIAE_CS42_7BS_TGACv1_592181_AA1932720	---NA---
XLOC_114709	TRIAE_CS42_7BS_TGACv1_592205_AA1933180	ABC transporter C family member 10-like
XLOC_114719	-	---NA---
XLOC_114868	TRIAE_CS42_7BS_TGACv1_592329_AA1935780	Aluminum-activated malate transporter 9
XLOC_115145	TRIAE_CS42_7BS_TGACv1_592578_AA1940630	probable calcium-binding CML48
XLOC_115201	TRIAE_CS42_7BS_TGACv1_592607_AA1941300	NHL repeat-containing
XLOC_115806	TRIAE_CS42_7BS_TGACv1_593406_AA1951080	pathogenesis-related PRB1-2-like
XLOC_116015	TRIAE_CS42_7BS_TGACv1_593752_AA1954160	heat shock 90
XLOC_116067	TRIAE_CS42_7BS_TGACv1_593922_AA1955080	hypothetical protein F775_24273
XLOC_116085	-	retrotransposon unclassified
XLOC_116296	TRIAE_CS42_7BS_TGACv1_598708_AA1959390	glycine-rich cell wall structural -like
XLOC_116429	TRIAE_CS42_7DL_TGACv1_602597_AA1962010	probable WRKY transcription factor 70
XLOC_116455	TRIAE_CS42_7DL_TGACv1_602611_AA1962600	serine threonine- kinase At5g01020
XLOC_116523	TRIAE_CS42_7DL_TGACv1_602651_AA1963900	inactive cadmium zinc-transporting ATPase HMA3
XLOC_116542	TRIAE_CS42_7DL_TGACv1_602657_AA1964260	SHI RELATED SEQUENCE 1
XLOC_116597	TRIAE_CS42_7DL_TGACv1_602686_AA1965190	probable L-gulonolactone oxidase 4
XLOC_116744	TRIAE_CS42_7DL_TGACv1_602767_AA1967980	(+)-germacrene D synthase-like
XLOC_116798	TRIAE_CS42_7DL_TGACv1_602799_AA1968970	Bifunctional monodehydroascorbate reductase and carbonic anhydrase nectarin-3
XLOC_117079	TRIAE_CS42_7DL_TGACv1_603013_AA1973770	WRKY transcription factor WRKY28-like
XLOC_117129	TRIAE_CS42_7DL_TGACv1_603060_AA1974840	LSD1-like
XLOC_117152	TRIAE_CS42_7DL_TGACv1_603073_AA1975180	glutathione transferase
XLOC_117240	TRIAE_CS42_7DL_TGACv1_603141_AA1976790	aspartic ase nepenthesin-1 precursor
XLOC_117257	TRIAE_CS42_7DL_TGACv1_603146_AA1977050	Myb family transcription factor
XLOC_117372	TRIAE_CS42_7DL_TGACv1_603236_AA1978920	Phospholipase D alpha 2
XLOC_117487	TRIAE_CS42_7DL_TGACv1_603327_AA1981040	Zinc transporter 4
XLOC_117626	TRIAE_CS42_7DL_TGACv1_603428_AA1983550	pyrophosphate-energized vacuolar membrane proton pump-like
XLOC_117947	TRIAE_CS42_7DL_TGACv1_603771_AA1988960	kinase Xa21
XLOC_118022	TRIAE_CS42_7DL_TGACv1_603857_AA1990250	Cytochrome P450 734A1
XLOC_118036	TRIAE_CS42_7DL_TGACv1_603879_AA1990550	cinnamoyl- reductase 1-like
XLOC_118045	TRIAE_CS42_7DL_TGACv1_603884_AA1990680	NAC domain-containing 8
XLOC_118085	TRIAE_CS42_7DL_TGACv1_603937_AA1991340	probable LRR receptor-like serine threonine- kinase At3g47570
XLOC_118119	TRIAE_CS42_7DL_TGACv1_603981_AA1991930	basic leucine zipper 9
XLOC_118296	TRIAE_CS42_7DL_TGACv1_604186_AA1994940	glucan endo-1,3-beta-glucosidase 11-like isoform X1
XLOC_118493	TRIAE_CS42_7DL_TGACv1_604464_AA1998380	Pleiotropic drug resistance 4
XLOC_118620	TRIAE_CS42_7DL_TGACv1_604654_AA2000360	NAC domain-containing 76
XLOC_119121	TRIAE_CS42_7DL_TGACv1_605872_AA2008350	probable receptor kinase At5g47070
XLOC_119129	TRIAE_CS42_7DL_TGACv1_605904_AA2008440	Aspartic ase 1
XLOC_119202	TRIAE_CS42_7DL_TGACv1_606407_AA2009990	bZIP transcription factor 60
XLOC_119412	TRIAE_CS42_7DS_TGACv1_621408_AA2014640	bzip-related transcription factor
XLOC_119505	-	hypothetical protein F775_28328
XLOC_119763	TRIAE_CS42_7DS_TGACv1_621612_AA2021030	subtilisin-like protease
XLOC_119887	TRIAE_CS42_7DS_TGACv1_621682_AA2023090	O-fucosyltransferase family
XLOC_120132	TRIAE_CS42_7DS_TGACv1_621848_AA2027600	scarecrow 34
XLOC_120217	TRIAE_CS42_7DS_TGACv1_621911_AA2029110	probable galactinol--sucrose galactosyltransferase 1
XLOC_120396	TRIAE_CS42_7DS_TGACv1_622074_AA2032320	potassium transporter 4
XLOC_120415	TRIAE_CS42_7DS_TGACv1_622096_AA2032670	probable polygalacturonase isoform X2
XLOC_120454	TRIAE_CS42_7DS_TGACv1_622129_AA2033350	ALP1-like
XLOC_120615	TRIAE_CS42_7DS_TGACv1_622226_AA2035830	leucine-rich repeat receptor kinase family
XLOC_120871	TRIAE_CS42_7DS_TGACv1_622448_AA2039810	pathogenesis-related 1-like
XLOC_121010	TRIAE_CS42_7DS_TGACv1_622585_AA2042190	ETHYLENE INSENSITIVE 3-like 3
XLOC_121204	TRIAE_CS42_7DS_TGACv1_622795_AA2045480	formate mitochondrial
XLOC_121574	TRIAE_CS42_7DS_TGACv1_623278_AA2051550	probable calcium-binding CML48
XLOC_121575	TRIAE_CS42_7DS_TGACv1_623278_AA2051560	probable galactinol--sucrose galactosyltransferase 6
XLOC_121790	TRIAE_CS42_7DS_TGACv1_623664_AA2055150	Telomere-associated RIF1
XLOC_122053	TRIAE_CS42_7DS_TGACv1_624151_AA2059260	formin 6
XLOC_122201	TRIAE_CS42_7DS_TGACv1_624509_AA2061760	retrotransposon unclassified
XLOC_122278	TRIAE_CS42_7DS_TGACv1_624735_AA2063010	probable amino-acid acetyltransferase chloroplastic
XLOC_122877	TRIAE_CS42_U_TGACv1_640801_AA2074730	sulfate transporter -like
XLOC_123845	TRIAE_CS42_U_TGACv1_641288_AA2090870	Brevis radix-like 4
XLOC_123911	TRIAE_CS42_U_TGACv1_641327_AA2092060	peroxisomal biogenesis factor 6-like
XLOC_124164	TRIAE_CS42_U_TGACv1_641493_AA2096420	omega-3 fatty acid chloroplastic
XLOC_124312	TRIAE_CS42_U_TGACv1_641581_AA2098750	NRT1 PTR FAMILY -like
XLOC_124826	TRIAE_CS42_U_TGACv1_641910_AA2107100	non-lysosomal glucosylceramidase-like
XLOC_125236	TRIAE_CS42_U_TGACv1_642235_AA2113930	stem-specific TSJT1
XLOC_125301	TRIAE_CS42_U_TGACv1_642282_AA2115040	glutathione S-transferase 4-like
XLOC_125549	TRIAE_CS42_U_TGACv1_642531_AA2119110	L-type lectin-domain containing receptor kinase -like
XLOC_125570	TRIAE_CS42_U_TGACv1_642551_AA2119460	ABC transporter G family member 40
XLOC_126230	TRIAE_CS42_U_TGACv1_643257_AA2129720	calcium-dependent kinase 4
XLOC_126429	TRIAE_CS42_U_TGACv1_643560_AA2132980	probable calcium-binding CML48
XLOC_126512	TRIAE_CS42_U_TGACv1_643694_AA2134350	alcohol dehydrogenase-like 2
XLOC_126677	TRIAE_CS42_U_TGACv1_644082_AA2136990	amino acid permease 6-like
XLOC_126733	TRIAE_CS42_U_TGACv1_644191_AA2137930	SPX domain-containing membrane
XLOC_127210	TRIAE_CS42_U_TGACv1_646418_AA2146460	glutathionyl-hydroquinone reductase isoform X2
XLOC_000485	TRIAE_CS42_1AL_TGACv1_000279_AA0007970	Protochlorophyllide reductase chloroplastic
XLOC_021740	TRIAE_CS42_2AS_TGACv1_113596_AA0358300	Chlorophyll a-b binding chloroplastic
XLOC_030833	TRIAE_CS42_2DL_TGACv1_158240_AA0513330	probable aldo-keto reductase 2
XLOC_036036	TRIAE_CS42_2DS_TGACv1_178734_AA0600230	Chlorophyll a-b binding chloroplastic
XLOC_037161	TRIAE_CS42_3AL_TGACv1_193771_AA0619560	lipid transfer
XLOC_038781	TRIAE_CS42_3AL_TGACv1_195183_AA0646060	probable NADPH:quinone oxidoreductase 1
XLOC_040501	TRIAE_CS42_3AS_TGACv1_210539_AA0674970	Photosystem I reaction center subunit chloroplastic
XLOC_047153	TRIAE_CS42_3B_TGACv1_223873_AA0788730	Transcription factor ORG2
XLOC_048311	TRIAE_CS42_3B_TGACv1_225418_AA0808180	Photosystem I reaction center subunit chloroplastic
XLOC_058262	TRIAE_CS42_4AL_TGACv1_290019_AA0980500	bisdemethoxycurcumin synthase-like
XLOC_058287	TRIAE_CS42_4AL_TGACv1_290053_AA0980930	ribulose bisphosphate carboxylase oxygenase activase chloroplastic-like
XLOC_062157	TRIAE_CS42_4BL_TGACv1_320707_AA1046830	O-methyltransferase ZRP4
XLOC_073476	TRIAE_CS42_5AL_TGACv1_376050_AA1231400	Glyceraldehyde-3-phosphate dehydrogenase chloroplastic
XLOC_074684	TRIAE_CS42_5AL_TGACv1_377933_AA1250320	Peroxidase 57
XLOC_095013	TRIAE_CS42_6BL_TGACv1_499794_AA1591850	YABBY 4
XLOC_104406	TRIAE_CS42_7AL_TGACv1_556024_AA1752970	meiosis 5
XLOC_111324	TRIAE_CS42_7BL_TGACv1_577368_AA1873600	meiosis 5
XLOC_122456	TRIAE_CS42_7DS_TGACv1_626049_AA2066270	UPF0481 At3g47200-like
