# Supplementary material for: Transcriptome response of roots to salt stress in a salinity-tolerant bread wheat cultivar
Source: PLoS One. 2019 Mar 15;14(3):e0213305. doi: 10.1371/journal.pone.0213305 (PMC6420002; doi:10.1371/journal.pone.0213305)
Supplement: S7 Table — (XLSX) [file pone.0213305.s016.xlsx]

## Sheet: DEGs GO
RNA-Seq analysis of Bread Wheat Root Transcriptome in Response to Salt Stress N. Amirbakhtiar, A. Ismaili*, M.R. Ghaffari, F. Nazarian Firouzabadi, Z.S. Shobbar*
Gene ontology terms assigned to differentially expresssed genes
GO term	Ontology	Description	p-value	FDR
GO:0006118	P	electron transport	3.9e-23	3.4e-20
GO:0006979	P	response to oxidative stress	8.6e-19	3.8e-16
GO:0042221	P	response to chemical stimulus	3.4e-18	1e-15
GO:0005975	P	carbohydrate metabolic process	1.4e-16	3.1e-14
GO:0005985	P	sucrose metabolic process	6.8e-14	1.2e-11
GO:0071669	P	plant-type cell wall organization or biogenesis	1.4e-12	1.7e-10
GO:0009664	P	plant-type cell wall organization	1.4e-12	1.7e-10
GO:0006810	P	transport	8.5e-10	8.4e-08
GO:0051234	P	establishment of localization	8.5e-10	8.4e-08
GO:0005984	P	disaccharide metabolic process	1.7e-09	1.2e-07
GO:0016137	P	glycoside metabolic process	1.7e-09	1.2e-07
GO:0051179	P	localization	1.4e-09	1.2e-07
GO:0009311	P	oligosaccharide metabolic process	2.7e-09	1.8e-07
GO:0006808	P	regulation of nitrogen utilization	4.8e-09	2.7e-07
GO:0071555	P	cell wall organization	4.9e-09	2.7e-07
GO:0019740	P	nitrogen utilization	4.8e-09	2.7e-07
GO:0030243	P	cellulose metabolic process	5.5e-09	2.7e-07
GO:0030244	P	cellulose biosynthetic process	5.5e-09	2.7e-07
GO:0008152	P	metabolic process	6.1e-09	2.9e-07
GO:0044262	P	cellular carbohydrate metabolic process	2.2e-07	9.9e-06
GO:0065007	P	biological regulation	1.1e-06	4.6e-05
GO:0006073	P	cellular glucan metabolic process	2e-06	7.4e-05
GO:0044042	P	glucan metabolic process	2e-06	7.4e-05
GO:0009415	P	response to water	1.9e-06	7.4e-05
GO:0009250	P	glucan biosynthetic process	2.3e-06	8.2e-05
GO:0009064	P	glutamine family amino acid metabolic process	2.9e-06	9.8e-05
GO:0009698	P	phenylpropanoid metabolic process	4e-06	0.00011
GO:0009699	P	phenylpropanoid biosynthetic process	4e-06	0.00011
GO:0044264	P	cellular polysaccharide metabolic process	3.8e-06	0.00011
GO:0009812	P	flavonoid metabolic process	4e-06	0.00011
GO:0009813	P	flavonoid biosynthetic process	4e-06	0.00011
GO:0071554	P	cell wall organization or biogenesis	4.1e-06	0.00011
GO:0006950	P	response to stress	3.7e-06	0.00011
GO:0033692	P	cellular polysaccharide biosynthetic process	4.9e-06	0.00013
GO:0015770	P	sucrose transport	6.3e-06	0.00015
GO:0015772	P	oligosaccharide transport	6.3e-06	0.00015
GO:0015766	P	disaccharide transport	6.3e-06	0.00015
GO:0000271	P	polysaccharide biosynthetic process	6.3e-06	0.00015
GO:0048878	P	chemical homeostasis	8.7e-06	0.00019
GO:0050801	P	ion homeostasis	8.7e-06	0.00019
GO:0055080	P	cation homeostasis	8.7e-06	0.00019
GO:0016051	P	carbohydrate biosynthetic process	1.4e-05	0.0003
GO:0015674	P	di-, tri-valent inorganic cation transport	1.6e-05	0.00034
GO:0050789	P	regulation of biological process	3.3e-05	0.00066
GO:0030001	P	metal ion transport	3.4e-05	0.00068
GO:0006536	P	glutamate metabolic process	3.8e-05	0.00074
GO:0050896	P	response to stimulus	4.5e-05	0.00085
GO:0055072	P	iron ion homeostasis	5.1e-05	0.00093
GO:0006879	P	cellular iron ion homeostasis	5.1e-05	0.00093
GO:0005976	P	polysaccharide metabolic process	5.7e-05	0.001
GO:0010876	P	lipid localization	6.3e-05	0.0011
GO:0006869	P	lipid transport	6.3e-05	0.0011
GO:0006826	P	iron ion transport	6.7e-05	0.0011
GO:0006812	P	cation transport	8.4e-05	0.0013
GO:0006873	P	cellular ion homeostasis	8.6e-05	0.0013
GO:0030005	P	cellular di-, tri-valent inorganic cation homeostasis	8.6e-05	0.0013
GO:0030003	P	cellular cation homeostasis	8.6e-05	0.0013
GO:0055082	P	cellular chemical homeostasis	8.6e-05	0.0013
GO:0055066	P	di-, tri-valent inorganic cation homeostasis	8.6e-05	0.0013
GO:0042398	P	cellular amino acid derivative biosynthetic process	0.0001	0.0015
GO:0006811	P	ion transport	0.00016	0.0024
GO:0044238	P	primary metabolic process	0.00033	0.0047
GO:0034637	P	cellular carbohydrate biosynthetic process	0.00033	0.0047
GO:0015833	P	peptide transport	0.00039	0.0054
GO:0006857	P	oligopeptide transport	0.00039	0.0054
GO:0050794	P	regulation of cellular process	0.00051	0.0069
GO:0008643	P	carbohydrate transport	0.00052	0.0069
GO:0023046	P	signaling process	0.0015	0.019
GO:0023060	P	signal transmission	0.0015	0.019
GO:0006575	P	cellular amino acid derivative metabolic process	0.0017	0.022
GO:0019748	P	secondary metabolic process	0.0019	0.024
GO:0000041	P	transition metal ion transport	0.0036	0.045
GO:0003824	F	catalytic activity	2e-30	1.5e-27
GO:0005506	F	iron ion binding	3.6e-29	1.3e-26
GO:0020037	F	heme binding	1.4e-22	3.5e-20
GO:0046906	F	tetrapyrrole binding	2.3e-22	4.3e-20
GO:0043169	F	cation binding	3.7e-21	5.1e-19
GO:0043167	F	ion binding	4e-21	5.1e-19
GO:0016684	F	oxidoreductase activity, acting on peroxide as acceptor	5.8e-19	5.5e-17
GO:0004601	F	peroxidase activity	5.8e-19	5.5e-17
GO:0016491	F	oxidoreductase activity	1.9e-18	1.6e-16
GO:0016209	F	antioxidant activity	1.3e-17	9.8e-16
GO:0035251	F	UDP-glucosyltransferase activity	2.2e-17	1.5e-15
GO:0008194	F	UDP-glycosyltransferase activity	1.4e-16	8.8e-15
GO:0046527	F	glucosyltransferase activity	2.2e-16	1.3e-14
GO:0046872	F	metal ion binding	3e-16	1.6e-14
GO:0016758	F	transferase activity, transferring hexosyl groups	5.2e-16	2.6e-14
GO:0016757	F	transferase activity, transferring glycosyl groups	5.2e-15	2.4e-13
GO:0016740	F	transferase activity	1.5e-11	6.5e-10
GO:0046914	F	transition metal ion binding	2e-11	8.5e-10
GO:0004553	F	hydrolase activity, hydrolyzing O-glycosyl compounds	8.2e-11	3.2e-09
GO:0016157	F	sucrose synthase activity	4.3e-10	1.6e-08
GO:0016798	F	hydrolase activity, acting on glycosyl bonds	9.2e-10	3.3e-08
GO:0016564	F	transcription repressor activity	2.6e-09	8.8e-08
GO:0004497	F	monooxygenase activity	5.6e-09	1.8e-07
GO:0016759	F	cellulose synthase activity	1.9e-08	5.6e-07
GO:0016760	F	cellulose synthase (UDP-forming) activity	1.9e-08	5.6e-07
GO:0005488	F	binding	1.3e-07	3.8e-06
GO:0005215	F	transporter activity	2.5e-07	6.8e-06
GO:0004867	F	serine-type endopeptidase inhibitor activity	2.3e-06	6.3e-05
GO:0005507	F	copper ion binding	3.2e-06	8.4e-05
GO:0045430	F	chalcone isomerase activity	4e-06	0.0001
GO:0001509	F	legumain activity	6.3e-06	0.00014
GO:0015154	F	disaccharide transmembrane transporter activity	6.3e-06	0.00014
GO:0008515	F	sucrose transmembrane transporter activity	6.3e-06	0.00014
GO:0004351	F	glutamate decarboxylase activity	9.7e-06	0.00021
GO:0045735	F	nutrient reservoir activity	1.5e-05	0.00032
GO:0016872	F	intramolecular lyase activity	2.8e-05	0.00059
GO:0004866	F	endopeptidase inhibitor activity	3.4e-05	0.00069
GO:0030414	F	peptidase inhibitor activity	4e-05	0.00077
GO:0016831	F	carboxy-lyase activity	4e-05	0.00077
GO:0008199	F	ferric iron binding	5.1e-05	0.00096
GO:0048037	F	cofactor binding	0.00038	0.0071
GO:0051119	F	sugar transmembrane transporter activity	0.00052	0.0091
GO:0015144	F	carbohydrate transmembrane transporter activity	0.00052	0.0091
GO:0004857	F	enzyme inhibitor activity	0.00063	0.011
GO:0016829	F	lyase activity	0.00095	0.016
GO:0030145	F	manganese ion binding	0.001	0.016
GO:0008171	F	O-methyltransferase activity	0.0011	0.017
GO:0016830	F	carbon-carbon lyase activity	0.0014	0.021
GO:0004197	F	cysteine-type endopeptidase activity	0.0014	0.021
GO:0008168	F	methyltransferase activity	0.0021	0.031
GO:0004722	F	protein serine/threonine phosphatase activity	0.0025	0.037
GO:0016741	F	transferase activity, transferring one-carbon groups	0.0026	0.037
GO:0050660	F	FAD binding	0.0026	0.037
GO:0005509	F	calcium ion binding	0.0027	0.038
GO:0030528	F	transcription regulator activity	0.003	0.042
GO:0005576	C	extracellular region	1.5e-18	2.4e-16
GO:0016020	C	membrane	5.5e-09	4.5e-07
GO:0031224	C	intrinsic to membrane	1.3e-06	7.1e-05
GO:0016021	C	integral to membrane	4.1e-06	0.00016
GO:0031226	C	intrinsic to plasma membrane	3.8e-05	0.001
GO:0005887	C	integral to plasma membrane	3.8e-05	0.001
GO:0044425	C	membrane part	0.00044	0.01
GO:0044459	C	plasma membrane part	0.00063	0.011
GO:0005886	C	plasma membrane	0.00063	0.011
GO:0048046	C	apoplast	0.00072	0.012
