# Supplementary material for: Transcriptome response of roots to salt stress in a salinity-tolerant bread wheat cultivar
Source: PLoS One. 2019 Mar 15;14(3):e0213305. doi: 10.1371/journal.pone.0213305 (PMC6420002; doi:10.1371/journal.pone.0213305)
Supplement: S8 Table — (XLSX) [file pone.0213305.s017.xlsx]

## Sheet: Sheet1
RNA-Seq analysis of Bread Wheat Root Transcriptome in Response to Salt Stress N. Amirbakhtiar, A. Ismaili*, M.R. Ghaffari, F. Nazarian Firouzabadi, Z.S. Shobbar*
KEGG pathway classification of DEGs
Ko number	Pathway_description	Sequence number
ko09101	arbohydrate metabolism
ko00010	Glycolysis / Gluconeogenesis	26
ko00020	Citrate cycle	7
ko00030	Pentose phosphate pathway	11
ko00040	Pentose and glucuronate interconversions	7
ko00051	Fructose and mannose metabolism	10
ko00052	Galactose metabolism	24
ko00053	Ascorbate and aldarate metabolism	6
ko00500	Starch and sucrose metabolism	59
ko00520	Amino sugar and nucleotide sugar metabolism	35
ko00620	Pyruvate metabolism	21
ko00630	Glyoxylate and dicarboxylate metabolism	13
ko00640	Propanoate metabolism	9
ko00650	Butanoate metabolism	6
ko00562	Inositol phosphate metabolism	8
ko09102	Energy metabolism
ko00190	Oxidative phosphorylation	9
ko00195	Photosynthesis	6
ko00196	Photosynthesis - antenna proteins	5
ko00194	Photosynthesis proteins	11
ko00710	Carbon fixation in photosynthetic organisms	24
ko00720	Carbon fixation pathways in prokaryotes	10
ko00680	Methane metabolism	18
ko00910	Nitrogen metabolism	21
ko00920	Sulfur metabolism	3
ko09103	Lipid metabolism
ko00061	Fatty acid biosynthesis	6
ko00062	Fatty acid elongation	4
ko00071	Fatty acid degradation	6
ko00073	Cutin, suberine and wax biosynthesis	22
ko00100	Steroid biosynthesis	16
ko00561	Glycerolipid metabolism	13
ko00564	Glycerophospholipid metabolism	34
ko00565	Ether lipid metabolism	8
ko00600	Sphingolipid metabolism	7
ko00591	Linoleic acid metabolism	5
ko00592	alpha-Linolenic acid metabolism	15
ko01040	Biosynthesis of unsaturated fatty acids	2
ko01004	Lipid biosynthesis proteins	13
ko09104	Nucleotide metabolism
ko00230	Purine metabolism	5
ko00240	Pyrimidine metabolism	3
ko09105	Amino acid metabolism
ko00250	Alanine, aspartate and glutamate metabolis	13
ko00260	Glycine, serine and threonine metabolism	14
ko00270	Cysteine and methionine metabolism	42
ko00280	Valine, leucine and isoleucine degradation	5
ko00290	Valine, leucine and isoleucine biosynthesis	2
ko00300	Lysine biosynthesis	1
ko00310	Lysine degradation	4
ko00220	Arginine biosynthesis	10
ko00330	Arginine and proline metabolism	22
ko00340	Histidine metabolism	1
ko00350	Tyrosine metabolism	19
ko00360	Phenylalanine metabolism	46
ko00380	Tryptophan metabolism	25
ko00400	Phenylalanine, tyrosine and tryptophan biosynthesis	20
ko01007	Amino acid related enzymes	19
ko09106	Metabolism of other amino acids
ko00410	beta-Alanine metabolism	10
ko00430	Taurine and hypotaurine metabolism	9
ko00440	Phosphonate and phosphinate metabolism	1
ko00450	Selenocompound metabolism	3
ko00460	Cyanoamino acid metabolism	7
ko00471	D-Glutamine and D-glutamate metabolism	3
ko00480	Glutathione metabolism	96
ko09107	Glycan biosynthesis and metabolism
ko01003	Glycosyltransferases	111
ko00510	N-Glycan biosynthesis	1
ko00514	Other types of O-glycan biosynthesis	1
ko00537	Glycosylphosphatidylinositol (GPI)-anchored proteins	2
ko00604	Glycosphingolipid biosynthesis - ganglio series	1
ko00511	Other glycan degradation	6
ko09108	Metabolism of cofactors and vitamins
ko00730	Thiamine metabolism	4
ko00750	Vitamin B6 metabolism	2
ko00760	Nicotinate and nicotinamide metabolism	1
ko00770	Pantothenate and CoA biosynthesis	2
ko00780	Biotin metabolism	2
ko00830	Retinol metabolism	5
ko00860	Porphyrin and chlorophyll metabolism	4
ko00130	Ubiquinone and other terpenoid-quinone biosynthesis	15
ko09109	Metabolism of terpenoids and polyketides
ko01006	Prenyltransferases	5
ko00900	Terpenoid backbone biosynthesis	6
ko00909	Sesquiterpenoid and triterpenoid biosynthesis	2
ko00904	Diterpenoid biosynthesis	10
ko00906	Carotenoid biosynthesis	6
ko00905	Brassinosteroid biosynthesis	5
ko00908	Zeatin biosynthesis	8
ko01008	Polyketide biosynthesis proteins	4
ko01051]	Biosynthesis of ansamycins	1
ko09110	Biosynthesis of other secondary metabolites
ko00940	Phenylpropanoid biosynthesis	184
ko00945	Stilbenoid, diarylheptanoid and gingerol biosynthesis	18
ko00941	Flavonoid biosynthesis	48
ko00944	Flavone and flavonol biosynthesis	9
ko00942	Anthocyanin biosynthesis	2
ko00901	Indole alkaloid biosynthesis	8
ko00950	Isoquinoline alkaloid biosynthesis	14
ko00960	Tropane, piperidine and pyridine alkaloid biosynthesis	14
ko00965	Betalain biosynthesis	4
ko00966	Glucosinolate biosynthesis	7
ko00521	Streptomycin biosynthesis	2
ko00524	Neomycin, kanamycin and gentamicin biosynthesis	2
ko00401	Novobiocin biosynthesis	8
ko00405	Phenazine biosynthesis	2
ko00333	Prodigiosin biosyntheses	2
ko09111	Xenobiotics biodegradation and metabolism
ko00627	Aminobenzoate degradation	6
ko00625	Chloroalkane and chloroalkene degradation	5
ko00643	Styrene degradation	6
ko00626	Naphthalene degradation	5
ko00980	Metabolism of xenobiotics by cytochrome P450	97
ko00982	Drug metabolism - cytochrome P450	99
ko00983	Drug metabolism - other enzymes	1
ko09112	Enzyme families
ko01001	Protein kinases	30
ko01009	Protein phosphatase and associated proteins	29
ko01002	Peptidases	37
ko00199	Cytochrome P450	89
ko09120	Genetic Information Processing
ko09121	Transcription
ko03020	RNA polymerase	1
ko03000	Transcription factors	132
ko03021	Transcription machinery	3
ko03040	Spliceosome	4
ko03041	Spliceosome	7
ko03010	Ribosome	1
ko03011	Ribosome	1
ko03016	Transfer RNA biogenesis	6
ko00970	Aminoacyl-tRNA biosynthesis	6
ko03013	RNA transport	2
ko03015	mRNA surveillance pathway	4
ko03019	Messenger RNA Biogenesis	16
ko03008	Ribosome biogenesis in eukaryotes	1
ko03009	Ribosome biogenesis	7
ko03029	Mitochondrial biogenesis	25
ko03012	Translation factors	3
ko09123	Folding, sorting and degradation
ko03110	Chaperones and folding catalysts	30
ko03060	Protein export	2
ko04141	Protein processing in endoplasmic reticulum	24
ko04131	Membrane trafficking	61
ko04120	Ubiquitin mediated proteolysis	5
ko04121	Ubiquitin system	30
ko03051	Proteasome	6
ko03018	RNA degradation	9
ko09124	Replication and repair
ko03032	DNA replication protein	1
ko03036	Chromosome and associated proteins	25
ko03440	Homologous recombination	1
ko03400	DNA repair and recombination proteins	4
ko09130	Environmental Information Processing
ko09131	Membrane transport
ko02000	Transporters	200
ko02010	ABC transporters	4
ko02044	Secretion system	2
ko09132	Signal transduction
ko02020	Two-component system	3
ko04014	Ras signaling pathway	20
ko04015	Rap1 signaling pathway	14
ko04010	MAPK signaling pathway	9
ko04013	MAPK signaling pathway - fly	9
ko04016	MAPK signaling pathway - plan	80
ko04011	MAPK signaling pathway - yeast	9
ko04310	Wnt signaling pathway	1
ko04340	Hedgehog signaling pathway	2
ko04341	Hedgehog signaling pathway - fly	2
ko04390	Hippo signaling pathway	3
ko04391	Hippo signaling pathway -fly	3
ko04392	VEGF signaling pathway	2
ko04371	Apelin signaling pathway	21
ko04064	NF-kappa B signaling pathway	5
ko04066	HIF-1 signaling pathway	8
ko04068	FoxO signaling pathway	7
ko04020	Calcium signaling pathway	15
ko04070	Phosphatidylinositol signaling system	18
ko04072	Phospholipase D signaling pathway	15
ko04071	Sphingolipid signaling pathway	10
ko04024	cAMP signaling pathway	20
ko04022	cGMP - PKG signaling pathway	18
ko04151	PI3K-Akt signaling pathway	8
ko04152	AMPK signaling pathway	11
ko04150	mTOR signaling pathway	2
ko04075	Plant hormone signal transduction	94
ko09133	Signaling molecules and interaction
ko04030	G protein-coupled receptors	6
ko04040	Ion channels	4
ko04031	GTP-binding proteins	5
ko04516	Cell adhesion molecules and their ligands	3
ko04090	CD Molecules	4
ko09140	Cellular Processes
ko09141	Transport and catabolism
ko04144	Endocytosis	18
ko04147	Exosome	68
ko04145	Phagosome	7
ko04142	Lysosome	11
ko04146	Peroxisome	15
ko04140	Autophagy - anima	4
ko04139	Mitophagy - yeast	3
ko09143	Cell growth and death
ko04110	Cell cycle	5
ko04111	Cell cycle - yeast	3
ko04113	Meiosis - yeast	1
ko04114	Oocyte meiosis	16
ko04210	Apoptosis	4
ko04216	Ferroptosis	5
ko04217	Necroptosis	12
ko04115	p53 signaling pathway	2
ko04218	Cellular senescence	13
ko09144	Cellular community - eukaryotes
ko04510	Focal adhesion	2
ko04520	Adherens junction	2
ko04530	Tight junction	6
ko09145	Cellular community - prokaryotes
ko02024	Quorum sensing	9
ko02025	Biofilm formation - Pseudomonas aeruginosa	2
ko0202	Biofilm formation - Escherichia coli	1
ko09142	Cell motility
ko04810	Regulation of actin cytoskeleton	15
ko04812	Cytoskeleton proteins	16
ko09150	Organismal Systems
KO09151	Immune system
PATH:ko04611	Platelet activation	1
PATH:ko04620	Toll-like receptor signaling pathway	6
PATH:ko04624	Toll and Imd signaling pathway	5
PATH:ko04621	NOD-like receptor signaling pathway	3
PATH:ko04650	Natural killer cell mediated cytotoxicity	1
PATH:ko04612	Antigen processing and presentation	13
PATH:ko04659	Th17 cell differentiation	3
PATH:ko04657	IL-17 signaling pathway	3
PATH:ko04662	B cell receptor signaling pathway	1
PATH:ko04664	Fc epsilon RI signaling pathway	1
PATH:ko04666	Fc gamma R-mediated phagocytosis	21
PATH:ko04670	Leukocyte transendothelial migration	2
PATH:ko04062	Chemokine signaling pathway	1
ko09152	Endocrine system
PATH:ko04910	Insulin signaling pathway	23
PATH:ko04922	Glucagon signaling pathway	19
ATH:ko04923	Regulation of lipolysis in adipocyte	3
PATH:ko04920	Adipocytokine signaling pathway	5
PATH:ko03320	PPAR signaling pathway	1
PATH:ko04912	GnRH signaling pathway	19
PATH:ko04915	Estrogen signaling pathway	18
PATH:ko04914	Progesterone-mediated oocyte maturation	6
PATH:ko04921	Oxytocin signaling pathway	16
PATH:ko04919	Thyroid hormone signaling pathway	2
PATH:ko04925	Aldosterone synthesis and secretion	11
PATH:ko04916	Melanogenesis	11
PATH:ko04924	Renin secretion	11
ko09153	Circulatory system
PATH:ko04261	Adrenergic signaling in cardiomyocytes	11
PATH:ko04270	Vascular smooth muscle contraction	11
ko09154	Digestive system
PATH:ko04970	Salivary secretion	11
PATH:ko04971	Gastric acid secretion	10
PATH:ko04972	Pancreatic secretion	2
PATH:ko04976	Bile secretion	4
PATH:ko04973	Carbohydrate digestion and absorption	2
PATH:ko04975	Fat digestion and absorption	1
PATH:ko04978	Mineral absorption	4
ko09155	Excretory system
PATH:ko04962	Vasopressin-regulated water reabsorption	1
PATH:ko04961	Endocrine and other factor-regulated calcium reabsorption	1
PATH:ko04964	Proximal tubule bicarbonate reclamation	3
ko09156	Nervous system
PATH:ko04724	Glutamatergic synapse	11
PATH:ko04727	GABAergic synapse	9
PATH:ko04728	Dopaminergic synapse	11
PATH:ko04720	Long-term potentiation	11
PATH:ko04723	Retrograde endocannabinoid signaling	3
PATH:ko04722	Neurotrophin signaling pathway	19
ko09157	Sensory system
PATH:ko04744	Phototransduction	11
PATH:ko04745	Phototransduction - fly	12
PATH:ko04740	Olfactory transduction	11
PATH:ko04750	Inflammatory mediator regulation of TRP channels	11
ko09157	Development
PATH:ko04360	Axon guidance	7
PATH:ko04380	Osteoclast differentiation	1
ko09149	Aging
PATH:ko04211	Longevity regulating pathway - mammal	7
PATH:ko04212	Longevity regulating pathway - worm	13
PATH:ko04213	Longevity regulating pathway - multiple species	10
ko09159	Environmental adaptation
PATH:ko04710	Circadian rhythm	4
PATH:ko04713	Circadian entrainment	11
PATH:ko04712	Circadian rhythm - plant	8
PATH:ko04626	Plant-pathogen interaction	71
