# Supplementary material for: Transcriptome response of roots to salt stress in a salinity-tolerant bread wheat cultivar
Source: PLoS One. 2019 Mar 15;14(3):e0213305. doi: 10.1371/journal.pone.0213305 (PMC6420002; doi:10.1371/journal.pone.0213305)
Supplement: S9 Table — (XLS) [file pone.0213305.s018.xls]

## Sheet: Wilcoxon Rank Sum Test
RNA-Seq analysis of Bread Wheat Root Transcriptome in Response to Salt Stress Functional and Integrative Genomics N. Amirbakhtiar1, A. Ismaili1*, M.R. Ghaffari2, F. Nazarian Firouzabadi1, Z.S. Shobbar2* 1- Department of Agronomy and Plant Breeding, Faculty of Agriculture, Lorestan University, PO Box 465, Khorramabad, Iran. 2- Department of Systems Biology, Agricultural Biotechnology Research Inst…
The results of mapping the DEGs to the metabolic pathway overview
bin	name	elements	p-value
16.1.5	secondary metabolism.isoprenoids.terpenoids	21	1.7089789583479842E-9
16.10	secondary metabolism.simple phenols	10	1.0282460780253189E-4
16.7	secondary metabolism.wax	3	0.005968803282725265
16.8.5	secondary metabolism.flavonoids.isoflavonols	6	0.009087272671704616
16.8.1	secondary metabolism.flavonoids.anthocyanins	8	0.018711683872657533
16.1.1	secondary metabolism.isoprenoids.non-mevalonate pathway	2	0.09878713837197184
16.1.4	secondary metabolism.isoprenoids.carotenoids	3	0.152462938635211
16.5.1	secondary metabolism.sulfur-containing.glucosinolates	7	0.1753985912875955
16.8.4	secondary metabolism.flavonoids.flavonols	10	0.1902599015758636
13.1.6.3	amino acid metabolism.synthesis.aromatic aa.phenylalanine	2	0.22663616028511344
16.4.1	secondary metabolism.N misc.alkaloid-like	1	0.2290132871581605
16.1.3	secondary metabolism.isoprenoids.tocopherol biosynthesis	1	0.38067014217072415
13.1.6.4	amino acid metabolism.synthesis.aromatic aa.tyrosine	2	0.4510729157810942
16.8.3	secondary metabolism.flavonoids.dihydroflavonols	8	0.454737366164619
16.4.3	secondary metabolism.N misc	1	0.5133053575474693
16.2	secondary metabolism.phenylpropanoids	26	0.5278641941531941
16.8.2	secondary metabolism.flavonoids.chalcones	7	0.664798844947071
16.5.99	secondary metabolism.sulfur-containing.misc	3	0.7283129792226934
16.2.1	secondary metabolism.phenylpropanoids.lignin biosynthesis	11	0.7925863714717455
30.2	signalling.receptor kinases	138	6.448201529521853E-21
30	signalling	205	5.556577775546599E-17
30.2.17	signalling.receptor kinases.DUF 26	34	9.534316343041343E-14
16.1	secondary metabolism.isoprenoids	31	2.450373237650183E-11
1	PS	29	1.2906652219798534E-10
21.4	redox.glutaredoxins	17	9.87276260744352E-10
26.21	misc.protease inhibitor/seed storage/lipid transfer protein (LTP) family protein	46	2.7696667181942303E-8
1.1	PS.lightreaction	15	5.30307365219208E-8
30.2.99	signalling.receptor kinases.misc	30	1.294644648744721E-7
29.5.9	protein.degradation.AAA type	21	2.6909652049765374E-7
11.8	lipid metabolism.''exotics'' (steroids, squalene etc)	17	1.302532929958744E-6
26.4.1	misc.beta 1,3 glucan hydrolases.glucan endo-1,3-beta-glucosidase	14	2.1085095640582807E-6
16	secondary metabolism	122	2.4787042804952364E-6
1.1.1	PS.lightreaction.photosystem II	10	4.456750045603087E-6
20.2.99	stress.abiotic.unspecified	25	9.20406723836642E-6
21	redox	35	1.2015611331683829E-5
30.2.1	signalling.receptor kinases.leucine rich repeat I	16	2.8263436188938877E-5
17.5	hormone metabolism.ethylene	27	3.950380344563094E-5
1.1.1.1	PS.lightreaction.photosystem II.LHC-II	6	4.738669575192602E-5
26.4	misc.beta 1,3 glucan hydrolases	16	6.228538877195433E-5
11.9.4	lipid metabolism.lipid degradation.beta-oxidation	7	7.710200312960325E-5
11.9.4.13	lipid metabolism.lipid degradation.beta-oxidation.acyl CoA reductase	6	7.76683802561351E-5
17.5.2	hormone metabolism.ethylene.signal transduction	11	1.3321280972840752E-4
3.1.1	minor CHO metabolism.raffinose family.galactinol synthases	8	2.209008806917101E-4
17.8	hormone metabolism.salicylic acid	8	2.4691069431275907E-4
17.8.1	hormone metabolism.salicylic acid.synthesis-degradation	8	2.4691069431275907E-4
33.2	development.late embryogenesis abundant	5	2.726358092788317E-4
17.6.1.13	hormone metabolism.gibberelin.synthesis-degradation.GA2 oxidase	5	2.991023749800586E-4
27.3.80	RNA.regulation of transcription.zf-HD	5	4.619801712180178E-4
30.2.12	signalling.receptor kinases.leucine rich repeat XII	6	5.656831335349448E-4
27	RNA	233	6.064333290069956E-4
1.3.2	PS.calvin cyle.rubisco small subunit	4	6.913041498732348E-4
9.4	mitochondrial electron transport / ATP synthesis.alternative oxidase	5	7.780043573192946E-4
27.3	RNA.regulation of transcription	230	8.347419966260785E-4
27.3.26	RNA.regulation of transcription.MYB-related transcription factor family	9	8.420246457805607E-4
1.1.2	PS.lightreaction.photosystem I	4	8.578046861227509E-4
35	not assigned	498	0.0010154845276348912
29.5.3	protein.degradation.cysteine protease	7	0.0010390766142824859
19	tetrapyrrole synthesis	4	0.0015832042506732254
20.1.7	stress.biotic.PR-proteins	18	0.0015900246489302173
13.2	amino acid metabolism.degradation	12	0.0016078390394591625
26.25	misc.sulfotransferase	4	0.0017820668459771483
26.22	misc.short chain dehydrogenase/reductase (SDR)	8	0.0019222316044214534
26.18	misc.invertase/pectin methylesterase inhibitor family protein	7	0.001987082600543108
26.8	misc.nitrilases, *nitrile lyases, berberine bridge enzymes, reticuline oxidases, troponine reductases	39	0.0021806319897759163
1.3	PS.calvin cyle	11	0.002387318125216528
2.2.1	major CHO metabolism.degradation.sucrose	11	0.00257701385748077
26.7	misc.oxidases - copper, flavone etc.	21	0.0028663870049630254
3.1.1.2	minor CHO metabolism.raffinose family.galactinol synthases.putative	5	0.003515055145315804
1.1.2.2	PS.lightreaction.photosystem I.PSI polypeptide subunits	3	0.003923746347822734
8.3	TCA / org. transformation.carbonic anhydrases	4	0.004164917344984812
19.14	tetrapyrrole synthesis.protochlorophyllide reductase	3	0.005313526931054864
17.1.1	hormone metabolism.abscisic acid.synthesis-degradation	6	0.005332257760874537
1.3.4	PS.calvin cyle.GAP	3	0.005336587944276188
26.12	misc.peroxidases	29	0.005373135544493701
13	amino acid metabolism	45	0.0055148717328780605
16.2.1.10	secondary metabolism.phenylpropanoids.lignin biosynthesis.CAD	4	0.0057331229817559615
2.2	major CHO metabolism.degradation	14	0.00811778559585763
33.1	development.storage proteins	3	0.00822180102085312
35.2	not assigned.unknown	331	0.008396529852856105
11.9.3.3	lipid metabolism.lipid degradation.lysophospholipases.glycerophosphodiester phosphodiesterase	3	0.008551315821920962
17.1	hormone metabolism.abscisic acid	25	0.008568507242487255
3.2.2	minor CHO metabolism.trehalose.TPP	4	0.008611172655338015
29.4.1.57	protein.postranslational modification.kinase.receptor like cytoplasmatic kinase VII	17	0.010348143692442028
27.3.32	RNA.regulation of transcription.WRKY domain transcription factor family	20	0.010673320882313594
2	major CHO metabolism	23	0.010716994076214847
3.1	minor CHO metabolism.raffinose family	10	0.01082104065491718
11	lipid metabolism	72	0.010985149622669832
31.1	cell.organisation	28	0.01285609923797848
3.2	minor CHO metabolism.trehalose	7	0.015016482133431699
33	development	123	0.01729496835815092
34.7	transport.phosphate	7	0.018014488335937478
30.2.25	signalling.receptor kinases.wall associated kinase	21	0.01871797058449051
2.2.1.5	major CHO metabolism.degradation.sucrose.Susy	5	0.01898489309750495
13.1.6.5.5	amino acid metabolism.synthesis.aromatic aa.tryptophan.tryptophan synthase	2	0.0191982439977339
1.3.8	PS.calvin cyle.transketolase	2	0.02047118083070698
7.2.1	OPP.non-reductive PP.transketolase	2	0.02047118083070698
35.1.22	not assigned.no ontology.late embryogenesis abundant domain-containing protein	2	0.02084813947695152
8.1.1	TCA / org. transformation.TCA.pyruvate DH	2	0.021134815244141514
8.1.1.1	TCA / org. transformation.TCA.pyruvate DH.E1	2	0.021134815244141514
4.1.13	glycolysis.cytosolic branch.phosphoglycerate mutase	2	0.02334401243226214
1.1.1.2	PS.lightreaction.photosystem II.PSII polypeptide subunits	4	0.023373661043003556
30.2.5	signalling.receptor kinases.leucine rich repeat V	5	0.023624946747433206
3.1.1.1	minor CHO metabolism.raffinose family.galactinol synthases.known	3	0.023820404136143836
2.2.1.3.2	major CHO metabolism.degradation.sucrose.invertases.cell wall	2	0.02485196339714979
1.2.4	PS.photorespiration.glycine cleavage	2	0.025637077449388944
1.2.4.4	PS.photorespiration.glycine cleavage.H protein	2	0.025637077449388944
20.2	stress.abiotic	57	0.026231120727318702
16.5.1.1.1.9	secondary metabolism.sulfur-containing.glucosinolates.synthesis.aliphatic.sulfotransferase	2	0.027211961046111455
12.1	N-metabolism.nitrate metabolism	2	0.028122456176298993
12.1.1	N-metabolism.nitrate metabolism.NR	2	0.028122456176298993
17	hormone metabolism	132	0.02870407526717064
9	mitochondrial electron transport / ATP synthesis	7	0.028830612399023185
29.5.11.4.5	protein.degradation.ubiquitin.E3.BTB/POZ Cullin3	2	0.03054736625636736
29.5.11.4.5.2	protein.degradation.ubiquitin.E3.BTB/POZ Cullin3.BTB/POZ	2	0.03054736625636736
13.2.2	amino acid metabolism.degradation.glutamate family	2	0.031484959720520664
13.2.2.2	amino acid metabolism.degradation.glutamate family.proline	2	0.031484959720520664
26	misc	492	0.03182571596990624
13.2.5	amino acid metabolism.degradation.serine-glycine-cysteine group	2	0.032169687862271396
13.2.5.2	amino acid metabolism.degradation.serine-glycine-cysteine group.glycine	2	0.032169687862271396
33.99	development.unspecified	113	0.03232316346773856
10.6.3	cell wall.degradation.pectate lyases and polygalacturonases	13	0.03256955270025473
11.4	lipid metabolism.TAG synthesis	2	0.033149721383803454
27.3.11	RNA.regulation of transcription.C2H2 zinc finger family	20	0.03360181482858219
11.8.2	lipid metabolism.''exotics'' (steroids, squalene etc).methylsterol monooxygenase	2	0.033793145243601774
31	cell	46	0.03535883995713096
30.4	signalling.phosphinositides	2	0.036015571003663815
30.4.1	signalling.phosphinositides.phosphatidylinositol-4-phosphate 5-kinase	2	0.036015571003663815
20.1.1	stress.biotic.respiratory burst	6	0.03809823448226912
30.2.24	signalling.receptor kinases.S-locus glycoprotein like	4	0.03960282806644181
29.5.1	protein.degradation.subtilases	4	0.040278875205098874
11.3.7	lipid metabolism.Phospholipid synthesis.cyclopropane-fatty-acyl-phospholipid synthase	5	0.040896439109269836
30.99	signalling.unspecified	2	0.04186292554980109
24	Biodegradation of Xenobiotics	4	0.046114068980459555
12.2	N-metabolism.ammonia metabolism	3	0.04664761934346684
12.2.2	N-metabolism.ammonia metabolism.glutamine synthase	3	0.04664761934346684
13.1.6.5.4	amino acid metabolism.synthesis.aromatic aa.tryptophan.indole-3-glycerol phosphate synthase	2	0.047044568727698
11.1.7	lipid metabolism.FA synthesis and FA elongation.ACP thioesterase	3	0.05061274572045252
1.2	PS.photorespiration	3	0.05157330064057796
27.3.8	RNA.regulation of transcription.C2C2(Zn) DOF zinc finger family	4	0.05279398966928836
30.2.19	signalling.receptor kinases.legume-lectin	3	0.05525652353135209
11.9.3	lipid metabolism.lipid degradation.lysophospholipases	11	0.05558721133375273
13.1.6.5	amino acid metabolism.synthesis.aromatic aa.tryptophan	10	0.05713517198083551
26.9	misc.glutathione S transferases	40	0.05796580896225204
34.1	transport.p- and v-ATPases	2	0.05926570422852162
26.13	misc.acid and other phosphatases	11	0.06051704252363609
34.19	transport.Major Intrinsic Proteins	7	0.06242104696647366
30.2.8	signalling.receptor kinases	6	0.06375980498863085
30.2.8.2	signalling.receptor kinases.leucine rich repeat VIII-2	6	0.06375980498863085
30.11	signalling.light	3	0.06383299372447931
27.3.25	RNA.regulation of transcription.MYB domain transcription factor family	22	0.07348913382098399
10.5.1	cell wall.cell wall proteins.AGPs	8	0.07584817473849981
30.3	signalling.calcium	35	0.07738463384131995
24.2	Biodegradation of Xenobiotics.lactoylglutathione lyase	1	0.08358769723092507
29.3.2	protein.targeting.mitochondria	1	0.08402260768944769
17.5.3	hormone metabolism.ethylene.induced-regulated-responsive-activated	5	0.08406713789416144
10.5	cell wall.cell wall proteins	15	0.08569065153982147
35.1	not assigned.no ontology	167	0.08582063789899541
16.5.1.1.3.4	secondary metabolism.sulfur-containing.glucosinolates.synthesis.indole.synthesis.cytochrome P450 monooxygenase	1	0.087455599392104
30.1	signalling.in sugar and nutrient physiology	6	0.08895426852871813
30.1.1	signalling.in sugar and nutrient physiology	6	0.08895426852871813
17.1.2	hormone metabolism.abscisic acid.signal transduction	6	0.08904754570373496
3.1.2	minor CHO metabolism.raffinose family.raffinose synthases	2	0.09113670856607861
3.1.2.2	minor CHO metabolism.raffinose family.raffinose synthases.putative	2	0.09113670856607861
16.5.1.1.1	secondary metabolism.sulfur-containing.glucosinolates.synthesis.aliphatic	4	0.0946070380562547
11.9.3.2	lipid metabolism.lipid degradation.lysophospholipases.carboxylesterase	5	0.09461277357278411
1.1.2.1	PS.lightreaction.photosystem I.LHC-I	1	0.09502118001403516
2.2.1.4	major CHO metabolism.degradation.sucrose.hexokinase	2	0.09635392702527201
16.1.1.1	secondary metabolism.isoprenoids.non-mevalonate pathway.DXS	2	0.09878713837197184
4.1	glycolysis.cytosolic branch	4	0.10006647125539048
17.3.1.2.99	hormone metabolism.brassinosteroid.synthesis-degradation.sterols.other	1	0.10169753327558007
22.2	polyamine metabolism.degradation	1	0.10323073966188548
22.2.1	polyamine metabolism.degradation.polyamin oxidase	1	0.10323073966188548
27.3.10	RNA.regulation of transcription.C2C2(Zn) YABBY family	1	0.10374587312504291
2.1.1.1	major CHO metabolism.synthesis.sucrose.SPS	3	0.10470362141633371
17.6.1.3	hormone metabolism.gibberelin.synthesis-degradation.ent-kaurene oxidase	1	0.11090195021068183
17.3	hormone metabolism.brassinosteroid	8	0.11180404188311699
17.1.1.1.12	hormone metabolism.abscisic acid.synthesis-degradation.synthesis.abscisic aldehyde oxidase	1	0.1135105710448514
27.3.66	RNA.regulation of transcription.Psudo ARR transcription factor family	2	0.11443266298647492
22.1.3	polyamine metabolism.synthesis.arginine decarboxylase	2	0.11562090087701593
20.1.7.6	stress.biotic.PR-proteins.proteinase inhibitors	1	0.11588534944353546
17.4	hormone metabolism.cytokinin	10	0.11597647581652026
17.4.1	hormone metabolism.cytokinin.synthesis-degradation	10	0.11597647581652026
22.1.2	polyamine metabolism.synthesis.SAM decarboxylase	3	0.11653540070449891
4	glycolysis	5	0.11771691297559839
23.2	nucleotide metabolism.degradation	7	0.1180318561329734
16.5.1.1.3.3	secondary metabolism.sulfur-containing.glucosinolates.synthesis.indole.synthesis.indole-3-methyl-desulfoglucosinolate sulfotransferase	1	0.11844220353566337
17.3.1	hormone metabolism.brassinosteroid.synthesis-degradation	6	0.12066318699010181
23.1.1.10	nucleotide metabolism.synthesis.pyrimidine.CTP synthetase	4	0.12113883464110264
27.3.21	RNA.regulation of transcription.GRAS transcription factor family	2	0.12274668762616732
34.4	transport.nitrate	7	0.12545183850864605
34.99	transport.misc	25	0.12792741678210673
29.5.11.1	protein.degradation.ubiquitin.ubiquitin	2	0.13108603978527622
23.1.1	nucleotide metabolism.synthesis.pyrimidine	5	0.1317253711778079
29.4.1.61	protein.postranslational modification.kinase.receptor like cytoplasmatic kinase X	4	0.13200399620897052
27.3.6	RNA.regulation of transcription.bHLH,Basic Helix-Loop-Helix family	19	0.13210662241401633
13.2.3	amino acid metabolism.degradation.aspartate family	3	0.13270555798944017
17.3.1.2	hormone metabolism.brassinosteroid.synthesis-degradation.sterols	2	0.1353048252284743
8.2.9	TCA / org. transformation.other organic acid transformaitons.cyt MDH	1	0.13631432398218785
19.16	tetrapyrrole synthesis.chlorophyll b synthase	1	0.13663425919321776
2.1.1.3	major CHO metabolism.synthesis.sucrose.FBPase	1	0.13759754195629126
11.6	lipid metabolism.lipid transfer proteins etc	2	0.1380228874718752
28.1.3	DNA.synthesis/chromatin structure.histone	1	0.13921463803750767
13.1.6	amino acid metabolism.synthesis.aromatic aa	16	0.13947317675839505
16.1.4.1	secondary metabolism.isoprenoids.carotenoids.phytoene synthase	1	0.13953980611617278
13.2.3.1	amino acid metabolism.degradation.aspartate family.asparagine	1	0.14282371596370244
13.2.3.1.1	amino acid metabolism.degradation.aspartate family.asparagine.L-asparaginase	1	0.14282371596370244
23.2.2	nucleotide metabolism.degradation.purines	3	0.14457717010535398
7	OPP	3	0.14506068971589103
7.2	OPP.non-reductive PP	3	0.14506068971589103
27.3.22	RNA.regulation of transcription.HB,Homeobox transcription factor family	12	0.14685677566121758
17.5.1	hormone metabolism.ethylene.synthesis-degradation	11	0.15124637337227523
34.19.3	transport.Major Intrinsic Proteins.NIP	3	0.15367351450514932
8	TCA / org. transformation	11	0.1537187336143842
17.1.1.1	hormone metabolism.abscisic acid.synthesis-degradation.synthesis	2	0.15410241505573685
13.1.5.2	amino acid metabolism.synthesis.serine-glycine-cysteine group.glycine	1	0.1551382269110492
13.1.5.2.41	amino acid metabolism.synthesis.serine-glycine-cysteine group.glycine.sarcosine oxidase	1	0.1551382269110492
23.3	nucleotide metabolism.salvage	8	0.15843687172780996
8.1	TCA / org. transformation.TCA	4	0.15883796323522326
29.7	protein.glycosylation	5	0.16047596348025017
16.8.1.12	secondary metabolism.flavonoids.anthocyanins.anthocyanidin 3-O-glucosyltransferase	2	0.16915653470732375
17.6.1.12	hormone metabolism.gibberelin.synthesis-degradation.GA3 oxidase	3	0.1741606675461651
16.5.1.1	secondary metabolism.sulfur-containing.glucosinolates.synthesis	7	0.1753985912875955
30.2.7	signalling.receptor kinases.leucine rich repeat VII	2	0.17619091926597163
34.18	transport.unspecified anions	5	0.18260323384700206
16.5	secondary metabolism.sulfur-containing	10	0.18523102825454751
13.1	amino acid metabolism.synthesis	32	0.186649475867064
29.2.5	protein.synthesis.release	1	0.19025358170573692
27.3.35	RNA.regulation of transcription.bZIP transcription factor family	16	0.19405695533518216
20.2.1	stress.abiotic.heat	17	0.19506898071147794
30.2.22	signalling.receptor kinases.proline extensin like	2	0.19591310983446886
6	gluconeogenese/ glyoxylate cycle	3	0.19613581219123954
34.21	transport.calcium	3	0.203270674988008
26.24	misc.GCN5-related N-acetyltransferase	4	0.203725389671764
11.1.12	lipid metabolism.FA synthesis and FA elongation.ACP protein	4	0.20567834443199762
34.19.2	transport.Major Intrinsic Proteins.TIP	4	0.2195025360162599
28.1	DNA.synthesis/chromatin structure	8	0.2196162258348271
9.9	mitochondrial electron transport / ATP synthesis.F1-ATPase	2	0.22058766803245078
29.5.5	protein.degradation.serine protease	33	0.22173748415178718
1.3.13	PS.calvin cyle.rubisco interacting	2	0.22204815825422064
29.3.4.3	protein.targeting.secretory pathway.vacuole	3	0.2220633022278975
23.3.1	nucleotide metabolism.salvage.phosphoribosyltransferases	2	0.22466166043202596
23.3.1.1	nucleotide metabolism.salvage.phosphoribosyltransferases.aprt	2	0.22466166043202596
13.1.6.3.1	amino acid metabolism.synthesis.aromatic aa.phenylalanine.arogenate dehydratase / prephenate dehydratase	2	0.22663616028511344
29.5	protein.degradation	152	0.22979027097107907
15.1	metal handling.acquisition	7	0.2307143124173603
20.1	stress.biotic	72	0.23138653795890113
2.2.1.3	major CHO metabolism.degradation.sucrose.invertases	4	0.23255131077667768
29.5.7	protein.degradation.metalloprotease	5	0.23499279238948112
30.5	signalling.G-proteins	12	0.23830251549930032
13.2.3.4	amino acid metabolism.degradation.aspartate family.methionine	1	0.24392275990544757
13.2.3.4.1	amino acid metabolism.degradation.aspartate family.methionine.methionine gamma-lyase	1	0.24392275990544757
11.5	lipid metabolism.glyceral metabolism	1	0.2473817132233183
11.5.2	lipid metabolism.glyceral metabolism.Glycerol-3-phosphate dehydrogenase (NAD+)	1	0.2473817132233183
11.9.2.2	lipid metabolism.lipid degradation.lipases.acylglycerol lipase	1	0.24987332711041252
10.8	cell wall.pectin*esterases	7	0.2532738462410266
27.3.14	RNA.regulation of transcription.CCAAT box binding factor family, HAP2	2	0.2541515474357001
29.3	protein.targeting	9	0.25491781616051035
11.8.1	lipid metabolism.''exotics'' (steroids, squalene etc).sphingolipids	1	0.25516264458144033
27.3.40	RNA.regulation of transcription.Aux/IAA family	5	0.2562104624049175
29.4.1	protein.postranslational modification.kinase	25	0.25918384603510547
17.6.1.1	hormone metabolism.gibberelin.synthesis-degradation.copalyl diphosphate synthase	1	0.2595011117058754
30.2.3	signalling.receptor kinases.leucine rich repeat III	2	0.26174438670825895
27.3.50	RNA.regulation of transcription.General Transcription	2	0.2635750769607028
17.6.1.2	hormone metabolism.gibberelin.synthesis-degradation.ent-kaurene synthase	1	0.2651910530826733
13.1.5	amino acid metabolism.synthesis.serine-glycine-cysteine group	2	0.26912007035458396
10.1.6	cell wall.precursor synthesis.GAE	1	0.2699099453136369
28.2	DNA.repair	1	0.2720256086332008
10.7	cell wall.modification	21	0.2790061430037736
27.3.3	RNA.regulation of transcription.AP2/EREBP, APETALA2/Ethylene-responsive element binding protein family	17	0.28238743820007084
35.1.41	not assigned.no ontology.hydroxyproline rich proteins	6	0.2897167229770503
13.1.3	amino acid metabolism.synthesis.aspartate family	2	0.2901336991841391
13.1.3.4	amino acid metabolism.synthesis.aspartate family.methionine	2	0.2901336991841391
34.2	transporter.sugars	18	0.2902798269602823
13.1.3.4.12	amino acid metabolism.synthesis.aspartate family.methionine.homocysteine S-methyltransferase	1	0.29213355728364176
13.1.2.2	amino acid metabolism.synthesis.glutamate family.proline	2	0.2932798237378238
13.1.2.2.1	amino acid metabolism.synthesis.glutamate family.proline.delta 1-pyrroline-5-carboxylate synthetase	2	0.2932798237378238
8.2	TCA / org. transformation.other organic acid transformaitons	3	0.29541234267561783
27.3.7	RNA.regulation of transcription.C2C2(Zn) CO-like, Constans-like zinc finger family	4	0.3060170531256756
16.2.1.7	secondary metabolism.phenylpropanoids.lignin biosynthesis.CCR1	3	0.30805847638335293
23.1	nucleotide metabolism.synthesis	7	0.3087510322909619
16.8.2.2	secondary metabolism.flavonoids.chalcones.chalcone isomerase	1	0.3140918973553182
11.3.5	lipid metabolism.Phospholipid synthesis.diacylglycerol kinase	1	0.3149688386082625
11.9.2	lipid metabolism.lipid degradation.lipases	5	0.31757634567594256
26.11	misc	10	0.32019971050247714
26.11.1	misc.alcohol dehydrogenases	10	0.32019971050247714
29.7.5	protein.glycosylation.alpha-1,3-mannosyl-glycoprotein-beta-1,2-N-acetylglucosaminyltransferase(GnTI)	1	0.3226363339858631
29.7.8	protein.glycosylation.alpha-1,6-mannosyl-glycoprotein-beta-1,2-N-acetylglucosaminyltransferase(GnTII)	1	0.3226363339858631
10.6.1	cell wall.degradation.cellulases and beta -1,4-glucanases	5	0.325405891097851
26.3.2	misc.gluco-, galacto- and mannosidases.beta-galactosidase	4	0.33259062248667437
12.3	N-metabolism.N-degradation	1	0.33466819497753364
12.3.1	N-metabolism.N-degradation.glutamate dehydrogenase	1	0.33466819497753364
10.4	cell wall.pectin synthesis	1	0.3368031278897697
16.8.3.3	secondary metabolism.flavonoids.dihydroflavonols.flavonoid 3''-monooxygenase	1	0.3377207743396853
10.5.4	cell wall.cell wall proteins.HRGP	1	0.3389467992172044
34.6	transport.sulphate	3	0.33917569196169334
10.2.2	cell wall.cellulose synthesis.COBRA	1	0.34202433896743845
6.5	gluconeogenese/ glyoxylate cycle.pyruvate dikinase	1	0.34636282393524487
16.2.1.6	secondary metabolism.phenylpropanoids.lignin biosynthesis.CCoAOMT	1	0.34885762422980093
29.5.11	protein.degradation.ubiquitin	67	0.3503978790837272
20.1.4	stress.biotic.kinases	1	0.3532509152271663
23	nucleotide metabolism	21	0.35598714652382824
6.4	gluconeogenese/ glyoxylate cycle.PEPCK	2	0.35919548502314463
10.6	cell wall.degradation	26	0.3603110086873504
29.4.1.56	protein.postranslational modification.kinase.receptor like cytoplasmatic kinase VI	1	0.3615022407044597
10.1.4	cell wall.precursor synthesis.UGD	5	0.3623922341444128
27.1	RNA.processing	3	0.3642091075030547
15.2	metal handling.binding, chelation and storage	14	0.3660702995805405
34.12	transport.metal	15	0.36656443334689176
10.8.99	cell wall.pectin*esterases.misc	2	0.36667435686342864
26.3	misc.gluco-, galacto- and mannosidases	17	0.37165820798301463
29.3.4.1	protein.targeting.secretory pathway.ER	1	0.37606625049961995
13.2.6	amino acid metabolism.degradation.aromatic aa	1	0.38067014217072415
13.2.6.2	amino acid metabolism.degradation.aromatic aa.tyrosine	1	0.38067014217072415
11.9.2.1	lipid metabolism.lipid degradation.lipases.triacylglycerol lipase	2	0.38874123074215405
26.27	misc.calcineurin-like phosphoesterase family protein	1	0.3940137021861487
17.2.2	hormone metabolism.auxin.signal transduction	1	0.3950257539236952
10.5.5	cell wall.cell wall proteins.RGP	1	0.397054566687832
22.1.7	polyamine metabolism.synthesis.spermine synthase	1	0.39773223193131013
17.3.1.1	hormone metabolism.brassinosteroid.synthesis-degradation.BRs	4	0.39884134048177367
13.2.4.4	amino acid metabolism.degradation.branched-chain group.leucine	2	0.4006733401004449
3.4.4	minor CHO metabolism.myo-inositol.myo inositol oxygenases	3	0.4032705104848728
17.7	hormone metabolism.jasmonate	4	0.4084226415162231
17.7.1	hormone metabolism.jasmonate.synthesis-degradation	4	0.4084226415162231
17.7.1.2	hormone metabolism.jasmonate.synthesis-degradation.lipoxygenase	4	0.4084226415162231
21.99	redox.misc	1	0.41212367927517146
34.5	transport.ammonium	1	0.4135102144373739
16.8.4.1	secondary metabolism.flavonoids.flavonols.dihydrokaempferol 4-reductase	1	0.416291556121521
5.3	fermentation.ADH	1	0.4197837134835029
2.1.2	major CHO metabolism.synthesis.starch	1	0.42540683658163636
2.1.2.2	major CHO metabolism.synthesis.starch.starch synthase	1	0.42540683658163636
13.1.2	amino acid metabolism.synthesis.glutamate family	3	0.429422532670789
17.2.1	hormone metabolism.auxin.synthesis-degradation	2	0.43296175972754813
20.2.4	stress.abiotic.touch/wounding	1	0.4339234651195276
10.8.1	cell wall.pectin*esterases.PME	5	0.4353677476177698
11.9.4.5	lipid metabolism.lipid degradation.beta-oxidation.acyl-CoA thioesterase	1	0.4367840926919717
25	C1-metabolism	1	0.4367840926919717
25.10	C1-metabolism.formate dehydrogenase	1	0.4367840926919717
2.1	major CHO metabolism.synthesis	9	0.44093387529586847
35.1.42	not assigned.no ontology.proline rich family	1	0.4432600683582839
11.8.4	lipid metabolism.''exotics'' (steroids, squalene etc).3-beta hydroxysteroid dehydrogenase/isomerase	2	0.44695450635724865
7.2.4	OPP.non-reductive PP.ribose 5-phosphate isomerase	1	0.45088426256053193
27.3.23	RNA.regulation of transcription.HSF,Heat-shock transcription factor family	6	0.45449220137819735
34.16	transport.ABC transporters and multidrug resistance systems	38	0.45687642854429705
29.1	protein.aa activation	4	0.46686247336223563
16.8.3.1	secondary metabolism.flavonoids.dihydroflavonols.dihydrokaempferol 4-reductase	1	0.47120019294796567
10	cell wall	94	0.4739309179862028
35.1.21	not assigned.no ontology.epsin N-terminal homology (ENTH) domain-containing protein	2	0.4741042034844512
21.2	redox.ascorbate and glutathione	10	0.4763715183122472
26.1	misc.misc2	7	0.47795466412008736
17.3.2.99	hormone metabolism.brassinosteroid.signal transduction.other	1	0.484766636753607
29.5.4	protein.degradation.aspartate protease	6	0.48701032311461456
29.5.11.4	protein.degradation.ubiquitin.E3	64	0.48894052567411084
35.1.7	not assigned.no ontology.AT hook motif-containing protein	1	0.49354365778525633
20.1.3	stress.biotic.signalling	3	0.4938396285145607
20.1.3.1	stress.biotic.signalling.MLO-like	3	0.4938396285145607
3.2.3	minor CHO metabolism.trehalose.potential TPS/TPP	3	0.496946310136612
13.2.4	amino acid metabolism.degradation.branched-chain group	4	0.49754483971374613
31.2	cell.division	4	0.5058655953318025
17.2	hormone metabolism.auxin	36	0.5093895349745372
29.3.4.99	protein.targeting.secretory pathway.unspecified	4	0.5101508733606996
16.4.3.1	secondary metabolism.N misc.cyanogenic glycosides	1	0.5133053575474693
20.2.2	stress.abiotic.cold	2	0.5153637564775289
31.4	cell.vesicle transport	9	0.5287743114143058
27.3.9	RNA.regulation of transcription.C2C2(Zn) GATA transcription factor family	2	0.5344078077075674
31.3	cell.cycle	3	0.535024340872595
29.2	protein.synthesis	4	0.5376586735517621
27.1.19	RNA.processing.ribonucleases	2	0.5389398300563302
13.1.1.1	amino acid metabolism.synthesis.central amino acid metabolism.GABA	4	0.5392642325574997
13.1.1.1.1	amino acid metabolism.synthesis.central amino acid metabolism.GABA.Glutamate decarboxylase	4	0.5392642325574997
5	fermentation	2	0.5486339034160604
29.3.4	protein.targeting.secretory pathway	8	0.5513691262799885
29.2.1.1.3	protein.synthesis.ribosomal protein.prokaryotic.unknown organellar	1	0.5556589121432789
29.2.1.1.3.1	protein.synthesis.ribosomal protein.prokaryotic.unknown organellar.30S subunit	1	0.5556589121432789
29.2.1.1.3.1.16	protein.synthesis.ribosomal protein.prokaryotic.unknown organellar.30S subunit.S16	1	0.5556589121432789
28	DNA	13	0.5573605315838934
17.1.3	hormone metabolism.abscisic acid.induced-regulated-responsive-activated	13	0.557927769698463
15	metal handling	27	0.558437198236549
11.2	lipid metabolism.FA desaturation	2	0.5595693536857836
11.2.3	lipid metabolism.FA desaturation.omega 3 desaturase	2	0.5595693536857836
34.9	transport.metabolite transporters at the mitochondrial membrane	4	0.5599432717716679
26.16	misc.myrosinases-lectin-jacalin	7	0.5605528860981539
30.2.18	signalling.receptor kinases.extensin	1	0.560559029947393
17.5.1.1	hormone metabolism.ethylene.synthesis-degradation.1-aminocyclopropane-1-carboxylate synthase	1	0.5720733640356679
27.3.99	RNA.regulation of transcription.unclassified	35	0.5755240332807827
2.2.1.3.3	major CHO metabolism.degradation.sucrose.invertases.vacuolar	2	0.5782225438923185
27.3.34	RNA.regulation of transcription.Orphan family	1	0.5782876439070797
17.6	hormone metabolism.gibberelin	13	0.5828126275339993
17.6.1	hormone metabolism.gibberelin.synthesis-degradation	13	0.5828126275339993
17.3.1.1.4	hormone metabolism.brassinosteroid.synthesis-degradation.BRs.BR6OX	1	0.5866223810350499
17.3.1.1.99	hormone metabolism.brassinosteroid.synthesis-degradation.BRs.other	1	0.5866223810350499
17.5.1.2	hormone metabolism.ethylene.synthesis-degradation.1-aminocyclopropane-1-carboxylate oxidase	5	0.588471740585097
11.1	lipid metabolism.FA synthesis and FA elongation	10	0.5895081973018192
21.2.1	redox.ascorbate and glutathione.ascorbate	3	0.5923443724384285
2.1.1	major CHO metabolism.synthesis.sucrose	8	0.5926059414090097
13.1.6.2	amino acid metabolism.synthesis.aromatic aa.phenylalanine and tyrosine	2	0.5935903056112242
13.1.6.4.1	amino acid metabolism.synthesis.aromatic aa.tyrosine.arogenate dehydrogenase & prephenate dehydrogenase	1	0.5941709053634663
13.1.6.4.2	amino acid metabolism.synthesis.aromatic aa.tyrosine.prephenate dehydrogenase	1	0.5941709053634663
29.1.12	protein.aa activation.aspartate-tRNA ligase	2	0.5947801459311489
27.3.64	RNA.regulation of transcription.PHOR1	4	0.5965035932758613
29.5.11.4.3	protein.degradation.ubiquitin.E3.SCF	7	0.6006926726949225
29.5.11.4.3.2	protein.degradation.ubiquitin.E3.SCF.FBOX	7	0.6006926726949225
11.1.9	lipid metabolism.FA synthesis and FA elongation.long chain fatty acid CoA ligase	1	0.6034567150404806
16.8.2.1	secondary metabolism.flavonoids.chalcones.naringenin-chalcone synthase	1	0.6098251134240518
27.3.5	RNA.regulation of transcription.ARR	3	0.6133718737372922
17.3.2	hormone metabolism.brassinosteroid.signal transduction	2	0.6236568652074457
26.2	misc.UDP glucosyl and glucoronyl transferases	71	0.6242947291855288
11.3	lipid metabolism.Phospholipid synthesis	15	0.6248088781219302
34.15	transport.potassium	3	0.6277364941665573
22	polyamine metabolism	7	0.6291324644944577
16.2.1.9	secondary metabolism.phenylpropanoids.lignin biosynthesis.COMT	1	0.6304015143063593
23.1.99	nucleotide metabolism.synthesis.unspecified	2	0.6315808149146838
20	stress	132	0.6320106260322074
29.2.1.1.1	protein.synthesis.ribosomal protein.prokaryotic.chloroplast	1	0.6321295245017672
29.2.1.1.1.1	protein.synthesis.ribosomal protein.prokaryotic.chloroplast.30S subunit	1	0.6321295245017672
29.2.1.1.1.1.530	protein.synthesis.ribosomal protein.prokaryotic.chloroplast.30S subunit.S30A	1	0.6321295245017672
35.1.999	not assigned.no ontology.formerly annotated based on articles which have been retracted	1	0.6334268526162528
17.3.1.2.5	hormone metabolism.brassinosteroid.synthesis-degradation.sterols.HYD1	1	0.6347253088662841
29.1.4	protein.aa activation.leucine-tRNA ligase	1	0.6347253088662842
23.4	nucleotide metabolism.phosphotransfer and pyrophosphatases	1	0.6355915714613165
23.4.99	nucleotide metabolism.phosphotransfer and pyrophosphatases.misc	1	0.6355915714613165
29	protein	254	0.6422005149734037
10.2	cell wall.cellulose synthesis	12	0.6496634465822175
13.1.3.4.13	amino acid metabolism.synthesis.aspartate family.methionine.methionine S-methyltransferase	1	0.6582865797186147
17.1.1.1.1	hormone metabolism.abscisic acid.synthesis-degradation.synthesis.zeaxanthin epoxidase	1	0.6653347519618655
27.3.12	RNA.regulation of transcription.C3H zinc finger family	3	0.6657905223846283
17.3.1.1.5	hormone metabolism.brassinosteroid.synthesis-degradation.BRs.metabolic regulation	2	0.6718233167548124
21.3	redox.heme	1	0.6741866653619973
27.3.67	RNA.regulation of transcription.putative transcription regulator	4	0.6755793816562978
3.4	minor CHO metabolism.myo-inositol	5	0.6802087348757341
18.7	Co-factor and vitamine metabolism.iron-sulphur clusters	2	0.6862991415435515
34.10	transport.nucleotides	4	0.6882880741740817
26.5	misc.acyl transferases	1	0.6902336168196095
26.6	misc.O-methyl transferases	1	0.6902336168196095
13.1.1.2	amino acid metabolism.synthesis.central amino acid metabolism.aspartate	1	0.6924736177638926
13.1.1.2.1	amino acid metabolism.synthesis.central amino acid metabolism.aspartate.aspartate aminotransferase	1	0.6924736177638926
11.9	lipid metabolism.lipid degradation	23	0.6943524366456517
10.3	cell wall.hemicellulose synthesis	1	0.6947163114310964
10.3.2	cell wall.hemicellulose synthesis.glucuronoxylan	1	0.6947163114310964
16.4	secondary metabolism.N misc	2	0.6977092127717808
16.5.1.1.1.8	secondary metabolism.sulfur-containing.glucosinolates.synthesis.aliphatic.UDP-glycosyltransferase	1	0.6983101785016625
16.5.1.1.4	secondary metabolism.sulfur-containing.glucosinolates.synthesis.shared	1	0.6983101785016625
16.5.1.1.4.3	secondary metabolism.sulfur-containing.glucosinolates.synthesis.shared.UDP-glycosyltransferase	1	0.6983101785016625
35.1.20	not assigned.no ontology.formin homology 2 domain-containing protein	1	0.703713662643775
30.2.11	signalling.receptor kinases.leucine rich repeat XI	4	0.7040161591616161
10.1	cell wall.precursor synthesis	10	0.7053507193043789
16.99	secondary metabolism.unspecified	1	0.7095843592275061
13.1.1	amino acid metabolism.synthesis.central amino acid metabolism	5	0.7097356445548066
3.4.1	minor CHO metabolism.myo-inositol.poly-phosphatases	2	0.7098277215870463
30.2.10	signalling.receptor kinases.leucine rich repeat X	2	0.7098277215870463
30.7	signalling.14-3-3 proteins	3	0.7125576439489877
34.3	transport.amino acids	2	0.7194472655930508
16.5.99.1	secondary metabolism.sulfur-containing.misc.alliinase	3	0.7283129792226934
17.2.3	hormone metabolism.auxin.induced-regulated-responsive-activated	33	0.7295212113297732
11.8.10	lipid metabolism.'exotics' (steroids, squalene etc).phosphatidylcholinesterol O-acyltransferase	1	0.7327795452335932
13.1.4	amino acid metabolism.synthesis.branched chain group	4	0.7353909046870443
13.1.4.1	amino acid metabolism.synthesis.branched chain group.common	4	0.7353909046870443
13.1.4.1.4	amino acid metabolism.synthesis.branched chain group.common.branched-chain amino acid aminotransferase	4	0.7353909046870443
10.1.2	cell wall.precursor synthesis.UGE	2	0.7498710796537491
8.1.3	TCA / org. transformation.TCA.aconitase	2	0.753784286567653
30.8	signalling.misc	1	0.7571454301910703
10.6.2	cell wall.degradation.mannan-xylose-arabinose-fucose	8	0.7638449274162495
27.3.37	RNA.regulation of transcription.AS2,Lateral Organ Boundaries Gene Family	1	0.7640866980963092
30.6	signalling.MAP kinases	4	0.7688386928510295
29.8	protein.assembly and cofactor ligation	1	0.7752320480889048
34.14	transport.unspecified cations	6	0.7781334425109868
34.2.1	transporter.sugars.sucrose	1	0.7789576053858878
23.1.1.5	nucleotide metabolism.synthesis.pyrimidine.UMP Synthase	1	0.7873585799951898
12	N-metabolism	6	0.798575862506022
11.3.2	lipid metabolism.Phospholipid synthesis.choline kinase	4	0.8013124790919206
34.13	transport.peptides and oligopeptides	29	0.8041750596477129
18.4	Co-factor and vitamine metabolism.pantothenate	2	0.8111891822340133
18.4.1	Co-factor and vitamine metabolism.pantothenate.branched-chain amino acid aminotransferase	2	0.8111891822340133
11.1.8	lipid metabolism.FA synthesis and FA elongation.acyl coa ligase	2	0.8158569821806246
8.2.10	TCA / org. transformation.other organic acid transformaitons.malic	2	0.8198631675595898
29.1.6	protein.aa activation.lysine-tRNA ligase	1	0.8202563386340913
20.2.3	stress.abiotic.drought/salt	8	0.8246958094594461
1.2.7	PS.photorespiration.glycerate kinase	1	0.8297168440032273
34.8	transport.metabolite transporters at the envelope membrane	1	0.8335080519682321
4.1.17	glycolysis.cytosolic branch.phospho-enol-pyruvate carboxylase kinase (PPCK)	1	0.8349307586370789
4.3	glycolysis.unclear/dually targeted	1	0.8349307586370789
4.3.17	glycolysis.unclear/dually targeted.phospho-enol-pyruvate carboxylase kinase (PEPCK)	1	0.8349307586370789
29.2.3	protein.synthesis.initiation	1	0.8506152029243255
16.8	secondary metabolism.flavonoids	39	0.8546859156648445
21.6	redox.dismutases and catalases	2	0.8581422679350377
3.5	minor CHO metabolism.others	7	0.8651116619658514
16.5.1.1.1.1	secondary metabolism.sulfur-containing.glucosinolates.synthesis.aliphatic.branched-chain amino acid aminotransferase (BCAT/MAAT)	1	0.8658810814052266
26.26	misc.aminotransferases	1	0.8658810814052266
26.26.1	misc.aminotransferases.aminotransferase class IV family protein	1	0.8658810814052266
35.1.40	not assigned.no ontology.glycine rich proteins	6	0.8720085698809125
26.19	misc.plastocyanin-like	4	0.8729882884738168
26.10	misc.cytochrome P450	115	0.8775831953240898
23.3.3	nucleotide metabolism.salvage.NUDIX hydrolases	3	0.8811791610940182
22.1	polyamine metabolism.synthesis	6	0.8853209106331135
13.1.5.3	amino acid metabolism.synthesis.serine-glycine-cysteine group.cysteine	1	0.88791229927954
13.1.5.3.1	amino acid metabolism.synthesis.serine-glycine-cysteine group.cysteine.OASTL	1	0.88791229927954
29.5.11.4.2	protein.degradation.ubiquitin.E3.RING	55	0.8881854229167802
13.99	amino acid metabolism.misc	1	0.8907927075478288
1.1.30	PS.lightreaction.state transition	1	0.8955965737951148
28.99	DNA.unspecified	4	0.8972250347296663
4.1.14	glycolysis.cytosolic branch.enolase	1	0.8984807437374168
35.1.3	not assigned.no ontology.armadillo/beta-catenin repeat family protein	5	0.8991789465359554
13.2.4.1	amino acid metabolism.degradation.branched-chain group.shared	2	0.9056027471928348
10.2.1	cell wall.cellulose synthesis.cellulose synthase	10	0.9056466032768777
13.1.2.3	amino acid metabolism.synthesis.glutamate family.arginine	1	0.906178320017596
13.1.2.3.4	amino acid metabolism.synthesis.glutamate family.arginine.acetylornithine aminotransferase	1	0.906178320017596
26.17	misc.dynamin	2	0.9130960479292631
26.3.1	misc.gluco-, galacto- and mannosidases.alpha-galactosidase	2	0.915141045523383
16.5.1.1.3	secondary metabolism.sulfur-containing.glucosinolates.synthesis.indole.synthesis	2	0.916845639935731
29.4	protein.postranslational modification	76	0.9235384222677716
2.1.1.2	major CHO metabolism.synthesis.sucrose.SPP	4	0.9254201430911384
18	Co-factor and vitamine metabolism	6	0.9291853123385982
31.99	cell.unspecified	1	0.9317356039172573
10.5.3	cell wall.cell wall proteins.LRR	5	0.9362894970964979
29.2.1	protein.synthesis.ribosomal protein	2	0.9376701373631595
29.2.1.1	protein.synthesis.ribosomal protein.prokaryotic	2	0.9376701373631595
27.3.30	RNA.regulation of transcription.Trihelix, Triple-Helix transcription factor family	4	0.9389506791882916
27.3.4	RNA.regulation of transcription.ARF, Auxin Response Factor family	2	0.9397209874183933
34.30	transport.H+ transporting pyrophosphatase	1	0.942850009881058
21.1	redox.thioredoxin	4	0.9437874930952305
34	transport	181	0.9441710613695785
27.3.19	RNA.regulation of transcription.EIN3-like(EIL) transcription factor family	1	0.9457513395729946
27.3.27	RNA.regulation of transcription.NAC domain transcription factor family	2	0.954429631146122
2.2.2	major CHO metabolism.degradation.starch	3	0.9552297292845853
2.2.2.1	major CHO metabolism.degradation.starch.starch cleavage	3	0.9552297292845853
29.6	protein.folding	3	0.9557887809408481
26.3.4	misc.gluco-, galacto- and mannosidases.endoglucanase	9	0.9579498733677851
3	minor CHO metabolism	29	0.9630155949592276
13.1.6.5.1	amino acid metabolism.synthesis.aromatic aa.tryptophan.anthranilate synthase	6	0.9631726613307534
5.2	fermentation.PDC	1	0.9670472694831336
13.2.3.5	amino acid metabolism.degradation.aspartate family.lysine	1	0.9781895598352777
33.3	development.squamosa promoter binding like (SPL)	2	0.9828602761807802
26.28	misc.GDSL-motif lipase	30	0.9957302206053626
17.3.2.1	hormone metabolism.brassinosteroid.signal transduction.BRI	1	0.9961221206756898
