# Supplementary material for: Transcriptome response of roots to salt stress in a salinity-tolerant bread wheat cultivar
Source: PLoS One. 2019 Mar 15;14(3):e0213305. doi: 10.1371/journal.pone.0213305 (PMC6420002; doi:10.1371/journal.pone.0213305)
Supplement: S10 Table — (XLSX) [file pone.0213305.s019.xlsx]

## Sheet: Sheet1
	Table S9: Primers used in the study
Row name	Gene Ensembl Id	GENE NAME	FORWARD PRIMER	REVERSE PRIMER
1	TRIAE_CS42_4BL_TGACv1_321295_AA1058570, TRIAE_CS42_4DL_TGACv1_342497_AA1115230, TRIAE_CS42_4AS_TGACv1_306509_AA1009420	Ta. CIPK31	ACCCGAAAGCAGGTAGAAAAG	CATTTGAAATTCCAGAGTATCCC
2	TRIAE_CS42_5AL_TGACv1_375186_AA1217430, TRIAE_CS42_5BL_TGACv1_406163_AA1341570, TRIAE_CS42_5DL_TGACv1_434490_AA1436920	Ta. bHLH	GAGGATCGCCGAGAGGATGAA	GCTCAGCACCTTGACTTGGAG
3	TRIAE_CS42_3B_TGACv1_221729_AA0748580, TRIAE_CS42_3DL_TGACv1_250761_AA0872720, TRIAE_CS42_3AL_TGACv1_195554_AA0651100	Ta. RD22	CCATACGCCGTCTTCCATTGT	AGAACGCCAGCAAGGAAACCA
4	TRIAE_CS42_5DL_TGACv1_437323_AA1465890 & TRIAE_CS42_5DL_TGACv1_437323_AA1465890.1	Ta. Actin	GACCGTATGAGCAAGGAGAT	CAATCGCTGGACCTGACTC
5	TRIAE_CS42_3AL_TGACv1_193607_AA0614700, TRIAE_CS42_3DL_TGACv1_250779_AA0873000, TRIAE_CS42_3B_TGACv1_223354_AA0780810	Ta. HsfC1b	AATCTGGGACAGGTGTTCTACT	TGGGTGGAGTGACTACTATGG
6	TRIAE_CS42_3B_TGACv1_223234_AA0778600, TRIAE_CS42_3AL_TGACv1_194924_AA0642200, TRIAE_CS42_3DL_TGACv1_253070_AA0893220	Ta. NAC15	CAATCATGGTCCCTGTAATTTTC	GTTTGTTTCTCCTGATAAGTTGG
7	TRIAE_CS42_3B_TGACv1_223735_AA0786440 & TRIAE_CS42_3DS_TGACv1_271660_AA0905010	Ta. SOS1	CTTAATGGAGCAGGGAGGCA	TGATTTTGCTGTCTAATTCACCT
8	TRIAE_CS42_1DL_TGACv1_062800_AA0220140, TRIAE_CS42_1BL_TGACv1_031624_AA0117310, TRIAE_CS42_1AL_TGACv1_001646_AA0033400	Ta. LEA3	CACCACCACCAGGAATCACT	GACACGAGTAGTACATCAAATC
9	TRIAE_CS42_4BL_TGACv1_322643_AA1072430	Ta. STRP	GACAGGAACCAGAAGGTAATG	GCTGCCAAACCCAATCGTC
10	TRIAE_CS42_1DL_TGACv1_061465_AA0196020, TRIAE_CS42_1AL_TGACv1_003095_AA0047680, TRIAE_CS42_1BL_TGACv1_033285_AA0138440	Ta. POX	GCGGGGTTCCAGGTGAGCAA	AAGGCGGAAGCGGAGAGCAG
