# Supplementary material for: Transcriptome response of roots to salt stress in a salinity-tolerant bread wheat cultivar
Source: PLoS One. 2019 Mar 15;14(3):e0213305. doi: 10.1371/journal.pone.0213305 (PMC6420002; doi:10.1371/journal.pone.0213305)
Supplement: S11 Table — (XLSX) [file pone.0213305.s020.xlsx]

## Sheet: DEGs
RNA-Seq analysis of Bread Wheat Root Transcriptome in Response to Salt Stress Functional and Integrative Genomics N. Amirbakhtiar1, A. Ismaili1*, M.R. Ghaffari2, F. Nazarian Firouzabadi1, Z.S. Shobbar2* 1- Department of Agronomy and Plant Breeding, Faculty of Agriculture, Lorestan University, PO Box 465, Khorramabad, Iran. 2- Department of Systems Biology, Agricultural Biotechnology Research Inst…
List of differentially expressed genes
Tags	SeqName	Log(FC)	Description	Length	#Hits	e-Value	sim mean	#GO	GO IDs	GO Names	Enzyme Codes	Enzyme Names	InterPro IDs	InterPro GO IDs	InterPro GO Names
[BLASTED]	TRIAE_CS42_7DL_TGACv1_602767_AA1967980	-1.30257	(+)-germacrene D synthase-like	7499	20	3.76877e-122	66
[BLASTED]	TRIAE_CS42_2BS_TGACv1_146574_AA0468500	-1.96388	(E)-beta-farnesene synthase-like	3644	20	4.67987e-71	72.45
[BLASTED]	TRIAE_CS42_5AL_TGACv1_375435_AA1221520	3.24987	11 kDa late embryogenesis abundant -like	701	13	1.00086e-52	78.08
[BLASTED]	TRIAE_CS42_5DL_TGACv1_435780_AA1454860	5.4268	11 kDa late embryogenesis abundant -like	819	13	1.01614e-57	83
[BLASTED]	-	3.39363	11 kDa late embryogenesis abundant -like	534	9	4.43324e-25	82.67
[BLASTED]	TRIAE_CS42_5AL_TGACv1_377494_AA1247290	1.69386	11S globulin seed storage 2	1555	20	0	72.7
[BLASTED]	TRIAE_CS42_5DL_TGACv1_435521_AA1451570	-3.02623	11S globulin seed storage 2	1542	20	0	69.55
[BLASTED]	TRIAE_CS42_1DS_TGACv1_080446_AA0248190	-1.04809	12-oxophytodienoate reductase 1	5529	20	9.56861e-121	95
[BLASTED, MAPPED, ANNOTATED]	TRIAE_CS42_4BS_TGACv1_331090_AA1109480	-1.07242	12-oxophytodienoate reductase 1	1631	20	0	91.75	11	F:GO:0010181; P:GO:0009695; F:GO:0016629; P:GO:0010150; P:GO:0031408; F:GO:0003959; P:GO:0009611; C:GO:0005829; P:GO:0046686; P:GO:0055114; P:GO:0009751	F:FMN binding; P:jasmonic acid biosynthetic process; F:12-oxophytodienoate reductase activity; P:leaf senescence; P:oxylipin biosynthetic process; F:NADPH dehydrogenase activity; P:response to wounding; C:cytosol; P:response to cadmium ion; P:oxidation-reduction process; P:response to salicylic acid	EC:1.3.1.42; EC:1.6.99.1	12-oxophytodienoate reductase; NADPH dehydrogenase
[BLASTED]	TRIAE_CS42_7BL_TGACv1_577253_AA1870150	1.48825	12-oxophytodienoate reductase 1-like	1649	20	0	68.6
[BLASTED, MAPPED, ANNOTATED]	TRIAE_CS42_7AS_TGACv1_571347_AA1847010	-3.30266	12-oxophytodienoate reductase 1-like	2279	20	0	94.8	8	F:GO:0010181; P:GO:0009695; F:GO:0016629; P:GO:0031408; F:GO:0003959; P:GO:0055114; P:GO:0006952; C:GO:0005622	F:FMN binding; P:jasmonic acid biosynthetic process; F:12-oxophytodienoate reductase activity; P:oxylipin biosynthetic process; F:NADPH dehydrogenase activity; P:oxidation-reduction process; P:defense response; C:intracellular	EC:1.3.1.42; EC:1.6.99.1	12-oxophytodienoate reductase; NADPH dehydrogenase
[BLASTED]	TRIAE_CS42_1AS_TGACv1_019551_AA0068100	-1.12749	12-oxophytodienoate reductase 5	1975	20	2.0366e-132	94.9
[BLASTED]	TRIAE_CS42_1AS_TGACv1_019551_AA0068090	-1.78845	12-oxophytodienoate reductase 5	1538	20	4.07623e-158	89.85
[BLASTED]	TRIAE_CS42_1BS_TGACv1_050351_AA0171050	-1.06736	12-oxophytodienoate reductase 5	2079	20	1.80676e-129	95.25
[BLASTED]	TRIAE_CS42_1DS_TGACv1_080446_AA0248180	-1.24819	12-oxophytodienoate reductase 5	1773	20	0	74.1
[BLASTED, MAPPED, ANNOTATED]	TRIAE_CS42_1DS_TGACv1_080503_AA0249180	-3.40583	12-oxophytodienoate reductase 5	1994	20	1.34301e-133	92.9	3	F:GO:0010181; F:GO:0016629; P:GO:0055114	F:FMN binding; F:12-oxophytodienoate reductase activity; P:oxidation-reduction process	EC:1.3.1.42	12-oxophytodienoate reductase
[BLASTED, MAPPED, ANNOTATED]	TRIAE_CS42_7DL_TGACv1_604599_AA1999820	-1.29852	12-oxophytodienoate reductase 5	1614	20	0	72.8	1	F:GO:0003824	F:catalytic activity
[BLASTED, MAPPED, ANNOTATED]	TRIAE_CS42_7BS_TGACv1_592120_AA1931070	-2.10917	12-oxophytodienoic acid reductase	1819	20	1.97559e-180	94.85	8	F:GO:0010181; P:GO:0009695; F:GO:0016629; P:GO:0031408; F:GO:0003959; P:GO:0055114; P:GO:0006952; C:GO:0005622	F:FMN binding; P:jasmonic acid biosynthetic process; F:12-oxophytodienoate reductase activity; P:oxylipin biosynthetic process; F:NADPH dehydrogenase activity; P:oxidation-reduction process; P:defense response; C:intracellular	EC:1.3.1.42; EC:1.6.99.1	12-oxophytodienoate reductase; NADPH dehydrogenase
[BLASTED, MAPPED, ANNOTATED]	TRIAE_CS42_7DS_TGACv1_622427_AA2039540	-1.46625	12-oxophytodienoic acid reductase	1682	20	0	94.25	8	F:GO:0010181; P:GO:0009695; F:GO:0016629; P:GO:0031408; F:GO:0003959; P:GO:0055114; P:GO:0006952; C:GO:0005622	F:FMN binding; P:jasmonic acid biosynthetic process; F:12-oxophytodienoate reductase activity; P:oxylipin biosynthetic process; F:NADPH dehydrogenase activity; P:oxidation-reduction process; P:defense response; C:intracellular	EC:1.3.1.42; EC:1.6.99.1	12-oxophytodienoate reductase; NADPH dehydrogenase
[BLASTED]	TRIAE_CS42_U_TGACv1_640870_AA2077870	inf	14 kDa proline-rich -like	1251	20	6.93497e-25	87.3
[BLASTED]	TRIAE_CS42_5AL_TGACv1_377055_AA1243620	-1.20561	14 kDa proline-rich -like	996	20	1.2979e-43	79.2
[BLASTED]	TRIAE_CS42_6BL_TGACv1_499577_AA1586570	#NAME?	14 kDa proline-rich -like	754	20	6.46021e-55	84
[BLASTED, MAPPED]	TRIAE_CS42_2DL_TGACv1_159212_AA0534510	-1.16531	14-3-3 GF14-6	4004	20	2.93465e-96	75.95	1	F:GO:0019904	F:protein domain specific binding
[BLASTED, MAPPED, ANNOTATED]	TRIAE_CS42_2AL_TGACv1_097132_AA0323110	-1.24472	14-3-3 GF14-B	3525	20	2.06305e-95	84	1	F:GO:0019904	F:protein domain specific binding
[BLASTED]	TRIAE_CS42_6BL_TGACv1_500330_AA1603240	1.31997	18S pre-ribosomal assembly gar2-related	2588	20	4.66185e-157	65.7
[BLASTED, MAPPED, ANNOTATED]	TRIAE_CS42_4AL_TGACv1_288420_AA0948400	1.58345	1-aminocyclopropane-1-carboxylate oxidase	1783	20	4.36705e-100	90.15	3	F:GO:0016491; F:GO:0046872; P:GO:0055114	F:oxidoreductase activity; F:metal ion binding; P:oxidation-reduction process
[BLASTED, MAPPED, ANNOTATED]	TRIAE_CS42_4BS_TGACv1_329461_AA1101630	1.0909	1-aminocyclopropane-1-carboxylate oxidase	1948	20	5.93616e-97	85.25	3	F:GO:0016491; F:GO:0046872; P:GO:0055114	F:oxidoreductase activity; F:metal ion binding; P:oxidation-reduction process
[BLASTED, MAPPED, ANNOTATED]	TRIAE_CS42_4DS_TGACv1_361058_AA1159900	1.35171	1-aminocyclopropane-1-carboxylate oxidase	1919	20	7.26658e-115	88.9	3	F:GO:0016491; F:GO:0046872; P:GO:0055114	F:oxidoreductase activity; F:metal ion binding; P:oxidation-reduction process
[BLASTED, MAPPED, ANNOTATED]	TRIAE_CS42_6AL_TGACv1_474301_AA1534910	-2.31609	1-aminocyclopropane-1-carboxylate oxidase	2036	20	3.15131e-123	91.45	3	F:GO:0016491; F:GO:0046872; P:GO:0055114	F:oxidoreductase activity; F:metal ion binding; P:oxidation-reduction process
[BLASTED, MAPPED, ANNOTATED]	TRIAE_CS42_6BL_TGACv1_500886_AA1611300	-2.12367	1-aminocyclopropane-1-carboxylate oxidase	2022	20	4.8368e-129	92	3	F:GO:0016491; F:GO:0046872; P:GO:0055114	F:oxidoreductase activity; F:metal ion binding; P:oxidation-reduction process
[BLASTED, MAPPED, ANNOTATED]	TRIAE_CS42_6DL_TGACv1_528185_AA1712260	-1.91289	1-aminocyclopropane-1-carboxylate oxidase	2832	20	1.90024e-123	93.5	3	F:GO:0016491; F:GO:0046872; P:GO:0055114	F:oxidoreductase activity; F:metal ion binding; P:oxidation-reduction process
[BLASTED]	TRIAE_CS42_7AL_TGACv1_556974_AA1774500	1.52183	1-aminocyclopropane-1-carboxylate oxidase 1	4748	20	0	88.85
[BLASTED, MAPPED, ANNOTATED]	TRIAE_CS42_5AL_TGACv1_377407_AA1246570	-1.28348	1-aminocyclopropane-1-carboxylate oxidase 1-like	2196	20	6.58042e-170	90.15	6	F:GO:0031418; F:GO:0009815; F:GO:0046872; P:GO:0009693; P:GO:0055114; P:GO:0009835	F:L-ascorbic acid binding; F:1-aminocyclopropane-1-carboxylate oxidase activity; F:metal ion binding; P:ethylene biosynthetic process; P:oxidation-reduction process; P:fruit ripening	EC:1.14.17.4	Aminocyclopropanecarboxylate oxidase
[BLASTED, MAPPED, ANNOTATED]	TRIAE_CS42_5AL_TGACv1_378813_AA1254700	-1.56691	1-aminocyclopropane-1-carboxylate oxidase 1-like	2242	20	3.35493e-164	91.4	6	F:GO:0031418; F:GO:0009815; F:GO:0046872; P:GO:0009693; P:GO:0055114; P:GO:0009835	F:L-ascorbic acid binding; F:1-aminocyclopropane-1-carboxylate oxidase activity; F:metal ion binding; P:ethylene biosynthetic process; P:oxidation-reduction process; P:fruit ripening	EC:1.14.17.4	Aminocyclopropanecarboxylate oxidase
[BLASTED, MAPPED, ANNOTATED]	TRIAE_CS42_5BL_TGACv1_404462_AA1300620	-1.75419	1-aminocyclopropane-1-carboxylate oxidase 1-like	1553	20	1.09496e-165	92.2	6	F:GO:0031418; F:GO:0009815; F:GO:0046872; P:GO:0009693; P:GO:0055114; P:GO:0009835	F:L-ascorbic acid binding; F:1-aminocyclopropane-1-carboxylate oxidase activity; F:metal ion binding; P:ethylene biosynthetic process; P:oxidation-reduction process; P:fruit ripening	EC:1.14.17.4	Aminocyclopropanecarboxylate oxidase
[BLASTED, MAPPED, ANNOTATED]	TRIAE_CS42_5BL_TGACv1_405108_AA1320210	-1.79699	1-aminocyclopropane-1-carboxylate oxidase 1-like	1737	20	1.82217e-164	89.05	6	F:GO:0031418; F:GO:0009815; F:GO:0046872; P:GO:0009693; P:GO:0055114; P:GO:0009835	F:L-ascorbic acid binding; F:1-aminocyclopropane-1-carboxylate oxidase activity; F:metal ion binding; P:ethylene biosynthetic process; P:oxidation-reduction process; P:fruit ripening	EC:1.14.17.4	Aminocyclopropanecarboxylate oxidase
[BLASTED]	TRIAE_CS42_1AS_TGACv1_020492_AA0077790	1.27486	1-aminocyclopropane-1-carboxylate oxidase homolog 1-like	1672	20	6.77204e-107	72.05
[BLASTED]	-	1.37924	1-aminocyclopropane-1-carboxylate oxidase homolog 1-like	1963	20	0	72.3
[BLASTED]	TRIAE_CS42_2AS_TGACv1_112164_AA0331900,TRIAE_CS42_2AS_TGACv1_112164_AA0331910	-3.24663	1-aminocyclopropane-1-carboxylate oxidase homolog 1-like	12304	20	4.79431e-89	84.2
[BLASTED]	TRIAE_CS42_2AS_TGACv1_112164_AA0332090	-2.96509	1-aminocyclopropane-1-carboxylate oxidase homolog 1-like	1580	20	9.30695e-93	84.65
[BLASTED, MAPPED]	TRIAE_CS42_2BS_TGACv1_146307_AA0462250	-1.4501	1-aminocyclopropane-1-carboxylate oxidase homolog 1-like	1546	20	7.69636e-166	61.5	3	F:GO:0046872; F:GO:0016491; P:GO:0055114	F:metal ion binding; F:oxidoreductase activity; P:oxidation-reduction process
[BLASTED]	TRIAE_CS42_2DS_TGACv1_177437_AA0577150	-1.63353	1-aminocyclopropane-1-carboxylate oxidase homolog 1-like	1768	20	3.03098e-127	80.75
[BLASTED]	TRIAE_CS42_7AL_TGACv1_556525_AA1764720	-2.47232	1-aminocyclopropane-1-carboxylate oxidase homolog 1-like	1351	20	0	73
[BLASTED]	TRIAE_CS42_7BL_TGACv1_576816_AA1855910	-3.11241	1-aminocyclopropane-1-carboxylate oxidase homolog 1-like	2117	20	0	73.95
[BLASTED]	TRIAE_CS42_2DS_TGACv1_177717_AA0583140	-1.88376	1-aminocyclopropane-1-carboxylate oxidase-1	7641	20	4.2359e-94	74.4
[BLASTED, MAPPED, ANNOTATED]	TRIAE_CS42_1AS_TGACv1_019685_AA0069860	-1.09148	1-aminocyclopropane-1-carboxylate oxidase-like	1785	20	0	91.55	3	F:GO:0016491; F:GO:0046872; P:GO:0055114	F:oxidoreductase activity; F:metal ion binding; P:oxidation-reduction process
[BLASTED, MAPPED, ANNOTATED]	TRIAE_CS42_1BS_TGACv1_050442_AA0172070	-1.39238	1-aminocyclopropane-1-carboxylate oxidase-like	1250	20	0	91.8	3	F:GO:0016491; F:GO:0046872; P:GO:0055114	F:oxidoreductase activity; F:metal ion binding; P:oxidation-reduction process
[BLASTED, MAPPED, ANNOTATED]	-	-1.49465	1-aminocyclopropane-1-carboxylate oxidase-like	2119	20	0	91.8	3	F:GO:0016491; F:GO:0046872; P:GO:0055114	F:oxidoreductase activity; F:metal ion binding; P:oxidation-reduction process
[BLASTED, MAPPED, ANNOTATED]	TRIAE_CS42_1DS_TGACv1_081885_AA0263200	-1.47927	1-aminocyclopropane-1-carboxylate oxidase-like	1409	20	0	91.6	3	F:GO:0016491; F:GO:0046872; P:GO:0055114	F:oxidoreductase activity; F:metal ion binding; P:oxidation-reduction process
[BLASTED, MAPPED, ANNOTATED]	TRIAE_CS42_1DS_TGACv1_082230_AA0264230	-1.444	1-aminocyclopropane-1-carboxylate oxidase-like	1381	20	0	92	3	F:GO:0016491; F:GO:0046872; P:GO:0055114	F:oxidoreductase activity; F:metal ion binding; P:oxidation-reduction process
[BLASTED, MAPPED, ANNOTATED]	TRIAE_CS42_3DS_TGACv1_273332_AA0930430	1.25013	1-aminocyclopropane-1-carboxylate synthase 7	1935	20	0	88.4	3	F:GO:0030170; F:GO:0003824; P:GO:0009058	F:pyridoxal phosphate binding; F:catalytic activity; P:biosynthetic process
[BLASTED, MAPPED, ANNOTATED]	PER1	inf	1-Cys peroxiredoxin PER1	1139	20	1.14538e-146	72.1	2	F:GO:0016209; F:GO:0016684	F:antioxidant activity; F:oxidoreductase activity, acting on peroxide as acceptor
[BLASTED]	TRIAE_CS42_1AL_TGACv1_004824_AA0054220	2.07758	1-deoxy-D-xylulose-5-phosphate synthase chloroplastic	4497	20	0	97.1
[BLASTED]	TRIAE_CS42_1BL_TGACv1_030872_AA0102760	1.19497	1-deoxy-D-xylulose-5-phosphate synthase chloroplastic	4636	20	0	77.4
[BLASTED]	TRIAE_CS42_1DL_TGACv1_062026_AA0207700	1.18991	1-deoxy-D-xylulose-5-phosphate synthase chloroplastic	4388	20	0	88.55
[BLASTED, MAPPED, ANNOTATED]	TRIAE_CS42_3DL_TGACv1_250362_AA0866840	-1.67223	1-phosphatidylinositol 4,5-bisphosphate phosphodiesterase beta-1	2622	20	0	85.35	1	C:GO:0016021	C:integral component of membrane
[BLASTED]	TRIAE_CS42_2AL_TGACv1_093196_AA0274850	3.45134	1-phosphatidylinositol-3-phosphate 5-kinase FAB1D	6943	20	0	69.6
[BLASTED]	TRIAE_CS42_4AL_TGACv1_289884_AA0978300	2.34203	2 -deoxymugineic-acid 2 -dioxygenase	4220	20	1.73567e-75	76.6
[BLASTED]	TRIAE_CS42_3B_TGACv1_223718_AA0786110	-2.40054	2 -deoxymugineic-acid 2 -dioxygenase-like	7379	20	0	70.1
[BLASTED]	TRIAE_CS42_4DL_TGACv1_342714_AA1120290	3.80185	2,3-bisphosphoglycerate-independent phosphoglycerate mutase	6278	20	5.32562e-172	79.35
[BLASTED]	TRIAE_CS42_2DS_TGACv1_179763_AA0609030	-2.9918	21 kDa -like	1460	20	4.10632e-56	69.05
[BLASTED, MAPPED, ANNOTATED]	-	5.00292	2211422B dehydrin	551	3	1.09876e-08	76.67	2	P:GO:0006950; P:GO:0009415	P:response to stress; P:response to water
[BLASTED, MAPPED]	TRIAE_CS42_4AL_TGACv1_289714_AA0975880	-3.29822	2-alkenal reductase (NADP(+)-dependent)-like	5493	20	1.3584e-69	76.25	3	F:GO:0008270; F:GO:0016491; P:GO:0055114	F:zinc ion binding; F:oxidoreductase activity; P:oxidation-reduction process
[BLASTED, MAPPED, ANNOTATED]	TRIAE_CS42_4BS_TGACv1_329293_AA1099770	-2.92193	2-alkenal reductase (NADP(+)-dependent)-like	2815	20	2.94074e-84	80.25	3	F:GO:0008270; F:GO:0016491; P:GO:0055114	F:zinc ion binding; F:oxidoreductase activity; P:oxidation-reduction process
[BLASTED]	TRIAE_CS42_5AL_TGACv1_378530_AA1253620	1.07097	2-aminoethanethiol dioxygenase	3180	20	1.60383e-87	67.45
[BLASTED]	TRIAE_CS42_4DL_TGACv1_343323_AA1133240	2.91031	2-hydroxy-6-oxononadienedioate 2-hydroxy-6-oxononatrienedioate hydrolase-like	4985	20	8.68575e-107	84.55
[BLASTED]	TRIAE_CS42_U_TGACv1_640736_AA2071830	2.25897	2-hydroxy-6-oxononadienedioate 2-hydroxy-6-oxononatrienedioate hydrolase-like	4142	20	9.92001e-105	84.05
[BLASTED, MAPPED, ANNOTATED]	TRIAE_CS42_3B_TGACv1_220813_AA0720010	-1.11131	2-hydroxyacyl- lyase	5165	20	0	90.85	3	F:GO:0000287; F:GO:0030976; F:GO:0016829	F:magnesium ion binding; F:thiamine pyrophosphate binding; F:lyase activity
[BLASTED]	TRIAE_CS42_7BS_TGACv1_593587_AA1952740	1.26203	2-hydroxyisoflavanone dehydratase-like	1379	20	0	80.2
[BLASTED]	TRIAE_CS42_7DL_TGACv1_602575_AA1961240	-2.09788	2-oxoglutarate (2OG) and Fe(II)-dependent oxygenase superfamily	3460	20	1.29561e-33	75.45
[BLASTED, MAPPED, ANNOTATED]	-	-1.011	2-oxoisovalerate dehydrogenase alpha mitochondrial expressed	2736	20	1.02201e-23	91.65	2	F:GO:0016624; P:GO:0055114	F:oxidoreductase activity, acting on the aldehyde or oxo group of donors, disulfide as acceptor; P:oxidation-reduction process
[BLASTED]	TRIAE_CS42_U_TGACv1_684644_AA2159220	-1.15345	2-oxoisovalerate dehydrogenase alpha mitochondrial expressed	1485	20	3.08236e-90	72.55
[BLASTED]	TRIAE_CS42_3AL_TGACv1_193616_AA0615210	2.14424	3 -N-debenzoyl-2 -deoxytaxol N-benzoyltransferase	2755	20	1.27599e-177	84.15
[BLASTED]	TRIAE_CS42_3B_TGACv1_225146_AA0805420	1.78141	3 -N-debenzoyl-2 -deoxytaxol N-benzoyltransferase	2505	20	0	85.05
[BLASTED]	TRIAE_CS42_5BL_TGACv1_404542_AA1303540	1.6162	3 -N-debenzoyl-2 -deoxytaxol N-benzoyltransferase	1819	20	0	65.75
[BLASTED]	TRIAE_CS42_3DL_TGACv1_249199_AA0840980	1.2899	3 -N-debenzoyl-2 -deoxytaxol N-benzoyltransferase-like	2670	20	0	85.25
[BLASTED]	-	-1.66958	30S ribosomal S12- chloroplastic	2925	17	3.80975e-15	84.24
[BLASTED]	TRIAE_CS42_2AS_TGACv1_112882_AA0346470	2.63898	32 kDa	2090	20	9.95424e-61	65.45
[BLASTED]	TRIAE_CS42_2BS_TGACv1_145856_AA0447280	-1.87562	32 kDa	1545	20	4.62837e-56	90.6
[BLASTED]	-	-1.01656	3-hydroxybenzoate 6-hydroxylase 1	1502	20	3.34662e-162	84.4
[BLASTED]	TRIAE_CS42_4BL_TGACv1_320599_AA1044250	-2.46016	3-hydroxybenzoate 6-hydroxylase 1	1914	20	0	83.6
[BLASTED]	TRIAE_CS42_4DL_TGACv1_342660_AA1119340	-1.15723	3-hydroxybenzoate 6-hydroxylase 1	1815	20	0	85.3
[BLASTED]	TRIAE_CS42_1AL_TGACv1_001102_AA0024980	-1.49673	3-ketoacyl- synthase 11	2149	20	0	88.65
[BLASTED]	TRIAE_CS42_1BL_TGACv1_033287_AA0138460	-1.02406	3-ketoacyl- synthase 11	2079	20	0	88
[BLASTED, MAPPED, ANNOTATED]	TRIAE_CS42_5AL_TGACv1_374480_AA1201250	#NAME?	3-ketoacyl- synthase 17-like	4345	20	0	86.65	3	F:GO:0016747; C:GO:0016021; P:GO:0006633	F:transferase activity, transferring acyl groups other than amino-acyl groups; C:integral component of membrane; P:fatty acid biosynthetic process
[BLASTED]	TRIAE_CS42_5AL_TGACv1_374732_AA1207760	#NAME?	3-ketoacyl- synthase 4-like	1767	20	0	81.75
[BLASTED]	TRIAE_CS42_3B_TGACv1_222952_AA0773900	-5.873	3-oxo-Delta(4,5)-steroid 5-beta-reductase	1583	20	0	89.75
[BLASTED]	TRIAE_CS42_3DL_TGACv1_249782_AA0856230	-4.67604	3-oxo-Delta(4,5)-steroid 5-beta-reductase	2427	20	0	84.45
[BLASTED]	-	-2.82821	3-oxo-Delta(4,5)-steroid 5-beta-reductase-like	555	20	2.36503e-37	89.55
[BLASTED]	TRIAE_CS42_3AL_TGACv1_196210_AA0658310	-2.88686	3-oxo-Delta(4,5)-steroid 5-beta-reductase-like	11455	20	0	83.6
[BLASTED]	TRIAE_CS42_3DL_TGACv1_249782_AA0856210	-5.40678	3-oxo-Delta(4,5)-steroid 5-beta-reductase-like	1519	20	0	89
[BLASTED]	TRIAE_CS42_7BS_TGACv1_593327_AA1950500,TRIAE_CS42_7BS_TGACv1_593327_AA1950510	-4.07466	3-oxo-Delta(4,5)-steroid 5-beta-reductase-like	6526	20	0	80.85
[BLASTED, MAPPED, ANNOTATED]	TRIAE_CS42_3AS_TGACv1_211249_AA0687250	1.18231	4,5-DOPA dioxygenase extradiol	5479	20	8.32585e-73	85.25	4	F:GO:0051213; P:GO:0006725; F:GO:0008198; P:GO:0055114	F:dioxygenase activity; P:cellular aromatic compound metabolic process; F:ferrous iron binding; P:oxidation-reduction process
[BLASTED]	TRIAE_CS42_6DS_TGACv1_542639_AA1726060	1.34613	4,5-DOPA dioxygenase extradiol	2084	20	4.19516e-146	86.6
[BLASTED, MAPPED, ANNOTATED]	TRIAE_CS42_3AL_TGACv1_196491_AA0660810	-1.66208	4,5-DOPA dioxygenase extradiol	1418	20	1.69594e-141	75.2	2	F:GO:0016491; P:GO:0008152	F:oxidoreductase activity; P:metabolic process
[BLASTED, MAPPED]	TRIAE_CS42_3DL_TGACv1_252008_AA0886940	-1.01848	4,5-DOPA dioxygenase extradiol	4515	20	2.72727e-165	68.8	5	P:GO:0006725; F:GO:0051213; F:GO:0016491; F:GO:0008198; P:GO:0055114	P:cellular aromatic compound metabolic process; F:dioxygenase activity; F:oxidoreductase activity; F:ferrous iron binding; P:oxidation-reduction process
[BLASTED]	TRIAE_CS42_3DS_TGACv1_272245_AA0917690	#NAME?	40S ribosomal S1	14479	20	2.7414e-38	80.65
[BLASTED, MAPPED, ANNOTATED]	TRIAE_CS42_7DS_TGACv1_622330_AA2037770	1.02329	4-hydroxyphenylacetaldehyde oxime monooxygenase-like	2111	20	0	80.85	8	C:GO:0005789; P:GO:0010132; F:GO:0047085; F:GO:0005506; F:GO:0050592; C:GO:0016021; P:GO:0055114; F:GO:0020037	C:endoplasmic reticulum membrane; P:dhurrin biosynthetic process; F:hydroxyphenylacetonitrile 2-monooxygenase activity; F:iron ion binding; F:4-hydroxyphenylacetaldehyde oxime monooxygenase activity; C:integral component of membrane; P:oxidation-reduction process; F:heme binding	EC:1.14.13; EC:1.14.13.68	Acting on paired donors, with incorporation or reduction of molecular oxygen. The oxygen incorporated need not be derived from O(2); 4-hydroxyphenylacetaldehyde oxime monooxygenase
[BLASTED]	TRIAE_CS42_2AS_TGACv1_115694_AA0372890	-2.43101	4-hydroxyphenylacetaldehyde oxime monooxygenase-like	3686	20	4.5808e-136	80.2
[BLASTED]	TRIAE_CS42_4AL_TGACv1_288644_AA0954380	1.34273	5 -3 exoribonuclease 2-like	2675	20	7.80565e-70	83.8
[BLASTED]	TRIAE_CS42_4BS_TGACv1_329605_AA1102690	1.03635	5 -3 exoribonuclease 2-like	2415	20	1.94976e-86	77.1
[BLASTED, MAPPED]	TRIAE_CS42_3B_TGACv1_224291_AA0794910	-2.29085	50S ribosomal chloroplastic	1276	20	4.02145e-90	73	2	C:GO:0016020; C:GO:0016021	C:membrane; C:integral component of membrane
[BLASTED, MAPPED]	TRIAE_CS42_3DL_TGACv1_250514_AA0869570	-2.45536	50S ribosomal chloroplastic	1349	20	8.72708e-72	71.55	2	C:GO:0016020; C:GO:0016021	C:membrane; C:integral component of membrane
[BLASTED, MAPPED]	TRIAE_CS42_U_TGACv1_640918_AA2079100	-2.2821	50S ribosomal chloroplastic	1926	20	6.456e-88	73.35	2	C:GO:0016020; C:GO:0016021	C:membrane; C:integral component of membrane
[BLASTED]	TRIAE_CS42_4DS_TGACv1_361697_AA1171680	1.17296	65-kDa microtubule-associated 6	4929	20	3.77321e-41	87.75
[BLASTED]	TRIAE_CS42_U_TGACv1_641821_AA2105000	1.5393	65-kDa microtubule-associated 8	19490	20	1.67968e-108	79.2
[BLASTED, MAPPED, ANNOTATED]	TRIAE_CS42_6BL_TGACv1_500231_AA1601800	-2.90823	7-deoxyloganetic acid glucosyltransferase-like	2012	20	0	82.25	1	F:GO:0016757	F:transferase activity, transferring glycosyl groups
[BLASTED, MAPPED, ANNOTATED]	TRIAE_CS42_6DL_TGACv1_527354_AA1702670	-1.60963	7-deoxyloganetic acid glucosyltransferase-like	3765	20	0	82	1	F:GO:0016757	F:transferase activity, transferring glycosyl groups
[BLASTED, MAPPED, ANNOTATED]	TRIAE_CS42_U_TGACv1_642847_AA2124040	-1.39103	7-deoxyloganetic acid glucosyltransferase-like	1812	20	0	82	1	F:GO:0016757	F:transferase activity, transferring glycosyl groups
[BLASTED, MAPPED, ANNOTATED]	TRIAE_CS42_2AS_TGACv1_115317_AA0371980	1.09284	7-deoxyloganetin glucosyltransferase-like	1965	20	0	82	2	F:GO:0016758; P:GO:0008152	F:transferase activity, transferring hexosyl groups; P:metabolic process
[BLASTED, MAPPED, ANNOTATED]	TRIAE_CS42_2DL_TGACv1_158399_AA0517610	1.56581	7-deoxyloganetin glucosyltransferase-like	1901	20	0	87.55	2	F:GO:0016758; P:GO:0008152	F:transferase activity, transferring hexosyl groups; P:metabolic process
[BLASTED]	TRIAE_CS42_1AS_TGACv1_020318_AA0076580	-1.54045	7-deoxyloganetin glucosyltransferase-like	3890	20	0	81.8
[BLASTED]	TRIAE_CS42_2AS_TGACv1_114180_AA0364700	-1.83343	7-deoxyloganetin glucosyltransferase-like	5225	20	0	81
[BLASTED, MAPPED, ANNOTATED]	TRIAE_CS42_2DS_TGACv1_177535_AA0579560	-1.24338	7-deoxyloganetin glucosyltransferase-like	16566	20	0	83.15	2	F:GO:0016758; P:GO:0008152	F:transferase activity, transferring hexosyl groups; P:metabolic process
[BLASTED]	TRIAE_CS42_3B_TGACv1_220982_AA0725790	-3.30761	7-deoxyloganetin glucosyltransferase-like	1936	20	0	82.45
[BLASTED]	TRIAE_CS42_3DS_TGACv1_273403_AA0930970	-5.45315	7-deoxyloganetin glucosyltransferase-like	1954	20	0	82.95
[BLASTED]	-	-2.12262	7-deoxyloganetin glucosyltransferase-like	489	20	8.09595e-13	88.05
[BLASTED]	TRIAE_CS42_6AS_TGACv1_486559_AA1562640	-2.05077	7-deoxyloganetin glucosyltransferase-like	2112	20	0	88.45
[BLASTED]	TRIAE_CS42_6BL_TGACv1_502770_AA1626300	-1.54057	7-deoxyloganetin glucosyltransferase-like	2220	20	0	85.4
[BLASTED]	TRIAE_CS42_6BS_TGACv1_514464_AA1660000	-1.86993	7-deoxyloganetin glucosyltransferase-like	1550	20	0	81.8
[BLASTED]	TRIAE_CS42_6DL_TGACv1_526838_AA1693100	-4.08851	7-deoxyloganetin glucosyltransferase-like	2271	20	0	75.7
[BLASTED]	TRIAE_CS42_6DS_TGACv1_542696_AA1728140,TRIAE_CS42_6DS_TGACv1_542696_AA1728160	-1.34544	7-deoxyloganetin glucosyltransferase-like	36184	20	0	87.75
[BLASTED]	TRIAE_CS42_6DS_TGACv1_543630_AA1742350	-1.50052	7-deoxyloganetin glucosyltransferase-like	2150	20	0	83.85
[BLASTED, MAPPED, ANNOTATED]	TRIAE_CS42_U_TGACv1_641065_AA2084010	-2.36212	7-deoxyloganetin glucosyltransferase-like	1894	20	0	78.4	2	F:GO:0016758; P:GO:0008152	F:transferase activity, transferring hexosyl groups; P:metabolic process
[BLASTED]	-	#NAME?	AAA ATPase containing von Willebrand factor type A precursor	971	20	6.28236e-64	89.15
[BLASTED]	TRIAE_CS42_5AL_TGACv1_375112_AA1216220	-2.36526	AAA-ATPase At3g28580	2247	20	0	79.6
[BLASTED]	TRIAE_CS42_5BL_TGACv1_409689_AA1366400	-2.58961	AAA-ATPase At3g28580	2249	20	0	79.15
[BLASTED]	TRIAE_CS42_5DL_TGACv1_433345_AA1410290	-2.40937	AAA-ATPase At3g28580	2477	20	0	79.15
[BLASTED, MAPPED, ANNOTATED]	TRIAE_CS42_2AS_TGACv1_113175_AA0352590	-1.06848	AAA-ATPase At3g50940-like	2091	20	0	83.75	1	F:GO:0005524	F:ATP binding
[BLASTED, MAPPED, ANNOTATED]	TRIAE_CS42_7BL_TGACv1_576899_AA1859130	-1.1143	AAA-ATPase At3g50940-like	2110	20	0	79.1	2	P:GO:0051301; F:GO:0005524	P:cell division; F:ATP binding
[BLASTED, MAPPED, ANNOTATED]	TRIAE_CS42_7DL_TGACv1_603129_AA1976490	-1.06028	AAA-ATPase At3g50940-like	2022	20	0	79.05	2	P:GO:0051301; F:GO:0005524	P:cell division; F:ATP binding
[BLASTED, MAPPED, ANNOTATED]	TRIAE_CS42_1AL_TGACv1_003210_AA0048680	-2.38021	AAA-ATPase mitochondrial-like	1935	20	0	80.05	1	F:GO:0000166	F:nucleotide binding
[BLASTED, MAPPED, ANNOTATED]	TRIAE_CS42_1BL_TGACv1_032984_AA0136020	-2.91657	AAA-ATPase mitochondrial-like	2159	20	0	80.7	1	F:GO:0000166	F:nucleotide binding
[BLASTED]	TRIAE_CS42_5BS_TGACv1_423978_AA1385680	-1.01342	AAA-ATPase mitochondrial-like	1919	20	0	96.7
[BLASTED]	TRIAE_CS42_6DL_TGACv1_526434_AA1683360	-1.29896	AAA-ATPase mitochondrial-like	4600	20	0	91.4
[BLASTED]	-	-2.45913	AAA-ATPase mitochondrial-like	830	20	3.69603e-100	85.2
[BLASTED]	TRIAE_CS42_1BL_TGACv1_031049_AA0106750	2.64303	ABA-inducible PHV A1-like	1200	20	2.16482e-69	75.1
[BLASTED]	TRIAE_CS42_1BL_TGACv1_031362_AA0112350	4.6709	ABA-inducible PHV A1-like	970	20	1.49629e-63	85.55
[BLASTED]	TRIAE_CS42_1DL_TGACv1_062823_AA0220500	4.20027	ABA-inducible PHV A1-like	925	20	1.56203e-75	83.95
[BLASTED]	TRIAE_CS42_1DL_TGACv1_062823_AA0220520	4.52947	ABA-inducible PHV A1-like	922	20	3.20298e-67	84
[BLASTED]	TRIAE_CS42_4BL_TGACv1_320605_AA1044450	1.2502	ABA-inducible PHV A1-like	988	20	2.13022e-63	72.3
[BLASTED]	TRIAE_CS42_4DL_TGACv1_342900_AA1124990	1.07644	ABA-inducible PHV A1-like	912	20	9.73854e-78	70.5
[BLASTED]	TRIAE_CS42_5BL_TGACv1_405592_AA1331030	-1.84682	ABC transporter A family member 7	6752	20	0	66.3
[BLASTED]	TRIAE_CS42_5DL_TGACv1_434693_AA1440170	-1.11333	ABC transporter A family member 7	6752	20	0	67.1
[BLASTED]	TRIAE_CS42_5DL_TGACv1_434109_AA1429510	-1.76864	ABC transporter B family member 25	4485	20	2.18169e-134	49.25
[BLASTED]	TRIAE_CS42_2BS_TGACv1_146482_AA0466090	-3.38083	ABC transporter B family member 4	16524	20	0	85.4
[BLASTED, MAPPED, ANNOTATED]	TRIAE_CS42_3AL_TGACv1_196503_AA0660930	-3.01029	ABC transporter B family member 4	8779	20	0	93.35	4	F:GO:0005524; F:GO:0042626; P:GO:0055085; C:GO:0016021	F:ATP binding; F:ATPase activity, coupled to transmembrane movement of substances; P:transmembrane transport; C:integral component of membrane	EC:3.6.1.3; EC:3.6.1.15	Adenosinetriphosphatase; Nucleoside-triphosphate phosphatase
[BLASTED, MAPPED, ANNOTATED]	TRIAE_CS42_3DL_TGACv1_250315_AA0866010	-1.97285	ABC transporter B family member 4	8148	20	0	85.2	4	F:GO:0005524; F:GO:0042626; P:GO:0055085; C:GO:0016021	F:ATP binding; F:ATPase activity, coupled to transmembrane movement of substances; P:transmembrane transport; C:integral component of membrane	EC:3.6.1.3; EC:3.6.1.15	Adenosinetriphosphatase; Nucleoside-triphosphate phosphatase
[BLASTED]	TRIAE_CS42_3AL_TGACv1_193952_AA0623370	-1.3902	ABC transporter B family member 8	6117	20	0	92.7
[BLASTED]	TRIAE_CS42_2BS_TGACv1_148533_AA0493540	1.20973	ABC transporter C family member 10-like	7440	20	0	80.9
[BLASTED]	TRIAE_CS42_7BS_TGACv1_592205_AA1933180	-1.37242	ABC transporter C family member 10-like	8473	20	0	85.9
[BLASTED]	TRIAE_CS42_3AL_TGACv1_194519_AA0634830	1.14358	ABC transporter C family member 15	6490	20	0	92.65
[BLASTED]	TRIAE_CS42_2AS_TGACv1_112193_AA0332790	2.24139	ABC transporter C family member 3	10024	20	2.97806e-131	82.95
[BLASTED]	TRIAE_CS42_3AS_TGACv1_211403_AA0689800	-1.26136	ABC transporter C family member 3	7058	20	0	87.5
[BLASTED]	TRIAE_CS42_3B_TGACv1_224499_AA0797330	-1.0471	ABC transporter C family member 3	6860	20	0	82.15
[BLASTED]	TRIAE_CS42_4DL_TGACv1_344110_AA1143820	-1.46735	ABC transporter C family member 3	6143	20	0	84.2
[BLASTED]	TRIAE_CS42_4BS_TGACv1_328753_AA1093050	1.41281	ABC transporter F family member 1	4015	20	0	94.05
[BLASTED]	TRIAE_CS42_5AS_TGACv1_393615_AA1274490	1.89662	ABC transporter G family member 1	2448	20	0	87.7
[BLASTED]	TRIAE_CS42_5BS_TGACv1_424391_AA1389300	2.05805	ABC transporter G family member 1	2667	20	0	87.45
[BLASTED]	TRIAE_CS42_1AS_TGACv1_020611_AA0078800	1.06944	ABC transporter G family member 16	2631	20	0	86.15
[BLASTED]	TRIAE_CS42_1BS_TGACv1_049804_AA0161830	1.28956	ABC transporter G family member 16	2535	20	0	86.1
[BLASTED]	TRIAE_CS42_4AL_TGACv1_289337_AA0969300	1.17178	ABC transporter G family member 25	4380	20	0	86.3
[BLASTED]	TRIAE_CS42_3AS_TGACv1_210665_AA0676660	1.21859	ABC transporter G family member 31	9959	20	1.89141e-90	79.4
[BLASTED]	TRIAE_CS42_3DS_TGACv1_271492_AA0900330	1.65699	ABC transporter G family member 31	10901	20	6.92885e-159	75.9
[BLASTED]	TRIAE_CS42_3B_TGACv1_223970_AA0790390	-1.19711	ABC transporter G family member 36	3225	20	3.28445e-125	53.45
[BLASTED, MAPPED, ANNOTATED]	TRIAE_CS42_3DL_TGACv1_252357_AA0889540	-1.62707	ABC transporter G family member 36	6605	20	0	82.85	4	F:GO:0016887; F:GO:0005524; C:GO:0016021; P:GO:0006810	F:ATPase activity; F:ATP binding; C:integral component of membrane; P:transport	EC:3.6.1.3; EC:3.6.1.15	Adenosinetriphosphatase; Nucleoside-triphosphate phosphatase
[BLASTED]	-	-2.72525	ABC transporter G family member 37	2445	9	2.04941e-38	72.44
[BLASTED, MAPPED, ANNOTATED]	TRIAE_CS42_3AL_TGACv1_193897_AA0622120	-1.66028	ABC transporter G family member 40	2769	20	2.29893e-90	92	4	F:GO:0016887; F:GO:0005524; C:GO:0016021; P:GO:0006810	F:ATPase activity; F:ATP binding; C:integral component of membrane; P:transport	EC:3.6.1.3; EC:3.6.1.15	Adenosinetriphosphatase; Nucleoside-triphosphate phosphatase
[BLASTED]	TRIAE_CS42_3AL_TGACv1_194453_AA0633390	-1.05264	ABC transporter G family member 40	12788	20	1.39244e-177	83.1
[BLASTED, MAPPED, ANNOTATED]	-	-1.54853	ABC transporter G family member 40	1279	20	2.58417e-140	73.1	2	F:GO:0000166; C:GO:0016020	F:nucleotide binding; C:membrane
[BLASTED]	-	-1.03248	ABC transporter G family member 40	769	20	2.37606e-55	88.25
[BLASTED]	TRIAE_CS42_U_TGACv1_642551_AA2119460	-1.02447	ABC transporter G family member 40	8315	20	0	72.95
[BLASTED, MAPPED, ANNOTATED]	TRIAE_CS42_5DL_TGACv1_433158_AA1403960	-1.3144	ABC transporter G family member 41-like	15845	20	2.05735e-167	77.85	5	F:GO:0000166; F:GO:0042626; C:GO:0016021; P:GO:0006810; C:GO:0005886	F:nucleotide binding; F:ATPase activity, coupled to transmembrane movement of substances; C:integral component of membrane; P:transport; C:plasma membrane	EC:3.6.1.3; EC:3.6.1.15	Adenosinetriphosphatase; Nucleoside-triphosphate phosphatase
[BLASTED]	-	-2.8446	ABC transporter G family member 5	450	1	4.2729e-08	79
[BLASTED]	-	-1.47276	ABC transporter G family member 53	2131	20	5.1296e-74	81.2
[BLASTED]	-	-1.33504	ABC transporter G family member 53	1532	20	2.17611e-127	61.25
[BLASTED]	-	-1.36585	ABC transporter G family member 53	1339	20	1.977e-45	95.75
[BLASTED]	-	-1.41292	ABC transporter G family member 53	3767	20	1.47912e-85	77.8
[BLASTED]	-	-1.45436	ABC transporter G family member 53	4269	20	6.77487e-75	73.85
[BLASTED]	TRIAE_CS42_5DL_TGACv1_437657_AA1467020	-1.08573	ABC transporter G family member 53	5504	20	2.96225e-84	60.15
[BLASTED]	-	-1.11554	ABC transporter G family member 53	1479	20	1.31514e-69	87.85
[BLASTED]	TRIAE_CS42_1AL_TGACv1_002569_AA0043170	-1.54996	abscisic acid receptor PYL4-like	1269	20	2.5399e-62	81.75
[BLASTED]	TRIAE_CS42_1DL_TGACv1_061192_AA0188340	-1.99235	abscisic acid receptor PYL4-like	12691	20	8.3284e-74	83.15
[BLASTED]	TRIAE_CS42_4AS_TGACv1_307260_AA1018970	-2.57556	abscisic acid receptor PYL4-like	1346	20	1.86263e-97	89
[BLASTED]	TRIAE_CS42_4BL_TGACv1_320253_AA1032530	-1.85689	abscisic acid receptor PYL4-like	1216	20	1.1668e-103	87.85
[BLASTED]	TRIAE_CS42_4DL_TGACv1_343052_AA1128600	-2.34054	abscisic acid receptor PYL4-like	1251	20	7.57055e-99	89.65
[BLASTED]	TRIAE_CS42_U_TGACv1_644050_AA2136760	-2.34409	abscisic acid receptor PYL4-like	1255	20	7.71229e-75	81.1
[BLASTED]	TRIAE_CS42_3DL_TGACv1_249203_AA0841120	-2.96866	Abscisic stress-ripening 1	766	1	1.82878e-05	92
[BLASTED]	TRIAE_CS42_3AL_TGACv1_194173_AA0627900	#NAME?	Abscisic stress-ripening 1	1129	18	1.95282e-45	81.39
[BLASTED, MAPPED, ANNOTATED]	TRIAE_CS42_3DL_TGACv1_253414_AA0894470	-1.01971	Acetamidase Formamidase family	4598	20	2.27114e-110	80.9	1	F:GO:0016811	F:hydrolase activity, acting on carbon-nitrogen (but not peptide) bonds, in linear amides
[BLASTED, MAPPED, ANNOTATED]	TRIAE_CS42_7AL_TGACv1_558686_AA1795400	-1.01506	acetylajmalan esterase-like	1961	20	8.58196e-112	79	1	F:GO:0016788	F:hydrolase activity, acting on ester bonds
[BLASTED]	TRIAE_CS42_2DL_TGACv1_161854_AA0560840	1.06218	acetyl-coenzyme A chloroplastic glyoxysomal isoform X1	5912	20	2.37383e-71	65.15
[BLASTED]	TRIAE_CS42_5AL_TGACv1_375371_AA1220580	-1.78674	Acetyl-coenzyme A synthetase	4824	20	9.54643e-100	76.8
[BLASTED]	TRIAE_CS42_5BL_TGACv1_405553_AA1330110	-1.83606	Acetyl-coenzyme A synthetase	5102	20	2.98747e-67	63.05
[BLASTED]	TRIAE_CS42_2AL_TGACv1_095108_AA0306960	1.13596	Acetyl-coenzyme A synthetase chloroplastic glyoxysomal	6734	20	9.6612e-100	72.25
[BLASTED]	TRIAE_CS42_4AL_TGACv1_288455_AA0949040	2.64175	achilleol B synthase-like	17223	20	3.65542e-20	88.95
[BLASTED]	TRIAE_CS42_2AS_TGACv1_112489_AA0339030	-3.1453	Acid phosphatase 1	2719	20	3.49634e-63	83.9
[BLASTED]	TRIAE_CS42_4AL_TGACv1_288526_AA0951110	-1.19613	acid phosphatase 1	2108	20	2.94987e-68	84.75
[BLASTED]	TRIAE_CS42_7DS_TGACv1_622518_AA2041180	-1.0393	acid phosphatase 1	1881	20	2.524e-60	79.95
[BLASTED]	TRIAE_CS42_3AL_TGACv1_194305_AA0630860	-1.34635	acidic endochitinase-like	1483	20	1.44394e-173	86.75
[BLASTED]	TRIAE_CS42_3B_TGACv1_244223_AA0834010	-1.37469	acidic endochitinase-like	1013	20	0	85.6
[BLASTED]	TRIAE_CS42_3DL_TGACv1_250910_AA0874890	-1.03545	acidic endochitinase-like	1498	20	1.33741e-178	86.8
[BLASTED, MAPPED, ANNOTATED]	TRIAE_CS42_3DS_TGACv1_273371_AA0930690	-1.24896	aconitate cytoplasmic	12709	20	6.18184e-42	69.35	1	P:GO:0008152	P:metabolic process
[BLASTED]	TRIAE_CS42_1BS_TGACv1_051020_AA0177280	-1.20724	ACT domain-containing ACR9 isoform X1	3884	20	8.15162e-62	90.85
[BLASTED, MAPPED]	TRIAE_CS42_5AL_TGACv1_375015_AA1213930	7.76246	actin depolymerization factor	1037	20	1.28073e-75	71.5	4	F:GO:0003779; P:GO:0030042; C:GO:0015629; C:GO:0005622	F:actin binding; P:actin filament depolymerization; C:actin cytoskeleton; C:intracellular
[BLASTED, MAPPED, ANNOTATED]	TRIAE_CS42_5AL_TGACv1_375015_AA1213980	2.46704	actin depolymerization factor	1107	20	1.42304e-80	81.3	3	F:GO:0003779; P:GO:0030042; C:GO:0015629	F:actin binding; P:actin filament depolymerization; C:actin cytoskeleton
[BLASTED, MAPPED, ANNOTATED]	TRIAE_CS42_5BL_TGACv1_406522_AA1346490	3.15074	actin depolymerization factor	1599	20	2.70467e-73	80.35	3	F:GO:0003779; P:GO:0030042; C:GO:0015629	F:actin binding; P:actin filament depolymerization; C:actin cytoskeleton
[BLASTED, MAPPED, ANNOTATED]	TRIAE_CS42_5BL_TGACv1_406750_AA1349490	4.61876	actin depolymerization factor	996	20	3.52413e-53	85.25	3	F:GO:0003779; P:GO:0030042; C:GO:0015629	F:actin binding; P:actin filament depolymerization; C:actin cytoskeleton
[BLASTED, MAPPED, ANNOTATED]	TRIAE_CS42_5DL_TGACv1_433016_AA1398230	1.68527	actin depolymerization factor	1129	20	4.45598e-88	81.35	3	F:GO:0003779; P:GO:0030042; C:GO:0015629	F:actin binding; P:actin filament depolymerization; C:actin cytoskeleton
[BLASTED, MAPPED, ANNOTATED]	TRIAE_CS42_5DL_TGACv1_435741_AA1454180	2.91784	actin depolymerization factor	1049	20	4.0333e-71	83.7	1	C:GO:0005622	C:intracellular
[BLASTED, MAPPED, ANNOTATED]	TRIAE_CS42_1AL_TGACv1_001447_AA0030680	-1.4202	actin-7	3559	20	0	97.45	1	F:GO:0005524	F:ATP binding
[BLASTED]	TRIAE_CS42_2DL_TGACv1_161508_AA0558930	1.66814	actin-related 2 3 complex subunit 2	2659	20	2.95265e-115	62.95
[BLASTED]	TRIAE_CS42_2BL_TGACv1_130870_AA0419230	1.3068	actin-related 2 3 complex subunit 2B isoform X1	2854	20	4.89361e-91	70.15
[BLASTED]	TRIAE_CS42_5BL_TGACv1_404481_AA1301440	1.28993	Acyl carrier chloroplastic	1383	20	1.19288e-15	89.05
[BLASTED]	TRIAE_CS42_5DL_TGACv1_437042_AA1464780	1.24466	Acyl carrier chloroplastic	1279	20	4.59626e-21	86.85
[BLASTED]	-	1.17308	acyl- thioesterase 1 homolog 1-like	1957	20	1.81959e-31	53.55
[BLASTED]	TRIAE_CS42_1DL_TGACv1_061083_AA0184450	-2.73799	acyl- thioesterase 1 homolog 1-like	3146	20	7.70989e-41	56.15
[BLASTED]	TRIAE_CS42_3DL_TGACv1_250491_AA0869130	-1.30393	acyl- thioesterase 1 homolog 1-like	2629	20	9.4898e-72	56.75
[BLASTED]	TRIAE_CS42_2BS_TGACv1_146458_AA0465630	-1.55277	acyl transferase 15-like	1535	20	0	65.25
[BLASTED]	TRIAE_CS42_2DS_TGACv1_177642_AA0581770	-2.17033	acyl transferase 15-like	1703	20	0	65.3
[BLASTED]	TRIAE_CS42_7BL_TGACv1_578443_AA1895050	-1.53917	acyl transferase 15-like	1521	20	0	68.25
[BLASTED, MAPPED, ANNOTATED]	TRIAE_CS42_3AS_TGACv1_211171_AA0686400	-1.2796	acyl transferase 7-like	1954	20	0	92.2	1	F:GO:0016747	F:transferase activity, transferring acyl groups other than amino-acyl groups
[BLASTED, MAPPED, ANNOTATED]	TRIAE_CS42_3B_TGACv1_222263_AA0760760	-2.36733	acyl transferase 7-like	1727	20	0	92.7	1	F:GO:0016747	F:transferase activity, transferring acyl groups other than amino-acyl groups
[BLASTED, MAPPED, ANNOTATED]	TRIAE_CS42_3B_TGACv1_222263_AA0760740	-1.50878	acyl transferase 7-like	1889	20	0	91.6	1	F:GO:0016747	F:transferase activity, transferring acyl groups other than amino-acyl groups
[BLASTED, MAPPED, ANNOTATED]	TRIAE_CS42_3DS_TGACv1_273236_AA0929780	-1.77285	acyl transferase 7-like	1821	20	0	92.05	1	F:GO:0016747	F:transferase activity, transferring acyl groups other than amino-acyl groups
[BLASTED, MAPPED, ANNOTATED]	TRIAE_CS42_3DS_TGACv1_273236_AA0929770	-1.32518	acyl transferase 7-like	1739	20	0	91.8	1	F:GO:0016747	F:transferase activity, transferring acyl groups other than amino-acyl groups
[BLASTED, MAPPED, ANNOTATED]	TRIAE_CS42_3DS_TGACv1_274108_AA0934720	-1.02796	acyl transferase 7-like	1570	20	0	93.05	1	F:GO:0016747	F:transferase activity, transferring acyl groups other than amino-acyl groups
[BLASTED]	-	6.07496	acyltransferase chloroplastic	3159	20	5.66783e-19	85
[BLASTED, MAPPED, ANNOTATED]	TRIAE_CS42_4AL_TGACv1_290452_AA0985600	-1.19491	Adenine guanine permease AZG2	1328	20	0	89.6	3	C:GO:0016021; P:GO:1904823; F:GO:0005345	C:integral component of membrane; P:purine nucleobase transmembrane transport; F:purine nucleobase transmembrane transporter activity
[BLASTED, MAPPED, ANNOTATED]	TRIAE_CS42_4DS_TGACv1_361910_AA1174150	-1.07971	adenine guanine permease AZG2	2035	20	0	88.45	3	C:GO:0016021; P:GO:1904823; F:GO:0005345	C:integral component of membrane; P:purine nucleobase transmembrane transport; F:purine nucleobase transmembrane transporter activity
[BLASTED]	TRIAE_CS42_2BL_TGACv1_129542_AA0387880	1.5162	adenine phosphoribosyltransferase 2-like	4314	20	2.71049e-31	63.05
[BLASTED]	TRIAE_CS42_5BL_TGACv1_404627_AA1306690	-1.11331	adenomatous polyposis coli 2-like	877	2	9.24481e-12	86.5
[BLASTED]	TRIAE_CS42_5BL_TGACv1_405322_AA1324950	-1.09193	adenomatous polyposis coli 2-like	1326	3	9.8508e-26	81.67
[BLASTED]	TRIAE_CS42_5DL_TGACv1_433670_AA1419120	-1.3062	adenomatous polyposis coli 2-like	977	2	2.41231e-27	93.5
[BLASTED, MAPPED, ANNOTATED]	TRIAE_CS42_2AS_TGACv1_112192_AA0332710	5.77965	ADP,ATP carrier mitochondrial-like	3561	20	0	79	8	C:GO:0031967; C:GO:0005739; C:GO:0016020; P:GO:0015858; P:GO:0015868; P:GO:0051503; F:GO:0005215; P:GO:0015711	C:organelle envelope; C:mitochondrion; C:membrane; P:nucleoside transport; P:purine ribonucleotide transport; P:adenine nucleotide transport; F:transporter activity; P:organic anion transport
[BLASTED, MAPPED, ANNOTATED]	TRIAE_CS42_7DS_TGACv1_623542_AA2054340	3.4058	ADP,ATP carrier mitochondrial-like	3771	20	0	76.1	8	C:GO:0031967; C:GO:0005739; C:GO:0016020; P:GO:0015858; P:GO:0015868; P:GO:0051503; F:GO:0005215; P:GO:0015711	C:organelle envelope; C:mitochondrion; C:membrane; P:nucleoside transport; P:purine ribonucleotide transport; P:adenine nucleotide transport; F:transporter activity; P:organic anion transport
[BLASTED]	TRIAE_CS42_6AL_TGACv1_474593_AA1535530	-1.0222	ADP-ribosylation factor-like	3392	20	1.2439e-29	97.8
[BLASTED, MAPPED, ANNOTATED]	TRIAE_CS42_7BL_TGACv1_578733_AA1899350	2.21391	agglutinin isolectin 3-like	943	20	7.79397e-109	75.55	1	F:GO:0008061	F:chitin binding
[BLASTED, MAPPED, ANNOTATED]	TRIAE_CS42_7DL_TGACv1_602790_AA1968680	2.8764	agglutinin isolectin 3-like	1019	20	1.20726e-103	75.55	1	F:GO:0008061	F:chitin binding
[BLASTED, MAPPED, ANNOTATED]	TRIAE_CS42_2DL_TGACv1_160230_AA0548410	-1.28105	agmatine coumaroyltransferase	1728	20	0	92.35	1	F:GO:0047634	F:agmatine N4-coumaroyltransferase activity	EC:2.3.1.64	Agmatine N(4)-coumaroyltransferase
[BLASTED]	TRIAE_CS42_1DS_TGACv1_082418_AA0264600	-2.38062	Agmatine coumaroyltransferase-1	1851	20	0	85.9
[BLASTED]	-	#NAME?	Agmatine coumaroyltransferase-1	371	20	6.99206e-36	63.8
[BLASTED]	TRIAE_CS42_5BL_TGACv1_404643_AA1307230	-2.12168	agmatine coumaroyltransferase-2-like	1881	20	0	91
[BLASTED]	TRIAE_CS42_5DL_TGACv1_434896_AA1443300	-1.20775	agmatine coumaroyltransferase-2-like	1477	20	0	89.9
[BLASTED, MAPPED, ANNOTATED]	TRIAE_CS42_4AS_TGACv1_307767_AA1023400	-1.72614	alcohol	1494	20	0	89.65	3	F:GO:0016491; P:GO:0007275; P:GO:0055114	F:oxidoreductase activity; P:multicellular organism development; P:oxidation-reduction process
[BLASTED, MAPPED, ANNOTATED]	TRIAE_CS42_4DL_TGACv1_344742_AA1149420	-1.7178	alcohol	1555	20	0	89.65	3	F:GO:0016491; P:GO:0007275; P:GO:0055114	F:oxidoreductase activity; P:multicellular organism development; P:oxidation-reduction process
[BLASTED]	TRIAE_CS42_4BS_TGACv1_329957_AA1105010	-1.95648	Alcohol dehydrogenase 1	2824	20	3.19646e-129	73.45
[BLASTED, MAPPED, ANNOTATED]	TRIAE_CS42_4AL_TGACv1_288623_AA0953950	-1.28243	Alcohol dehydrogenase 2	2989	20	1.04312e-136	72.95	2	F:GO:0016491; F:GO:0046872	F:oxidoreductase activity; F:metal ion binding
[BLASTED]	TRIAE_CS42_4AL_TGACv1_288905_AA0961060	-1.77085	Alcohol dehydrogenase 3	3129	20	4.88836e-150	80.45
[BLASTED, MAPPED, ANNOTATED]	TRIAE_CS42_4DS_TGACv1_361061_AA1160030	-1.53007	alcohol dehydrogenase 3-like	16409	20	1.12008e-69	77.25	2	F:GO:0016491; F:GO:0046872	F:oxidoreductase activity; F:metal ion binding
[BLASTED, MAPPED, ANNOTATED]	TRIAE_CS42_U_TGACv1_643694_AA2134350	-2.20822	alcohol dehydrogenase-like 2	4829	20	8.15589e-93	74.55	3	F:GO:0008270; F:GO:0016491; P:GO:0055114	F:zinc ion binding; F:oxidoreductase activity; P:oxidation-reduction process
[BLASTED, MAPPED, ANNOTATED]	TRIAE_CS42_7BL_TGACv1_576942_AA1860630	2.93818	aldehyde oxidase isoform X1	15486	20	0	88.95	10	F:GO:0004854; F:GO:0016614; F:GO:0005506; F:GO:0016903; F:GO:0050660; F:GO:0009055; C:GO:0005829; P:GO:0009115; P:GO:0055114; F:GO:0051536	F:xanthine dehydrogenase activity; F:oxidoreductase activity, acting on CH-OH group of donors; F:iron ion binding; F:oxidoreductase activity, acting on the aldehyde or oxo group of donors; F:flavin adenine dinucleotide binding; F:electron carrier activity; C:cytosol; P:xanthine catabolic process; P:oxidation-reduction process; F:iron-sulfur cluster binding	EC:1.17.1; EC:1.17.1.4	Acting on CH or CH(2) groups; Xanthine dehydrogenase
[BLASTED, MAPPED, ANNOTATED]	TRIAE_CS42_7BL_TGACv1_577913_AA1885930	1.41834	aldehyde oxidase isoform X1	14529	20	0	88.4	10	F:GO:0004854; F:GO:0016614; F:GO:0005506; F:GO:0016903; F:GO:0050660; F:GO:0009055; C:GO:0005829; P:GO:0009115; P:GO:0055114; F:GO:0051536	F:xanthine dehydrogenase activity; F:oxidoreductase activity, acting on CH-OH group of donors; F:iron ion binding; F:oxidoreductase activity, acting on the aldehyde or oxo group of donors; F:flavin adenine dinucleotide binding; F:electron carrier activity; C:cytosol; P:xanthine catabolic process; P:oxidation-reduction process; F:iron-sulfur cluster binding	EC:1.17.1; EC:1.17.1.4	Acting on CH or CH(2) groups; Xanthine dehydrogenase
[BLASTED, MAPPED, ANNOTATED]	TRIAE_CS42_7DL_TGACv1_602780_AA1968470	2.51805	aldehyde oxidase isoform X1	15415	20	0	89.2	10	F:GO:0004854; F:GO:0016614; F:GO:0005506; F:GO:0016903; F:GO:0050660; F:GO:0009055; C:GO:0005829; P:GO:0009115; P:GO:0055114; F:GO:0051536	F:xanthine dehydrogenase activity; F:oxidoreductase activity, acting on CH-OH group of donors; F:iron ion binding; F:oxidoreductase activity, acting on the aldehyde or oxo group of donors; F:flavin adenine dinucleotide binding; F:electron carrier activity; C:cytosol; P:xanthine catabolic process; P:oxidation-reduction process; F:iron-sulfur cluster binding	EC:1.17.1; EC:1.17.1.4	Acting on CH or CH(2) groups; Xanthine dehydrogenase
[BLASTED, MAPPED, ANNOTATED]	TRIAE_CS42_7DL_TGACv1_603755_AA1988590	1.85192	aldehyde oxidase isoform X1	14097	20	0	89.05	10	F:GO:0004854; F:GO:0016614; F:GO:0005506; F:GO:0016903; F:GO:0050660; F:GO:0009055; C:GO:0005829; P:GO:0009115; P:GO:0055114; F:GO:0051536	F:xanthine dehydrogenase activity; F:oxidoreductase activity, acting on CH-OH group of donors; F:iron ion binding; F:oxidoreductase activity, acting on the aldehyde or oxo group of donors; F:flavin adenine dinucleotide binding; F:electron carrier activity; C:cytosol; P:xanthine catabolic process; P:oxidation-reduction process; F:iron-sulfur cluster binding	EC:1.17.1; EC:1.17.1.4	Acting on CH or CH(2) groups; Xanthine dehydrogenase
[BLASTED, MAPPED, ANNOTATED]	TRIAE_CS42_U_TGACv1_641754_AA2103400,TRIAE_CS42_U_TGACv1_641754_AA2103410	3.58787	aldehyde oxidase isoform X1	14867	20	0	88.5	10	F:GO:0004854; F:GO:0016614; F:GO:0005506; F:GO:0016903; F:GO:0050660; F:GO:0009055; C:GO:0005829; P:GO:0009115; P:GO:0055114; F:GO:0051536	F:xanthine dehydrogenase activity; F:oxidoreductase activity, acting on CH-OH group of donors; F:iron ion binding; F:oxidoreductase activity, acting on the aldehyde or oxo group of donors; F:flavin adenine dinucleotide binding; F:electron carrier activity; C:cytosol; P:xanthine catabolic process; P:oxidation-reduction process; F:iron-sulfur cluster binding	EC:1.17.1; EC:1.17.1.4	Acting on CH or CH(2) groups; Xanthine dehydrogenase
[BLASTED]	TRIAE_CS42_1DL_TGACv1_061382_AA0193780	-1.5851	Aldo-keto reductase family 4 member C9	1944	20	1.36728e-150	68.6
[BLASTED]	TRIAE_CS42_2DL_TGACv1_158049_AA0507300	-1.21646	aldose 1-epimerase-like	1816	20	2.4517e-142	80.4
[BLASTED, MAPPED, ANNOTATED]	TRIAE_CS42_1BL_TGACv1_030669_AA0097430	inf	Aldose reductase	2455	20	4.02956e-84	88	2	F:GO:0004032; P:GO:0055114	F:alditol:NADP+ 1-oxidoreductase activity; P:oxidation-reduction process	EC:1.1.1.21; EC:1.1.1.2	Aldehyde reductase; Alcohol dehydrogenase (NADP(+))
[BLASTED, MAPPED]	TRIAE_CS42_1DL_TGACv1_063445_AA0227330	inf	aldose reductase	2869	20	2.42159e-80	58.4	3	F:GO:0016491; F:GO:0004032; P:GO:0055114	F:oxidoreductase activity; F:alditol:NADP+ 1-oxidoreductase activity; P:oxidation-reduction process
[BLASTED]	TRIAE_CS42_5AL_TGACv1_377261_AA1245510	1.0004	alkane hydroxylase MAH1-like	2275	20	0	87.35
[BLASTED, MAPPED, ANNOTATED]	TRIAE_CS42_2BL_TGACv1_129785_AA0395850	-2.73773	Allantoinase	3899	20	7.61901e-111	69.9	6	P:GO:0044270; P:GO:0046483; P:GO:1901360; F:GO:0046872; P:GO:1901564; F:GO:0016787	P:cellular nitrogen compound catabolic process; P:heterocycle metabolic process; P:organic cyclic compound metabolic process; F:metal ion binding; P:organonitrogen compound metabolic process; F:hydrolase activity
[BLASTED]	TRIAE_CS42_2DL_TGACv1_158900_AA0528270	-2.33326	allantoinase	3729	20	1.68293e-106	59.5
[BLASTED]	TRIAE_CS42_3AL_TGACv1_193567_AA0613230	2.98672	allergen Asp f 7 homolog	5270	20	6.13922e-112	66.8
[BLASTED]	TRIAE_CS42_3B_TGACv1_221140_AA0731680	3.07938	allergen Asp f 7 homolog	2210	20	1.65225e-128	67.05
[BLASTED]	TRIAE_CS42_3DL_TGACv1_249496_AA0850070	2.90479	allergen Asp f 7 homolog	1625	20	3.9078e-125	66.7
[BLASTED]	TRIAE_CS42_7DS_TGACv1_622129_AA2033380	-1.06456	ALP1-like	22923	20	0	85
[BLASTED, MAPPED, ANNOTATED]	TRIAE_CS42_1BL_TGACv1_031605_AA0116990	1.13262	alpha beta hydrolase	1786	20	2.97062e-180	91.8	1	F:GO:0016787	F:hydrolase activity
[BLASTED]	TRIAE_CS42_3AL_TGACv1_193906_AA0622280	-2.77234	alpha beta-Hydrolases superfamily	3286	20	1.66896e-35	85
[BLASTED]	TRIAE_CS42_3B_TGACv1_227270_AA0822580	-2.22748	alpha beta-Hydrolases superfamily	3750	20	2.59904e-34	83.85
[BLASTED]	TRIAE_CS42_6DL_TGACv1_526828_AA1692790	-1.00358	alpha beta-Hydrolases superfamily	2912	20	4.78611e-128	81.95
[BLASTED]	TRIAE_CS42_4AL_TGACv1_288726_AA0956580	-1.84453	alpha carbonic anhydrase 7-like	1882	20	4.14259e-92	90.8
[BLASTED]	TRIAE_CS42_4AL_TGACv1_290086_AA0981500	-2.45807	alpha carbonic anhydrase 7-like	2029	20	3.44168e-95	90
[BLASTED]	TRIAE_CS42_4BS_TGACv1_330963_AA1109210	-1.24105	alpha carbonic anhydrase 7-like	4887	20	1.55296e-164	73.55
[BLASTED]	TRIAE_CS42_7AS_TGACv1_569301_AA1812970	-2.27498	alpha carbonic anhydrase 7-like	2094	20	2.12714e-94	89.95
[BLASTED]	TRIAE_CS42_7AS_TGACv1_569301_AA1812980	-1.42442	alpha carbonic anhydrase 7-like	2033	20	6.99548e-92	86.55
[BLASTED]	TRIAE_CS42_7DS_TGACv1_621438_AA2015390	-3.55207	alpha carbonic anhydrase 7-like	2313	20	3.21378e-103	88.9
[BLASTED]	TRIAE_CS42_7DS_TGACv1_621440_AA2015420	-3.21942	alpha carbonic anhydrase 7-like	2433	20	1.41071e-92	91.15
[BLASTED]	TRIAE_CS42_4AS_TGACv1_306950_AA1015420	1.02988	alpha expansin	1184	20	3.66198e-150	91.4
[BLASTED]	TRIAE_CS42_4BL_TGACv1_320333_AA1035610	1.16894	alpha expansin	1318	20	3.72497e-149	91.8
[BLASTED]	TRIAE_CS42_5BL_TGACv1_404293_AA1294240	1.29708	alpha expansin	1649	20	4.87034e-148	92.45
[BLASTED]	TRIAE_CS42_5DL_TGACv1_433714_AA1420290	1.27547	alpha expansin	1479	20	3.20034e-149	92.1
[BLASTED]	TRIAE_CS42_5DL_TGACv1_433714_AA1420300	1.22534	alpha expansin	1303	20	1.2567e-139	93
[BLASTED]	TRIAE_CS42_5AL_TGACv1_375266_AA1218870	-1.03396	alpha,alpha-trehalose-phosphate synthase [UDP-forming] 6-like	4259	20	0	87.9
[BLASTED]	TRIAE_CS42_5DL_TGACv1_435162_AA1446920	-1.26938	alpha,alpha-trehalose-phosphate synthase [UDP-forming] 6-like	4129	20	0	89
[BLASTED]	TRIAE_CS42_5AS_TGACv1_395368_AA1282940	-1.26208	alpha-amylase trypsin inhibitor-like	1029	20	5.34291e-144	90.6
[BLASTED]	TRIAE_CS42_5BS_TGACv1_423362_AA1375120	-1.32017	alpha-amylase trypsin inhibitor-like	950	20	1.44634e-140	90.55
[BLASTED]	TRIAE_CS42_4BL_TGACv1_321802_AA1065630	1.11106	alpha-expansin 11 precursor family	1651	20	3.46157e-144	87.2
[BLASTED, MAPPED, ANNOTATED]	TRIAE_CS42_5AL_TGACv1_374723_AA1207410	1.46837	alpha-expansin 13	1395	20	1.09043e-120	88.05	1	P:GO:0071555	P:cell wall organization
[BLASTED]	TRIAE_CS42_5BL_TGACv1_407229_AA1354640	1.26813	alpha-expansin 13	1399	20	3.18927e-101	71.3
[BLASTED, MAPPED]	TRIAE_CS42_5DL_TGACv1_433521_AA1415520	1.29508	alpha-expansin 23	1549	20	2.34904e-109	70.2	5	C:GO:0005618; C:GO:0016020; P:GO:0009664; P:GO:0071555; C:GO:0005576	C:cell wall; C:membrane; P:plant-type cell wall organization; P:cell wall organization; C:extracellular region
[BLASTED]	TRIAE_CS42_5BL_TGACv1_406965_AA1351930	-1.11646	alpha-expansin 7	2761	20	6.38864e-70	91.8
[BLASTED, MAPPED, ANNOTATED]	TRIAE_CS42_2DS_TGACv1_177171_AA0567520	1.30997	alpha-expansin EXPA1	1666	20	4.04155e-171	82.65	2	P:GO:0009664; C:GO:0005576	P:plant-type cell wall organization; C:extracellular region
[BLASTED, MAPPED, ANNOTATED]	TRIAE_CS42_7DL_TGACv1_603581_AA1985920	1.29321	alpha-glucosidase	7282	20	0	91.45	4	P:GO:0000023; F:GO:0004558; F:GO:0032450; F:GO:0030246	P:maltose metabolic process; F:alpha-1,4-glucosidase activity; F:maltose alpha-glucosidase activity; F:carbohydrate binding	EC:3.2.1.20	Alpha-glucosidase
[BLASTED]	TRIAE_CS42_7AS_TGACv1_569165_AA1808950	1.44264	ALTERED XYLOGLUCAN 4-like	2472	20	0	83.2
[BLASTED]	TRIAE_CS42_7BS_TGACv1_592328_AA1935750	1.06456	ALTERED XYLOGLUCAN 4-like	2633	20	1.57623e-153	82.5
[BLASTED]	TRIAE_CS42_7DS_TGACv1_623067_AA2049300	1.15869	ALTERED XYLOGLUCAN 4-like	2173	20	0	82.65
[BLASTED]	TRIAE_CS42_2AL_TGACv1_095996_AA0316490	1.3721	Aluminum-activated malate transporter 10	2107	20	0	69.85
[BLASTED]	TRIAE_CS42_2BL_TGACv1_131702_AA0430880	1.94183	Aluminum-activated malate transporter 10	2126	20	0	82.1
[BLASTED]	TRIAE_CS42_2DL_TGACv1_158100_AA0509100	1.29585	aluminum-activated malate transporter 10	2150	20	0	77.2
[BLASTED]	TRIAE_CS42_7BL_TGACv1_577333_AA1872500	1.28327	aluminum-activated malate transporter 10	2245	20	0	82.45
[BLASTED, MAPPED, ANNOTATED]	TRIAE_CS42_7BS_TGACv1_592329_AA1935780	-1.11299	Aluminum-activated malate transporter 9	4731	20	2.73617e-155	86.1	1	C:GO:0016020	C:membrane
[BLASTED, MAPPED, ANNOTATED]	TRIAE_CS42_7DS_TGACv1_621741_AA2024910	1.359	aluminum-activated malate transporter 9-like	9436	20	2.8424e-168	87.75	1	C:GO:0016020	C:membrane
[BLASTED, MAPPED]	WIR1A	-2.38939	ame: Full= WIR1A	656	9	3.91141e-30	64.44	2	C:GO:0016020; C:GO:0016021	C:membrane; C:integral component of membrane
[BLASTED, MAPPED, ANNOTATED]	TRIAE_CS42_5DS_TGACv1_457075_AA1481960	-1.38507	ame: Full= WIR1A	637	4	1.12466e-17	86.75	1	C:GO:0016021	C:integral component of membrane
[BLASTED, MAPPED, ANNOTATED]	TRIAE_CS42_5BS_TGACv1_423266_AA1372710	-2.28429	ame: Full= WIR1B	753	7	3.10395e-13	80	1	C:GO:0016020	C:membrane
[BLASTED, MAPPED]	TRIAE_CS42_5DS_TGACv1_457236_AA1484070	-2.09612	ame: Full= WIR1B	694	9	1.38205e-28	62.11	2	C:GO:0016020; C:GO:0016021	C:membrane; C:integral component of membrane
[BLASTED, MAPPED]	TRIAE_CS42_2BL_TGACv1_131725_AA0431210	1.04386	ame: Full=Cold-regulated 2	559	4	7.45632e-26	53.25	1	F:GO:0003723	F:RNA binding
[BLASTED]	TRIAE_CS42_4AL_TGACv1_291883_AA0996900	1.18092	ame: Full=Expansin-A33 ame: Full=Alpha-expansin-33 ame: Full= 33 ame: Full= 33 Flags: Precursor	1609	20	7.56329e-134	87.15
[BLASTED]	TRIAE_CS42_5BL_TGACv1_406879_AA1351000	1.31743	ame: Full=Expansin-A33 ame: Full=Alpha-expansin-33 ame: Full= 33 ame: Full= 33 Flags: Precursor	1553	20	2.9e-146	87.25
[BLASTED]	TRIAE_CS42_6DL_TGACv1_526693_AA1690080	2.29831	ame: Full=Expansin-B15 ame: Full=Beta-expansin-15 ame: Full= 15 ame: Full= Flags: Precursor	1543	20	1.6593e-123	55.25
[BLASTED]	TRIAE_CS42_2AS_TGACv1_114566_AA0368050	-1.70551	amidase	7430	20	1.80676e-72	83.35
[BLASTED]	TRIAE_CS42_2BS_TGACv1_145841_AA0446670	-1.0633	amidase	2185	20	0	74.3
[BLASTED]	TRIAE_CS42_2DS_TGACv1_177934_AA0587730	-1.30739	amidase	3101	20	2.57808e-108	88.75
[BLASTED]	-	#NAME?	amidase	1268	20	4.30478e-68	85.8
[BLASTED]	TRIAE_CS42_2AS_TGACv1_127148_AA0376070	#NAME?	amidase	767	20	1.36787e-46	84.8
[BLASTED, MAPPED, ANNOTATED]	-	#NAME?	amidase	421	20	4.64922e-65	92.8	1	F:GO:0016884	F:carbon-nitrogen ligase activity, with glutamine as amido-N-donor
[BLASTED]	TRIAE_CS42_3B_TGACv1_221585_AA0745110	-1.19511	amino acid carrier	4179	20	0	81.25
[BLASTED]	TRIAE_CS42_3DL_TGACv1_251935_AA0886100	-1.17057	amino acid carrier	15108	20	0	79.45
[BLASTED, MAPPED, ANNOTATED]	TRIAE_CS42_7AL_TGACv1_556167_AA1757280	-3.32957	amino acid permease 1-like	4535	20	0	77.15	1	C:GO:0016020	C:membrane
[BLASTED, MAPPED, ANNOTATED]	TRIAE_CS42_5AS_TGACv1_392651_AA1262680	1.52688	amino acid permease 3-like	2237	20	0	93.4	1	C:GO:0016021	C:integral component of membrane
[BLASTED]	TRIAE_CS42_2DL_TGACv1_158228_AA0513110	-1.01998	amino acid permease 3-like	2295	20	0	70.35
[BLASTED, MAPPED, ANNOTATED]	TRIAE_CS42_3AL_TGACv1_194012_AA0624550	-1.51241	amino acid permease 3-like	2056	20	0	83.95	1	C:GO:0016021	C:integral component of membrane
[BLASTED]	TRIAE_CS42_U_TGACv1_644082_AA2136990	-1.1193	amino acid permease 6-like	2896	20	0	86.6
[BLASTED]	TRIAE_CS42_1DL_TGACv1_063699_AA0230030	-1.2675	aminoacrylate hydrolase isoform X1	4815	20	2.47095e-52	94.9
[BLASTED]	TRIAE_CS42_4BL_TGACv1_320502_AA1041750	1.4357	aminotransferase ALD1 homolog	8120	20	2.34468e-177	83.7
[BLASTED, MAPPED, ANNOTATED]	TRIAE_CS42_6DL_TGACv1_527195_AA1700270	1.46222	ammonium transporter 1 member 2	1959	20	0	93.35	3	F:GO:0008519; P:GO:0072488; C:GO:0016021	F:ammonium transmembrane transporter activity; P:ammonium transmembrane transport; C:integral component of membrane
[BLASTED]	TRIAE_CS42_5BL_TGACv1_405370_AA1325990	-2.3556	ammonium transporter 3 member 2	2800	20	0	90.6
[BLASTED]	TRIAE_CS42_6AL_TGACv1_471540_AA1510570	1.51936	anaphase-promoting complex subunit 8	4116	20	0	96.95
[BLASTED]	TRIAE_CS42_6BL_TGACv1_501179_AA1614580	1.48821	anaphase-promoting complex subunit 8	4158	20	0	95.7
[BLASTED]	TRIAE_CS42_6DL_TGACv1_528815_AA1716360	1.96524	anaphase-promoting complex subunit 8	3718	20	1.57948e-157	80.45
[BLASTED]	TRIAE_CS42_5DL_TGACv1_435835_AA1455370	1.56224	ankyrin repeat domain-containing 2	2229	20	8.52761e-103	79.45
[BLASTED]	TRIAE_CS42_4AL_TGACv1_290598_AA0987300	2.15572	ankyrin repeat domain-containing 2A	2466	20	2.27675e-104	75.6
[BLASTED]	TRIAE_CS42_2DS_TGACv1_177636_AA0581660	2.13523	Ankyrin repeat domain-containing 50	10606	20	5.65377e-53	72.05
[BLASTED, MAPPED]	TRIAE_CS42_1AL_TGACv1_000627_AA0016200	1.37497	Annexin D4	6134	20	2.21514e-177	70.75	2	F:GO:0005509; F:GO:0005544	F:calcium ion binding; F:calcium-dependent phospholipid binding
[BLASTED, MAPPED, ANNOTATED]	TRIAE_CS42_6AL_TGACv1_472258_AA1520010	1.44644	annexin D7-like	2431	20	1.08722e-63	79.7	1	F:GO:0043167	F:ion binding
[BLASTED, MAPPED, ANNOTATED]	TRIAE_CS42_1AL_TGACv1_001085_AA0024670	1.52919	anthocyanidin 3-O-glucosyltransferase 2-like	4875	20	0	85.1	2	F:GO:0016758; P:GO:0008152	F:transferase activity, transferring hexosyl groups; P:metabolic process
[BLASTED, MAPPED]	TRIAE_CS42_U_TGACv1_641097_AA2085020	-2.27326	anthocyanidin 3-O-glucosyltransferase 2-like	2043	20	0	79.6	2	F:GO:0016758; P:GO:0008152	F:transferase activity, transferring hexosyl groups; P:metabolic process
[BLASTED, MAPPED, ANNOTATED]	TRIAE_CS42_2AS_TGACv1_112823_AA0345760	-2.36805	Anthocyanidin 5,3-O-glucosyltransferase	1726	20	0	85.85	2	F:GO:0016758; P:GO:0008152	F:transferase activity, transferring hexosyl groups; P:metabolic process
[BLASTED]	TRIAE_CS42_2BS_TGACv1_145958_AA0450840	-1.90545	Anthocyanidin 5,3-O-glucosyltransferase	5499	20	0	77.65
[BLASTED, MAPPED, ANNOTATED]	TRIAE_CS42_2BS_TGACv1_147816_AA0487950	-1.53647	Anthocyanidin 5,3-O-glucosyltransferase	1784	20	0	85.45	2	F:GO:0016758; P:GO:0008152	F:transferase activity, transferring hexosyl groups; P:metabolic process
[BLASTED, MAPPED, ANNOTATED]	TRIAE_CS42_2DS_TGACv1_177411_AA0576180	-1.42409	Anthocyanidin 5,3-O-glucosyltransferase	1528	20	1.05744e-128	81.25	2	F:GO:0016758; P:GO:0008152	F:transferase activity, transferring hexosyl groups; P:metabolic process
[BLASTED]	TRIAE_CS42_2DS_TGACv1_180054_AA0610000	-1.41775	Anthocyanidin 5,3-O-glucosyltransferase	1963	20	0	86
[BLASTED, MAPPED, ANNOTATED]	TRIAE_CS42_3AS_TGACv1_212755_AA0703100	-2.40937	Anthocyanidin 5,3-O-glucosyltransferase	1702	20	0	82.15	1	F:GO:0016757	F:transferase activity, transferring glycosyl groups
[BLASTED, MAPPED, ANNOTATED]	TRIAE_CS42_3B_TGACv1_220919_AA0723690	-2.27165	Anthocyanidin 5,3-O-glucosyltransferase	1570	20	0	83.45	2	F:GO:0016758; P:GO:0008152	F:transferase activity, transferring hexosyl groups; P:metabolic process
[BLASTED, MAPPED, ANNOTATED]	TRIAE_CS42_3B_TGACv1_220919_AA0723700	-3.79148	Anthocyanidin 5,3-O-glucosyltransferase	1778	20	0	83.25	2	F:GO:0016758; P:GO:0008152	F:transferase activity, transferring hexosyl groups; P:metabolic process
[BLASTED, MAPPED, ANNOTATED]	TRIAE_CS42_3DS_TGACv1_272095_AA0914580	-5.19541	Anthocyanidin 5,3-O-glucosyltransferase	1805	20	0	84.75	2	F:GO:0016758; P:GO:0008152	F:transferase activity, transferring hexosyl groups; P:metabolic process
[BLASTED, MAPPED, ANNOTATED]	TRIAE_CS42_3DS_TGACv1_272095_AA0914590	-1.54555	Anthocyanidin 5,3-O-glucosyltransferase	10412	20	0	84.1	2	F:GO:0016758; P:GO:0008152	F:transferase activity, transferring hexosyl groups; P:metabolic process
[BLASTED]	TRIAE_CS42_2DL_TGACv1_159108_AA0532580	-1.66752	Anthocyanidin reductase	1784	20	8.66878e-135	66.4
[BLASTED]	TRIAE_CS42_2DL_TGACv1_159538_AA0539540	-2.27817	Anthocyanidin reductase	4565	20	2.13943e-66	72.65
[BLASTED]	TRIAE_CS42_2AS_TGACv1_113002_AA0349480	-3.02802	anthocyanidin reductase ((2S)-flavan-3-ol-forming)-like	13928	20	1.00207e-74	71.45
[BLASTED]	TRIAE_CS42_2AL_TGACv1_105441_AA0328260	1.36163	anthocyanidin reductase-like	728	20	2.61736e-45	89.95
[BLASTED]	TRIAE_CS42_2DL_TGACv1_160927_AA0555300	1.24462	anthocyanidin reductase-like	2513	20	1.21016e-68	63.1
[BLASTED]	TRIAE_CS42_2AL_TGACv1_094175_AA0293810	-2.61127	anthocyanidin reductase-like	3080	20	9.04352e-137	63.45
[BLASTED]	TRIAE_CS42_2AL_TGACv1_094355_AA0296410	-1.45415	anthocyanidin reductase-like	2714	20	3.31354e-137	68.15
[BLASTED]	TRIAE_CS42_2AL_TGACv1_094976_AA0305460,TRIAE_CS42_2AL_TGACv1_094976_AA0305470	-1.19435	Anthocyanin 5-aromatic acyltransferase	4504	20	6.44752e-90	84.95
[BLASTED, MAPPED]	TRIAE_CS42_2BL_TGACv1_131797_AA0432290	-1.33216	Anthocyanin 5-aromatic acyltransferase	6697	20	1.64696e-127	84.55	1	F:GO:0016747	F:transferase activity, transferring acyl groups other than amino-acyl groups
[BLASTED]	TRIAE_CS42_1DL_TGACv1_062034_AA0207850	-4.8066	anthranilate O-methyltransferase 2-like	2897	20	5.71466e-74	77
[BLASTED]	TRIAE_CS42_2DL_TGACv1_159145_AA0533300	-1.0103	anthranilate synthase beta subunit chloroplastic-like	3315	20	2.69303e-39	64.3
[BLASTED, MAPPED]	TRIAE_CS42_2BL_TGACv1_129586_AA0389510	-1.0631	Anthranilate synthase component II	3055	20	1.44138e-35	77.05	1	P:GO:0008152	P:metabolic process
[BLASTED]	-	1.83864	antimicrobial peptides-like	609	10	8.58922e-46	65.1
[BLASTED]	TRIAE_CS42_4BS_TGACv1_331617_AA1110140	1.90922	antimicrobial peptides-like	7205	19	4.43077e-89	70.37
[BLASTED]	TRIAE_CS42_4BS_TGACv1_728927_AA2171950	1.92466	antimicrobial peptides-like	767	7	3.60096e-62	65.43
[BLASTED]	TRIAE_CS42_1DL_TGACv1_062390_AA0213680	-1.13394	antimicrobial peptides-like	881	8	7.5882e-94	74.13
[BLASTED]	TRIAE_CS42_2BL_TGACv1_129289_AA0376700	1.21956	AP-2 complex subunit mu	3335	4	6.11413e-33	88.75
[BLASTED]	TRIAE_CS42_5AS_TGACv1_392798_AA1264830	-2.58631	AP2 EREBP transcription factor superfamily	2075	20	1.38603e-42	77.95
[BLASTED]	TRIAE_CS42_5DL_TGACv1_434230_AA1432120	-2.48878	AP2 EREBP transcription factor superfamily	2306	20	5.47205e-44	76.9
[BLASTED]	TRIAE_CS42_U_TGACv1_643616_AA2133590	-2.8771	AP2 EREBP transcription factor superfamily	2303	20	2.03175e-40	78.45
[BLASTED]	TRIAE_CS42_3AS_TGACv1_210918_AA0681380	-1.29239	AP2 ERF and B3 domain-containing Os01g0141000-like	2316	20	0	83.55
[BLASTED]	TRIAE_CS42_3B_TGACv1_221386_AA0738930	-1.15817	AP2 ERF and B3 domain-containing Os01g0141000-like	2549	20	0	83.55
[BLASTED]	TRIAE_CS42_3DS_TGACv1_271955_AA0911710	-1.19257	AP2 ERF and B3 domain-containing Os01g0141000-like	2481	20	0	82.1
[BLASTED]	TRIAE_CS42_3B_TGACv1_222400_AA0763920	-1.03416	AP2 ERF and B3 domain-containing Os01g0693400-like	1814	20	0	80.75
[BLASTED]	TRIAE_CS42_1AL_TGACv1_002863_AA0045650	-1.74186	AP2 ERF and B3 domain-containing Os05g0549800-like	1504	20	0	78.85
[BLASTED]	TRIAE_CS42_1DL_TGACv1_063924_AA0231770	-1.795	AP2 ERF and B3 domain-containing Os05g0549800-like	1615	20	0	78.4
[BLASTED]	TRIAE_CS42_5AL_TGACv1_374802_AA1209180	-4.32121	AP2-associated kinase 1	1116	18	2.65566e-56	76.72
[BLASTED]	TRIAE_CS42_5AL_TGACv1_374802_AA1209190	-3.13705	AP2-associated kinase 1	1255	20	6.05865e-87	71.15
[BLASTED]	TRIAE_CS42_5BL_TGACv1_405868_AA1336770	-2.02508	AP2-associated kinase 1	1385	20	7.1907e-83	72.5
[BLASTED]	-	-2.07175	AP2-associated kinase 1	1093	20	2.88929e-103	70.05
[BLASTED]	-	-1.34894	Apocytochrome f	5504	15	2.2405e-75	74.13
[BLASTED]	TRIAE_CS42_3B_TGACv1_223131_AA0776870	2.6404	Aquaporin NIP1-1	1524	20	1.26873e-106	84.9
[BLASTED]	TRIAE_CS42_7AL_TGACv1_556014_AA1752680	-1.34574	aquaporin NIP1-1	2535	20	3.29151e-99	77.95
[BLASTED]	TRIAE_CS42_7BS_TGACv1_593175_AA1949080	-1.79268	aquaporin NIP1-1	11902	20	2.47371e-83	90.75
[BLASTED]	TRIAE_CS42_7DS_TGACv1_625903_AA2065970	-2.38034	aquaporin NIP1-1	2466	20	6.21246e-87	91.9
[BLASTED]	TRIAE_CS42_5DL_TGACv1_437064_AA1464870	-1.45478	aquaporin NIP1-3-like	3882	20	1.7263e-86	87.25
[BLASTED, MAPPED, ANNOTATED]	TRIAE_CS42_4BL_TGACv1_320425_AA1038680	1.22283	aquaporin TIP4-1	4161	20	2.23817e-72	91.85	4	C:GO:0016021; C:GO:0005774; P:GO:0006810; F:GO:0005215	C:integral component of membrane; C:vacuolar membrane; P:transport; F:transporter activity
[BLASTED, MAPPED, ANNOTATED]	TRIAE_CS42_2DS_TGACv1_177695_AA0582550	1.92297	arginine decarboxylase 2	2445	20	0	77.75	4	P:GO:0006527; F:GO:0008792; P:GO:0008295; P:GO:0009446	P:arginine catabolic process; F:arginine decarboxylase activity; P:spermidine biosynthetic process; P:putrescine biosynthetic process	EC:4.1.1.19	Arginine decarboxylase
[BLASTED, MAPPED, ANNOTATED]	TRIAE_CS42_3DL_TGACv1_249023_AA0834780	1.2936	arginine decarboxylase 2	3428	20	0	76.3	4	P:GO:0006527; F:GO:0008792; P:GO:0008295; P:GO:0009446	P:arginine catabolic process; F:arginine decarboxylase activity; P:spermidine biosynthetic process; P:putrescine biosynthetic process	EC:4.1.1.19	Arginine decarboxylase
[BLASTED, MAPPED, ANNOTATED]	TRIAE_CS42_5AS_TGACv1_392821_AA1265090	2.20883	ARM repeat superfamily	3061	20	0	74	1	C:GO:0016020	C:membrane
[BLASTED]	TRIAE_CS42_6DL_TGACv1_526363_AA1680760	3.73492	ARM repeat superfamily	12367	20	0	94.1
[BLASTED]	TRIAE_CS42_U_TGACv1_645724_AA2145230	-1.09913	Armadillo beta-catenin-like repeat family expressed	2533	20	0	84.05
[BLASTED, MAPPED, ANNOTATED]	TRIAE_CS42_2AL_TGACv1_093194_AA0274680	-2.01625	arogenate dehydratase prephenate dehydratase chloroplastic-like	1681	20	0	88.15	5	C:GO:0009570; P:GO:0009094; F:GO:0016597; F:GO:0047769; F:GO:0004664	C:chloroplast stroma; P:L-phenylalanine biosynthetic process; F:amino acid binding; F:arogenate dehydratase activity; F:prephenate dehydratase activity	EC:4.2.1.51; EC:4.2.1.91	Prephenate dehydratase; Arogenate dehydratase
[BLASTED, MAPPED, ANNOTATED]	-	-1.09881	arogenate dehydratase prephenate dehydratase chloroplastic-like	1776	20	0	92.25	5	C:GO:0009570; P:GO:0009094; F:GO:0016597; F:GO:0047769; F:GO:0004664	C:chloroplast stroma; P:L-phenylalanine biosynthetic process; F:amino acid binding; F:arogenate dehydratase activity; F:prephenate dehydratase activity	EC:4.2.1.51; EC:4.2.1.91	Prephenate dehydratase; Arogenate dehydratase
[BLASTED, MAPPED, ANNOTATED]	TRIAE_CS42_2BL_TGACv1_129516_AA0386790	-1.63882	arogenate dehydratase prephenate dehydratase chloroplastic-like	1675	20	0	88.55	5	C:GO:0009570; P:GO:0009094; F:GO:0016597; F:GO:0047769; F:GO:0004664	C:chloroplast stroma; P:L-phenylalanine biosynthetic process; F:amino acid binding; F:arogenate dehydratase activity; F:prephenate dehydratase activity	EC:4.2.1.51; EC:4.2.1.91	Prephenate dehydratase; Arogenate dehydratase
[BLASTED, MAPPED, ANNOTATED]	TRIAE_CS42_2DL_TGACv1_158972_AA0529690	-2.05518	arogenate dehydratase prephenate dehydratase chloroplastic-like	1648	20	0	87.75	5	C:GO:0009570; P:GO:0009094; F:GO:0016597; F:GO:0047769; F:GO:0004664	C:chloroplast stroma; P:L-phenylalanine biosynthetic process; F:amino acid binding; F:arogenate dehydratase activity; F:prephenate dehydratase activity	EC:4.2.1.51; EC:4.2.1.91	Prephenate dehydratase; Arogenate dehydratase
[BLASTED]	TRIAE_CS42_7BL_TGACv1_578941_AA1902310	1.22466	arogenate dehydrogenase chloroplastic-like	1639	20	0	87.9
[BLASTED]	TRIAE_CS42_7DL_TGACv1_602612_AA1962770	1.10237	arogenate dehydrogenase chloroplastic-like	1511	20	0	87.2
[BLASTED]	TRIAE_CS42_7AS_TGACv1_569803_AA1824370	-2.53105	aromatic-L-amino-acid decarboxylase-like	1985	20	0	95.25
[BLASTED]	TRIAE_CS42_4DL_TGACv1_343378_AA1133790	1.94744	ase inhibitor	759	20	2.46357e-23	87.2
[BLASTED]	-	inf	Asp_protease_2 domain-containing	825	20	5.81461e-12	69.6
[BLASTED, MAPPED, ANNOTATED]	TRIAE_CS42_3AS_TGACv1_211341_AA0688770	-1.03891	Aspartate aminotransferase	6321	20	7.73514e-89	91.2	3	F:GO:0030170; F:GO:0003824; P:GO:0009058	F:pyridoxal phosphate binding; F:catalytic activity; P:biosynthetic process
[BLASTED, MAPPED, ANNOTATED]	TRIAE_CS42_3B_TGACv1_222042_AA0755620	-1.11116	Aspartate aminotransferase	6455	20	1.55907e-89	93.15	3	F:GO:0030170; F:GO:0003824; P:GO:0009058	F:pyridoxal phosphate binding; F:catalytic activity; P:biosynthetic process
[BLASTED, MAPPED, ANNOTATED]	TRIAE_CS42_3DS_TGACv1_272451_AA0920870	-1.0415	Aspartate aminotransferase	6499	20	1.78122e-89	93.5	3	F:GO:0030170; F:GO:0003824; P:GO:0009058	F:pyridoxal phosphate binding; F:catalytic activity; P:biosynthetic process
[BLASTED, MAPPED, ANNOTATED]	TRIAE_CS42_7DL_TGACv1_605295_AA2005890	-1.41548	aspartate mitochondrial-like	4572	20	4.89056e-39	67.65	1	F:GO:0016740	F:transferase activity
[BLASTED]	TRIAE_CS42_5AL_TGACv1_376245_AA1234380	-1.40331	aspartate--tRNA ligase cytoplasmic-like	3828	20	1.81375e-78	71.5
[BLASTED, MAPPED, ANNOTATED]	TRIAE_CS42_7DL_TGACv1_605904_AA2008440	-1.12946	Aspartic ase 1	2553	20	1.54365e-157	75.55	1	F:GO:0008233	F:peptidase activity
[BLASTED]	TRIAE_CS42_7AS_TGACv1_571012_AA1843610	1.10325	Aspartic ase Asp1	4139	20	1.70049e-86	81.45
[BLASTED]	TRIAE_CS42_4AL_TGACv1_289386_AA0969940	-1.98227	Aspartic ase Asp1	3337	20	3.25e-71	71.05
[BLASTED]	TRIAE_CS42_4BS_TGACv1_327925_AA1078990	-1.31888	aspartic ase Asp1-like	5718	20	3.75129e-87	73.25
[BLASTED]	TRIAE_CS42_4DS_TGACv1_361684_AA1171530	-1.83533	aspartic ase Asp1-like	3406	20	1.59027e-71	72.05
[BLASTED]	TRIAE_CS42_2BS_TGACv1_147844_AA0488140	-2.0061	Aspartic ase nepenthesin-1	2875	20	0	64.5
[BLASTED]	TRIAE_CS42_4DL_TGACv1_342927_AA1125520	-3.192	Aspartic ase nepenthesin-1	1655	20	0	68.05
[BLASTED]	TRIAE_CS42_7AL_TGACv1_558942_AA1797050	-1.76363	aspartic ase nepenthesin-1 precursor	3245	20	0	83.55
[BLASTED]	TRIAE_CS42_7BL_TGACv1_577614_AA1879540	-1.64072	aspartic ase nepenthesin-1 precursor	3655	20	0	75.65
[BLASTED]	TRIAE_CS42_7DL_TGACv1_603141_AA1976790	-1.52149	aspartic ase nepenthesin-1 precursor	3715	20	0	83.25
[BLASTED]	TRIAE_CS42_5AL_TGACv1_376971_AA1242810	-1.69524	aspartic ase nepenthesin-1-like	1824	20	0	64.95
[BLASTED]	TRIAE_CS42_1AL_TGACv1_002925_AA0046470	1.30847	Aspartic ase nepenthesin-2	4405	20	2.65917e-165	82.85
[BLASTED, MAPPED, ANNOTATED]	TRIAE_CS42_1BL_TGACv1_035210_AA0146280	1.03498	Aspartic ase nepenthesin-2	3980	20	9.65335e-164	85.2	2	F:GO:0004190; P:GO:0006508	F:aspartic-type endopeptidase activity; P:proteolysis	EC:3.4.23	Acting on peptide bonds (peptidases)
[BLASTED, MAPPED, ANNOTATED]	TRIAE_CS42_1DL_TGACv1_061289_AA0191360	1.85798	Aspartic ase nepenthesin-2	3939	20	5.6211e-176	85.15	2	F:GO:0004190; P:GO:0006508	F:aspartic-type endopeptidase activity; P:proteolysis	EC:3.4.23	Acting on peptide bonds (peptidases)
[BLASTED, MAPPED, ANNOTATED]	TRIAE_CS42_4DL_TGACv1_343786_AA1139630	-3.0479	aspartyl protease 25	1761	20	0	86.1	2	F:GO:0004190; P:GO:0006508	F:aspartic-type endopeptidase activity; P:proteolysis	EC:3.4.23	Acting on peptide bonds (peptidases)
[BLASTED, MAPPED]	TRIAE_CS42_6BL_TGACv1_500002_AA1596970	-1.34967	Aspartyl protease AED1	2830	20	0	79.4	2	F:GO:0004190; P:GO:0006508	F:aspartic-type endopeptidase activity; P:proteolysis
[BLASTED, MAPPED, ANNOTATED]	TRIAE_CS42_2AS_TGACv1_113954_AA0362700	-2.16175	aspartyl protease AED3-like	2015	20	0	85.95	2	F:GO:0004190; P:GO:0006508	F:aspartic-type endopeptidase activity; P:proteolysis	EC:3.4.23	Acting on peptide bonds (peptidases)
[BLASTED, MAPPED, ANNOTATED]	TRIAE_CS42_2DS_TGACv1_177425_AA0576800	-1.44183	aspartyl protease AED3-like	1790	20	0	86.1	2	F:GO:0004190; P:GO:0006508	F:aspartic-type endopeptidase activity; P:proteolysis	EC:3.4.23	Acting on peptide bonds (peptidases)
[BLASTED, MAPPED, ANNOTATED]	TRIAE_CS42_7BL_TGACv1_577253_AA1870160	-1.06584	aspartyl protease family 1-like isoform X2	2490	20	1.55218e-171	74.35	1	F:GO:0008233	F:peptidase activity
[BLASTED]	TRIAE_CS42_U_TGACv1_666670_AA2154400	1.04452	aspartyl protease family At5g10770-like	1536	20	7.97699e-172	70.15
[BLASTED]	TRIAE_CS42_5BL_TGACv1_404414_AA1299000	-2.33991	aspartyl protease family At5g10770-like	5170	20	0	79.65
[BLASTED]	TRIAE_CS42_6DL_TGACv1_528500_AA1714640	-1.26224	aspartyl protease family At5g10770-like	1920	20	0	78
[BLASTED]	TRIAE_CS42_4BS_TGACv1_329066_AA1097580	1.32687	AT-hook motif nuclear-localized 20-like	1934	20	1.91626e-135	71.3
[BLASTED]	TRIAE_CS42_4DS_TGACv1_361408_AA1167480	1.06086	AT-hook motif nuclear-localized 20-like	1676	20	1.90073e-121	80.1
[BLASTED]	-	1.35989	atp synthase subunit beta	1160	20	6.16834e-65	84.4
[BLASTED]	-	1.01503	atp synthase subunit beta	314	20	7.32688e-32	87.25
[BLASTED]	-	1.21132	atp synthase subunit beta	385	20	4.05332e-44	88.6
[BLASTED]	-	1.14344	atp synthase subunit beta	337	20	1.49797e-35	88.1
[BLASTED]	TRIAE_CS42_4BL_TGACv1_321624_AA1063310	2.04854	ATPase family AAA domain-containing 3	4053	20	2.58797e-36	52.65
[BLASTED, MAPPED]	TRIAE_CS42_1DS_TGACv1_080686_AA0252260	3.65257	ATPase inhibitor	1188	11	2.19616e-20	78	3	P:GO:0032780; F:GO:0042030; C:GO:0005739	P:negative regulation of ATPase activity; F:ATPase inhibitor activity; C:mitochondrion
[BLASTED]	TRIAE_CS42_4BL_TGACv1_321636_AA1063420	1.04735	ATPase plasma membrane-type	11162	20	0	86.85
[BLASTED, MAPPED, ANNOTATED]	TRIAE_CS42_4DS_TGACv1_361106_AA1161080	2.42047	atpase plasma membrane-type	6485	20	0	66.7	4	P:GO:0006811; F:GO:0005488; P:GO:0044699; F:GO:0016787	P:ion transport; F:binding; P:single-organism process; F:hydrolase activity
[BLASTED]	TRIAE_CS42_2BL_TGACv1_131551_AA0429100	2.03795	ATP-dependent 6-phosphofructokinase 2	3544	20	0	97.3
[BLASTED]	TRIAE_CS42_2DL_TGACv1_159654_AA0541070	1.67624	ATP-dependent 6-phosphofructokinase 2	4705	20	0	97.7
[BLASTED]	-	-4.30858	ATP-dependent DNA helicase pif1-like	3287	20	3.87577e-16	77.6
[BLASTED]	-	-1.84144	atrophin-1-like	1490	20	3.8331e-46	70.15
[BLASTED]	TRIAE_CS42_2DL_TGACv1_161984_AA0561310	-1.27522	atrophin-1-like	1696	20	1.30749e-51	67.4
[BLASTED]	TRIAE_CS42_5AL_TGACv1_375495_AA1222760	-1.46484	auxin Efflux Carrier family isoform X1	3282	20	4.14541e-175	64.9
[BLASTED]	TRIAE_CS42_5DL_TGACv1_433317_AA1409350	-1.66427	auxin Efflux Carrier family isoform X1	3748	20	4.12855e-158	88.45
[BLASTED, MAPPED, ANNOTATED]	TRIAE_CS42_2BL_TGACv1_129445_AA0384000	-1.15667	auxin response factor	11080	20	1.86722e-153	90.6	6	C:GO:0005634; F:GO:0003677; P:GO:0006351; P:GO:0006355; C:GO:0009536; P:GO:0009734	C:nucleus; F:DNA binding; P:transcription, DNA-templated; P:regulation of transcription, DNA-templated; C:plastid; P:auxin-activated signaling pathway
[BLASTED, MAPPED, ANNOTATED]	TRIAE_CS42_2DL_TGACv1_157916_AA0501640	-1.15018	auxin response factor	7748	20	2.74474e-157	89.95	6	C:GO:0005634; F:GO:0003677; P:GO:0006351; P:GO:0006355; C:GO:0009536; P:GO:0009734	C:nucleus; F:DNA binding; P:transcription, DNA-templated; P:regulation of transcription, DNA-templated; C:plastid; P:auxin-activated signaling pathway
[BLASTED, MAPPED, ANNOTATED]	TRIAE_CS42_1DL_TGACv1_062287_AA0211840	-1.07986	Auxin response factor 3	5432	20	6.30113e-175	72	5	C:GO:0005634; F:GO:0003677; P:GO:0006351; P:GO:0006355; P:GO:0009734	C:nucleus; F:DNA binding; P:transcription, DNA-templated; P:regulation of transcription, DNA-templated; P:auxin-activated signaling pathway
[BLASTED]	TRIAE_CS42_6AL_TGACv1_472980_AA1527820	-3.62015	Auxin-induced 5NG4	2985	20	2.55724e-136	86.95
[BLASTED]	TRIAE_CS42_6AL_TGACv1_473168_AA1529180	-1.37974	Auxin-induced 5NG4	3508	20	3.6022e-157	90.25
[BLASTED]	TRIAE_CS42_6BL_TGACv1_500569_AA1606550	-2.7504	Auxin-induced 5NG4	3807	20	4.8741e-141	79.9
[BLASTED]	TRIAE_CS42_6DL_TGACv1_528048_AA1711120	-1.56072	Auxin-induced 5NG4	3819	20	1.35139e-177	90.55
[BLASTED]	TRIAE_CS42_6DL_TGACv1_528716_AA1715840	-2.10312	Auxin-induced 5NG4	3965	20	0	76.85
[BLASTED]	TRIAE_CS42_2AL_TGACv1_094156_AA0293460	-1.09974	AUXIN-REGULATED GENE INVOLVED IN ORGAN SIZE-like	1738	5	1.00032e-42	90
[BLASTED]	TRIAE_CS42_2DL_TGACv1_159352_AA0536920	-1.21126	AUXIN-REGULATED GENE INVOLVED IN ORGAN SIZE-like	1439	5	3.90324e-45	91.6
[BLASTED, MAPPED, ANNOTATED]	TRIAE_CS42_3B_TGACv1_221102_AA0730380	-1.06392	Auxin-responsive IAA1	3182	20	3.60398e-41	77.5	2	P:GO:0050794; P:GO:0009987	P:regulation of cellular process; P:cellular process
[BLASTED, MAPPED, ANNOTATED]	TRIAE_CS42_3B_TGACv1_224322_AA0795230	-1.27939	Auxin-responsive IAA16	3004	20	1.62262e-67	79.15	1	C:GO:0005739	C:mitochondrion
[BLASTED]	TRIAE_CS42_7BS_TGACv1_592181_AA1932730	-2.98914	auxin-responsive IAA20-like	1020	20	4.60323e-69	62.55
[BLASTED]	TRIAE_CS42_6DL_TGACv1_526612_AA1688210	#NAME?	auxin-responsive IAA20-like	856	20	3.13158e-53	72.8
[BLASTED]	TRIAE_CS42_6AL_TGACv1_473573_AA1531830	-2.23562	Auxin-responsive IAA9	1159	20	1.67134e-72	57.55
[BLASTED]	TRIAE_CS42_6BL_TGACv1_502059_AA1622760	-1.16527	auxin-responsive IAA9-like	1099	20	2.4801e-56	53.25
[BLASTED]	TRIAE_CS42_6DL_TGACv1_526389_AA1681780	-2.49042	auxin-responsive IAA9-like	1052	20	1.94976e-76	63
[BLASTED]	TRIAE_CS42_3DL_TGACv1_252680_AA0891390	-1.11224	auxin-responsive SAUR50-like	1029	20	1.10711e-99	79.35
[BLASTED, MAPPED]	TRIAE_CS42_5AL_TGACv1_374111_AA1190720	-1.12261	auxin-responsive SAUR50-like	754	20	1.03722e-81	83.5	1	P:GO:0009733	P:response to auxin
[BLASTED, MAPPED]	TRIAE_CS42_5DL_TGACv1_433462_AA1413700	-1.54383	auxin-responsive SAUR50-like	7595	20	2.22969e-73	87	1	P:GO:0009733	P:response to auxin
[BLASTED]	TRIAE_CS42_2BL_TGACv1_133085_AA0441290	1.40606	auxin-responsive SAUR71	811	20	3.2606e-57	84.6
[BLASTED]	TRIAE_CS42_5AS_TGACv1_393153_AA1269140	1.26288	auxin-responsive SAUR71	1017	20	3.5762e-27	73.8
[BLASTED, MAPPED]	TRIAE_CS42_2DL_TGACv1_158592_AA0522640	1.36362	auxin-responsive SAUR71-like	839	20	1.37906e-72	81.2	1	P:GO:0009733	P:response to auxin
[BLASTED, MAPPED, ANNOTATED]	-	#NAME?	avenin-like a precursor	953	20	1.81344e-14	72.85	1	F:GO:0045735	F:nutrient reservoir activity
[BLASTED]	TRIAE_CS42_7BL_TGACv1_576746_AA1853270	1.01575	axi 1	3776	20	1.0393e-138	74.65
[BLASTED, MAPPED, ANNOTATED]	TRIAE_CS42_7AS_TGACv1_569942_AA1827240	1.17533	BAG family molecular chaperone regulator 1	2668	20	5.44812e-122	91.55	1	F:GO:0051087	F:chaperone binding
[BLASTED, MAPPED, ANNOTATED]	TRIAE_CS42_7BS_TGACv1_592627_AA1941750	1.08037	BAG family molecular chaperone regulator 1	2876	20	1.67485e-122	92.3	1	F:GO:0051087	F:chaperone binding
[BLASTED, MAPPED, ANNOTATED]	TRIAE_CS42_7DS_TGACv1_621668_AA2022700	1.18067	BAG family molecular chaperone regulator 1	2719	20	8.45957e-127	91.35	1	F:GO:0051087	F:chaperone binding
[BLASTED]	TRIAE_CS42_2BL_TGACv1_129855_AA0398100	1.12676	BAG family molecular chaperone regulator 1-like	4577	20	1.42742e-40	89.9
[BLASTED]	TRIAE_CS42_2DL_TGACv1_157996_AA0505340	1.23808	BAG family molecular chaperone regulator 1-like	1437	11	1.31421e-21	88
[BLASTED, MAPPED, ANNOTATED]	TRIAE_CS42_1BL_TGACv1_031129_AA0108320	#NAME?	BAHD acyltransferase DCR	3872	20	7.98503e-152	86.3	1	F:GO:0016747	F:transferase activity, transferring acyl groups other than amino-acyl groups
[BLASTED]	TRIAE_CS42_2DL_TGACv1_159789_AA0542800	-2.49411	bangles and beads-like	1869	20	4.09899e-126	68.1
[BLASTED, MAPPED]	TRIAE_CS42_3DL_TGACv1_252875_AA0892420	1.07992	basic 7S globulin 2	1610	20	0	71.95	2	F:GO:0004190; P:GO:0006508	F:aspartic-type endopeptidase activity; P:proteolysis
[BLASTED, MAPPED]	TRIAE_CS42_U_TGACv1_641145_AA2086640	1.37608	Basic 7S globulin 2	1675	20	0	73.4	2	F:GO:0004190; P:GO:0006508	F:aspartic-type endopeptidase activity; P:proteolysis
[BLASTED, MAPPED]	TRIAE_CS42_3AS_TGACv1_210630_AA0675980	1.35083	basic 7S globulin-like	1485	20	0	75.35	2	F:GO:0004190; P:GO:0006508	F:aspartic-type endopeptidase activity; P:proteolysis
[BLASTED, MAPPED]	TRIAE_CS42_3B_TGACv1_220612_AA0711270	1.70878	basic 7S globulin-like	1310	20	0	76.25	2	F:GO:0004190; P:GO:0006508	F:aspartic-type endopeptidase activity; P:proteolysis
[BLASTED, MAPPED]	TRIAE_CS42_3DS_TGACv1_272184_AA0916520	2.63595	basic 7S globulin-like	1399	20	0	75.45	2	F:GO:0004190; P:GO:0006508	F:aspartic-type endopeptidase activity; P:proteolysis
[BLASTED, MAPPED]	TRIAE_CS42_3DS_TGACv1_273446_AA0931250	2.34056	basic 7S globulin-like	1424	20	0	78.35	2	F:GO:0004190; P:GO:0006508	F:aspartic-type endopeptidase activity; P:proteolysis
[BLASTED]	-	-1.39005	basic 7S globulin-like	1764	20	0	84.3
[BLASTED]	TRIAE_CS42_1BL_TGACv1_032287_AA0128020	-3.16215	basic 7S globulin-like	1715	20	0	85.65
[BLASTED]	TRIAE_CS42_1DL_TGACv1_062103_AA0208770	-1.81083	basic 7S globulin-like	5205	20	0	85.95
[BLASTED]	TRIAE_CS42_7BS_TGACv1_592003_AA1927830	-2.89537	Basic helix-loop-helix DNA-binding superfamily	3766	17	6.33546e-66	66.82
[BLASTED]	TRIAE_CS42_1AL_TGACv1_001653_AA0033650	-1.27632	Basic leucine zipper	5493	20	1.07042e-67	68.95
[BLASTED, MAPPED, ANNOTATED]	TRIAE_CS42_5DL_TGACv1_433372_AA1411290	-1.15585	Basic leucine zipper 25	4372	20	2.61812e-65	89.15	3	F:GO:0003700; P:GO:0006355; F:GO:0043565	F:transcription factor activity, sequence-specific DNA binding; P:regulation of transcription, DNA-templated; F:sequence-specific DNA binding
[BLASTED, MAPPED]	TRIAE_CS42_7AL_TGACv1_556285_AA1759980	-1.93711	basic leucine zipper 9	2714	20	4.32081e-55	52.85	3	F:GO:0003700; P:GO:0006355; F:GO:0043565	F:transcription factor activity, sequence-specific DNA binding; P:regulation of transcription, DNA-templated; F:sequence-specific DNA binding
[BLASTED, MAPPED, ANNOTATED]	TRIAE_CS42_7BL_TGACv1_577418_AA1875080	-2.49581	basic leucine zipper 9	2693	20	2.50348e-30	78.45	3	F:GO:0003700; P:GO:0006355; F:GO:0043565	F:transcription factor activity, sequence-specific DNA binding; P:regulation of transcription, DNA-templated; F:sequence-specific DNA binding
[BLASTED, MAPPED, ANNOTATED]	TRIAE_CS42_7DL_TGACv1_603981_AA1991930	-1.74796	basic leucine zipper 9	2925	20	1.69138e-57	81.05	3	F:GO:0003700; P:GO:0006355; F:GO:0043565	F:transcription factor activity, sequence-specific DNA binding; P:regulation of transcription, DNA-templated; F:sequence-specific DNA binding
[BLASTED]	-	-1.63172	basic proline-rich -like	3956	6	8.44177e-11	69.83
[BLASTED, MAPPED, ANNOTATED]	TRIAE_CS42_1AS_TGACv1_019984_AA0073590	-1.03765	basic region leucine zipper	1396	20	5.47761e-68	87.7	3	F:GO:0003700; P:GO:0006355; F:GO:0043565	F:transcription factor activity, sequence-specific DNA binding; P:regulation of transcription, DNA-templated; F:sequence-specific DNA binding
[BLASTED, MAPPED, ANNOTATED]	TRIAE_CS42_1BS_TGACv1_051333_AA0179270	-1.24168	basic region leucine zipper	1445	20	8.92157e-68	87.25	3	F:GO:0003700; P:GO:0006355; F:GO:0043565	F:transcription factor activity, sequence-specific DNA binding; P:regulation of transcription, DNA-templated; F:sequence-specific DNA binding
[BLASTED, MAPPED, ANNOTATED]	TRIAE_CS42_1DS_TGACv1_081606_AA0261850	-1.24922	basic region leucine zipper	1375	20	2.54159e-67	88.15	3	F:GO:0003700; P:GO:0006355; F:GO:0043565	F:transcription factor activity, sequence-specific DNA binding; P:regulation of transcription, DNA-templated; F:sequence-specific DNA binding
[BLASTED]	TRIAE_CS42_U_TGACv1_644608_AA2140670	-1.10075	bax inhibitor 1	5215	20	1.43656e-34	94.15
[BLASTED, MAPPED]	TRIAE_CS42_7AL_TGACv1_556719_AA1769570	1.6927	B-box zinc finger 20	1593	20	5.52787e-156	60.1	2	F:GO:0008270; C:GO:0005622	F:zinc ion binding; C:intracellular
[BLASTED]	TRIAE_CS42_3B_TGACv1_222008_AA0755070	1.45768	B-box zinc finger 22	2430	20	4.06927e-101	70.15
[BLASTED]	TRIAE_CS42_3B_TGACv1_221412_AA0740110	-2.13026	BCL-2 binding anthanogene-1	1103	20	7.5882e-112	89.9
[BLASTED]	TRIAE_CS42_3DL_TGACv1_249751_AA0855660	-2.57857	BCL-2 binding anthanogene-1	1148	20	2.48711e-99	90.6
[BLASTED]	TRIAE_CS42_3DL_TGACv1_250087_AA0862030	-1.97509	BCL-2 binding anthanogene-1	1012	20	1.44013e-112	88.8
[BLASTED]	TRIAE_CS42_U_TGACv1_643125_AA2127610	-1.36469	BCL-2 binding anthanogene-1	6797	20	2.93297e-99	89.95
[BLASTED]	TRIAE_CS42_1AL_TGACv1_000110_AA0003650	-1.32818	benzyl alcohol O-benzoyltransferase	1485	20	0	88.1
[BLASTED]	TRIAE_CS42_1BL_TGACv1_030771_AA0100400	-1.65779	benzyl alcohol O-benzoyltransferase	1880	20	0	86.95
[BLASTED]	TRIAE_CS42_1DL_TGACv1_062315_AA0212420	-2.04077	benzyl alcohol O-benzoyltransferase	2063	20	0	87.2
[BLASTED]	TRIAE_CS42_4BL_TGACv1_320416_AA1038360	-1.2464	benzyl alcohol O-benzoyltransferase-like	5604	20	5.5743e-136	65.8
[BLASTED]	TRIAE_CS42_7AL_TGACv1_559516_AA1800010	-1.36795	benzyl alcohol O-benzoyltransferase-like	1819	20	0	86.5
[BLASTED]	TRIAE_CS42_7BL_TGACv1_579914_AA1910930	-1.14764	benzyl alcohol O-benzoyltransferase-like	2966	20	0	86.45
[BLASTED]	TRIAE_CS42_7DL_TGACv1_603849_AA1990130	-1.29284	benzyl alcohol O-benzoyltransferase-like	1873	20	0	86.45
[BLASTED]	TRIAE_CS42_2AS_TGACv1_112952_AA0348490	-1.67394	berberine bridge enzyme-like 18	4114	20	0	82.5
[BLASTED]	TRIAE_CS42_5AL_TGACv1_374413_AA1199640	-2.22397	berberine bridge enzyme-like 18	2681	20	0	87.45
[BLASTED]	TRIAE_CS42_4DL_TGACv1_343145_AA1130550	1.0588	berberine bridge enzyme-like 27	1895	20	0	79.7
[BLASTED, MAPPED, ANNOTATED]	TRIAE_CS42_2DL_TGACv1_159431_AA0538230	2.35874	Beta- insoluble isoenzyme 2	3949	20	0	82.5	7	P:GO:0005975; P:GO:0052576; C:GO:0005618; C:GO:0048046; F:GO:0004575; P:GO:0050832; P:GO:0042742	P:carbohydrate metabolic process; P:carbohydrate storage; C:cell wall; C:apoplast; F:sucrose alpha-glucosidase activity; P:defense response to fungus; P:defense response to bacterium	EC:3.2.1.26; EC:3.2.1.48	Beta-fructofuranosidase; Sucrose alpha-glucosidase
[BLASTED, MAPPED, ANNOTATED]	TRIAE_CS42_2BL_TGACv1_133066_AA0441180	3.60847	beta- insoluble isoenzyme 2-like	3973	20	0	81.7	7	P:GO:0005975; P:GO:0052576; C:GO:0005618; C:GO:0048046; F:GO:0004575; P:GO:0050832; P:GO:0042742	P:carbohydrate metabolic process; P:carbohydrate storage; C:cell wall; C:apoplast; F:sucrose alpha-glucosidase activity; P:defense response to fungus; P:defense response to bacterium	EC:3.2.1.26; EC:3.2.1.48	Beta-fructofuranosidase; Sucrose alpha-glucosidase
[BLASTED]	TRIAE_CS42_2AL_TGACv1_093126_AA0272730	-1.70843	beta- insoluble isoenzyme 7-like	2536	20	0	77.35
[BLASTED]	TRIAE_CS42_2AL_TGACv1_093560_AA0282600	-1.84515	beta- insoluble isoenzyme 7-like	2784	20	0	81.05
[BLASTED]	TRIAE_CS42_2BL_TGACv1_130262_AA0407610	-1.73652	beta- insoluble isoenzyme 7-like	2652	20	0	75
[BLASTED]	TRIAE_CS42_2BL_TGACv1_130452_AA0411710	-3.45513	beta- insoluble isoenzyme 7-like	2815	20	0	75.3
[BLASTED, MAPPED, ANNOTATED]	TRIAE_CS42_2DL_TGACv1_158494_AA0520130	-1.21505	beta- insoluble isoenzyme 7-like	5049	20	0	83.6	3	P:GO:0008152; C:GO:0005576; F:GO:0004564	P:metabolic process; C:extracellular region; F:beta-fructofuranosidase activity	EC:3.2.1.26	Beta-fructofuranosidase
[BLASTED, MAPPED, ANNOTATED]	TRIAE_CS42_1AL_TGACv1_001103_AA0025080	-1.30044	beta-1,3-galactosyltransferase pvg3-like	1429	20	0	73.7	3	F:GO:0016757; C:GO:0016020; C:GO:0005794	F:transferase activity, transferring glycosyl groups; C:membrane; C:Golgi apparatus
[BLASTED]	TRIAE_CS42_5DL_TGACv1_433016_AA1398260	inf	Beta-13-N-Acetylglucosaminyltransferase family	790	20	4.18248e-73	62.05
[BLASTED, MAPPED, ANNOTATED]	TRIAE_CS42_4BL_TGACv1_320641_AA1045350	1.50574	beta-amylase chloroplastic	2923	20	0	90.75	2	P:GO:0000272; F:GO:0016161	P:polysaccharide catabolic process; F:beta-amylase activity	EC:3.2.1.2	Beta-amylase
[BLASTED, MAPPED, ANNOTATED]	TRIAE_CS42_4DL_TGACv1_342613_AA1118080	1.86583	beta-amylase chloroplastic	3330	20	0	91.15	2	P:GO:0000272; F:GO:0016161	P:polysaccharide catabolic process; F:beta-amylase activity	EC:3.2.1.2	Beta-amylase
[BLASTED, MAPPED, ANNOTATED]	TRIAE_CS42_5AL_TGACv1_376467_AA1237310	2.03011	beta-amylase chloroplastic	4152	20	0	90.6	2	P:GO:0000272; F:GO:0016161	P:polysaccharide catabolic process; F:beta-amylase activity	EC:3.2.1.2	Beta-amylase
[BLASTED]	TRIAE_CS42_1AL_TGACv1_001798_AA0035330	-1.8745	beta-amylase chloroplastic	2629	20	0	88.35
[BLASTED]	TRIAE_CS42_1BL_TGACv1_030979_AA0104980	-1.45633	beta-amylase chloroplastic	2540	20	0	88.65
[BLASTED]	TRIAE_CS42_1DL_TGACv1_064652_AA0235250	-1.20115	beta-amylase chloroplastic	2609	20	0	88.35
[BLASTED, MAPPED]	TRIAE_CS42_4BL_TGACv1_320626_AA1045020	1.20895	beta-carotene 3- chloroplastic-like	2140	20	2.63646e-67	60.1	6	F:GO:0005506; F:GO:0016491; C:GO:0016020; C:GO:0016021; P:GO:0055114; P:GO:0006633	F:iron ion binding; F:oxidoreductase activity; C:membrane; C:integral component of membrane; P:oxidation-reduction process; P:fatty acid biosynthetic process
[BLASTED, MAPPED, ANNOTATED]	TRIAE_CS42_2BS_TGACv1_146276_AA0461230	2.74243	beta-D-glucosyl crocetin beta-1,6-glucosyltransferase-like	1467	20	0	80.05	2	F:GO:0016758; P:GO:0008152	F:transferase activity, transferring hexosyl groups; P:metabolic process
[BLASTED, MAPPED, ANNOTATED]	TRIAE_CS42_2BS_TGACv1_148207_AA0491330	2.56608	beta-D-glucosyl crocetin beta-1,6-glucosyltransferase-like	1496	20	0	79.4	2	F:GO:0016758; P:GO:0008152	F:transferase activity, transferring hexosyl groups; P:metabolic process
[BLASTED]	TRIAE_CS42_2BL_TGACv1_130420_AA0411020	1.05137	Beta-D-xylosidase 4	12616	20	0	86.75
[BLASTED]	TRIAE_CS42_6DL_TGACv1_526554_AA1687000	1.07016	beta-expansin 4 precursor	1751	20	1.45098e-116	72.15
[BLASTED, MAPPED, ANNOTATED]	TRIAE_CS42_6DL_TGACv1_527377_AA1703040	1.319	beta-expansin 4 precursor	1715	20	1.34491e-140	74.2	2	C:GO:0005576; P:GO:0019953	C:extracellular region; P:sexual reproduction
[BLASTED]	#N/A	3.64575	beta-expansin EXPB7	1489	20	5.64244e-123	90.6
[BLASTED]	TRIAE_CS42_3DL_TGACv1_250163_AA0863360	1.76213	beta-expansin EXPB7	1430	20	2.30266e-148	83
[BLASTED]	TRIAE_CS42_6BL_TGACv1_499556_AA1586060	1.48321	beta-expansin EXPB7	1642	20	1.40815e-154	78.4
[BLASTED]	TRIAE_CS42_7AL_TGACv1_556974_AA1774520	1.20491	beta-galactosidase 9	4279	20	1.12539e-105	74.65
[BLASTED]	TRIAE_CS42_7AL_TGACv1_556854_AA1772130	1.79748	beta-glucosidase 25 isoform X2	4465	20	1.09197e-97	78.15
[BLASTED]	TRIAE_CS42_7BL_TGACv1_577235_AA1869670	1.58868	beta-glucosidase 25 isoform X2	4749	20	2.71803e-128	78.3
[BLASTED, MAPPED, ANNOTATED]	TRIAE_CS42_5BL_TGACv1_405057_AA1318980	1.27671	beta-glucosidase 30-like	3969	20	0	81.2	2	F:GO:0008422; P:GO:1901657	F:beta-glucosidase activity; P:glycosyl compound metabolic process	EC:3.2.1.21	Beta-glucosidase
[BLASTED]	TRIAE_CS42_5DL_TGACv1_433449_AA1413410	-1.31356	Beta-glucosidase 31	5340	20	2.52912e-113	59.7
[BLASTED, MAPPED, ANNOTATED]	TRIAE_CS42_3B_TGACv1_222344_AA0762570	-1.01384	beta-glucuronosyltransferase 14A-like	2970	20	0	68.9	1	C:GO:0016020	C:membrane
[BLASTED]	TRIAE_CS42_7AL_TGACv1_556099_AA1755590	1.41096	beta-glucuronosyltransferase 14B-like	2139	20	4.67026e-94	69.05
[BLASTED, MAPPED]	TRIAE_CS42_3DS_TGACv1_273070_AA0928000	-1.84504	beta-glucuronosyltransferase 14B-like	2889	20	0	69.7	3	F:GO:0008375; C:GO:0016020; F:GO:0016740	F:acetylglucosaminyltransferase activity; C:membrane; F:transferase activity
[BLASTED]	TRIAE_CS42_2BL_TGACv1_135031_AA0444600	-1.73144	bHLH domain	4795	20	1.74106e-173	69.15
[BLASTED, MAPPED, ANNOTATED]	TRIAE_CS42_4AS_TGACv1_306278_AA1005620	2.38196	bidirectional sugar transporter SWEET12-like	2405	20	3.80913e-53	83.1	7	C:GO:0005887; P:GO:0015770; C:GO:0012506; F:GO:0008515; P:GO:0034219; P:GO:0071836; C:GO:0032588	C:integral component of plasma membrane; P:sucrose transport; C:vesicle membrane; F:sucrose transmembrane transporter activity; P:carbohydrate transmembrane transport; P:nectar secretion; C:trans-Golgi network membrane
[BLASTED, MAPPED, ANNOTATED]	TRIAE_CS42_4BL_TGACv1_322934_AA1073440	3.86442	bidirectional sugar transporter SWEET12-like	2345	20	9.60775e-66	84.85	7	C:GO:0005887; P:GO:0015770; C:GO:0012506; F:GO:0008515; P:GO:0034219; P:GO:0071836; C:GO:0032588	C:integral component of plasma membrane; P:sucrose transport; C:vesicle membrane; F:sucrose transmembrane transporter activity; P:carbohydrate transmembrane transport; P:nectar secretion; C:trans-Golgi network membrane
[BLASTED, MAPPED, ANNOTATED]	TRIAE_CS42_6AL_TGACv1_471055_AA1501820	-1.29284	bidirectional sugar transporter SWEET13-like	2062	20	1.04127e-120	87.85	2	C:GO:0016021; P:GO:0008643	C:integral component of membrane; P:carbohydrate transport
[BLASTED]	TRIAE_CS42_7BS_TGACv1_591792_AA1921290	1.03547	bidirectional sugar transporter SWEET14	2708	20	9.73271e-136	84
[BLASTED]	TRIAE_CS42_6BS_TGACv1_514771_AA1664180	-1.45367	Bidirectional sugar transporter SWEET14	6013	20	3.41536e-96	67
[BLASTED, MAPPED, ANNOTATED]	TRIAE_CS42_6AS_TGACv1_485494_AA1546360	2.61398	bidirectional sugar transporter SWEET14-like	2098	20	4.10279e-103	69.75	3	C:GO:0005887; F:GO:0051119; P:GO:0006810	C:integral component of plasma membrane; F:sugar transmembrane transporter activity; P:transport
[BLASTED, MAPPED, ANNOTATED]	TRIAE_CS42_6DS_TGACv1_543310_AA1738290,TRIAE_CS42_6DS_TGACv1_543310_AA1738310	4.34743	bidirectional sugar transporter SWEET14-like	26558	20	4.56728e-124	71.35	3	C:GO:0005887; P:GO:0008643; F:GO:0051119	C:integral component of plasma membrane; P:carbohydrate transport; F:sugar transmembrane transporter activity
[BLASTED, MAPPED, ANNOTATED]	TRIAE_CS42_6DS_TGACv1_543369_AA1739180	1.49975	bidirectional sugar transporter SWEET14-like	2326	20	6.619e-127	64.55	1	C:GO:0016020	C:membrane
[BLASTED, MAPPED, ANNOTATED]	TRIAE_CS42_7AS_TGACv1_569456_AA1816460	1.63132	bidirectional sugar transporter SWEET15	3418	20	1.15239e-168	73.1	3	C:GO:0005887; P:GO:0008643; F:GO:0051119	C:integral component of plasma membrane; P:carbohydrate transport; F:sugar transmembrane transporter activity
[BLASTED, MAPPED, ANNOTATED]	TRIAE_CS42_7DS_TGACv1_622985_AA2048230	2.00393	bidirectional sugar transporter SWEET15	2746	20	6.08684e-171	71.25	3	C:GO:0005887; P:GO:0008643; F:GO:0051119	C:integral component of plasma membrane; P:carbohydrate transport; F:sugar transmembrane transporter activity
[BLASTED]	TRIAE_CS42_4AS_TGACv1_308212_AA1026690	2.0639	Bidirectional sugar transporter SWEET16	6350	20	3.99143e-51	69.25
[BLASTED]	TRIAE_CS42_5AS_TGACv1_393366_AA1271880	1.00554	bidirectional sugar transporter SWEET17-like	4112	20	4.62037e-29	87.3
[BLASTED]	TRIAE_CS42_4AL_TGACv1_289882_AA0978280	-2.59568	bifunctional epoxide hydrolase 2	4409	20	4.45824e-92	85
[BLASTED]	TRIAE_CS42_1BS_TGACv1_054272_AA0182370	-2.50332	bifunctional epoxide hydrolase 2-like	1961	20	1.45812e-151	84.55
[BLASTED]	TRIAE_CS42_5BL_TGACv1_404949_AA1315950	-2.31642	bifunctional epoxide hydrolase 2-like	5047	20	1.06842e-116	73.1
[BLASTED]	TRIAE_CS42_5DL_TGACv1_435790_AA1454970	-2.25526	bifunctional epoxide hydrolase 2-like	3845	20	6.60898e-117	85.7
[BLASTED]	TRIAE_CS42_7DL_TGACv1_602799_AA1968970	-2.47929	Bifunctional monodehydroascorbate reductase and carbonic anhydrase nectarin-3	2641	20	2.41412e-92	80.55
[BLASTED]	TRIAE_CS42_2DS_TGACv1_177893_AA0586780	2.34221	bifunctional pinoresinol-lariciresinol reductase 2-like	4155	20	6.77316e-64	89
[BLASTED, MAPPED, ANNOTATED]	TRIAE_CS42_5DL_TGACv1_433530_AA1415640	-1.2511	Bifunctional UDP-glucose 4-epimerase and UDP-xylose 4-epimerase 1	2395	20	5.03011e-166	65.25	2	P:GO:0005975; F:GO:0016857	P:carbohydrate metabolic process; F:racemase and epimerase activity, acting on carbohydrates and derivatives
[BLASTED]	TRIAE_CS42_4AL_TGACv1_290019_AA0980500	#NAME?	bisdemethoxycurcumin synthase-like	1759	20	0	78.25
[BLASTED]	-	#NAME?	bisdemethoxycurcumin synthase-like	418	20	4.94411e-68	83.35
[BLASTED]	-	#NAME?	bisdemethoxycurcumin synthase-like	706	20	1.06211e-45	82.6
[BLASTED, MAPPED, ANNOTATED]	TRIAE_CS42_2AL_TGACv1_096364_AA0318920	-1.35651	Blue copper	935	20	3.93976e-44	85.1	1	F:GO:0009055	F:electron carrier activity
[BLASTED, MAPPED, ANNOTATED]	TRIAE_CS42_2BL_TGACv1_131561_AA0429220	-1.16969	Blue copper	1429	20	1.57332e-44	85.25	1	F:GO:0009055	F:electron carrier activity
[BLASTED, MAPPED, ANNOTATED]	TRIAE_CS42_2DL_TGACv1_158477_AA0519680	-2.28166	Blue copper	785	20	1.66206e-63	90	1	F:GO:0009055	F:electron carrier activity
[BLASTED, MAPPED, ANNOTATED]	TRIAE_CS42_2DL_TGACv1_158477_AA0519700	-1.79256	Blue copper	825	20	1.0968e-71	89.8	1	F:GO:0009055	F:electron carrier activity
[BLASTED, MAPPED, ANNOTATED]	TRIAE_CS42_2DL_TGACv1_158477_AA0519670	-3.46279	Blue copper	763	20	7.66294e-66	90.25	1	F:GO:0009055	F:electron carrier activity
[BLASTED, MAPPED]	TRIAE_CS42_2DL_TGACv1_158477_AA0519690	-1.78108	Blue copper	763	20	1.43365e-82	88.75	1	F:GO:0009055	F:electron carrier activity
[BLASTED, MAPPED]	TRIAE_CS42_2DL_TGACv1_160331_AA0549400	-1.15695	Blue copper	1015	20	1.29741e-60	60.4	1	F:GO:0009055	F:electron carrier activity
[BLASTED, MAPPED, ANNOTATED]	TRIAE_CS42_4AS_TGACv1_308000_AA1025150	-1.11428	blue copper	898	20	7.7144e-75	85.75	2	F:GO:0009055; C:GO:0016021	F:electron carrier activity; C:integral component of membrane
[BLASTED, MAPPED, ANNOTATED]	TRIAE_CS42_4BL_TGACv1_320496_AA1041540	-1.47988	Blue copper	1069	20	1.05861e-78	82.9	2	F:GO:0009055; C:GO:0016021	F:electron carrier activity; C:integral component of membrane
[BLASTED, MAPPED, ANNOTATED]	TRIAE_CS42_4BL_TGACv1_320568_AA1043520	-1.88844	Blue copper	1081	20	5.3075e-76	83	2	F:GO:0009055; C:GO:0016021	F:electron carrier activity; C:integral component of membrane
[BLASTED, MAPPED, ANNOTATED]	TRIAE_CS42_4DL_TGACv1_343300_AA1132910	-1.45389	Blue copper	965	20	1.09734e-97	85.15	2	F:GO:0009055; C:GO:0016021	F:electron carrier activity; C:integral component of membrane
[BLASTED, MAPPED, ANNOTATED]	TRIAE_CS42_4DL_TGACv1_343368_AA1133680	-1.60811	Blue copper	799	20	6.52225e-77	87.6	2	F:GO:0009055; C:GO:0016021	F:electron carrier activity; C:integral component of membrane
[BLASTED, MAPPED, ANNOTATED]	-	-2.18187	Blue copper	862	20	6.95207e-81	85.65	2	F:GO:0009055; C:GO:0016021	F:electron carrier activity; C:integral component of membrane
[BLASTED, MAPPED, ANNOTATED]	TRIAE_CS42_3AS_TGACv1_212277_AA0699600	2.48537	blue copper -like	1608	20	1.764e-69	82.45	1	C:GO:0016020	C:membrane
[BLASTED]	TRIAE_CS42_3B_TGACv1_225179_AA0805870	1.62184	blue copper -like	1489	20	9.01798e-71	79.85
[BLASTED]	TRIAE_CS42_5DL_TGACv1_437070_AA1464910	-1.78876	blue copper -like	1224	20	3.22473e-45	58.9
[BLASTED, MAPPED, ANNOTATED]	TRIAE_CS42_7DS_TGACv1_621762_AA2025460	-1.27405	blue copper -like	1367	20	3.89908e-55	84.75	1	F:GO:0009055	F:electron carrier activity
[BLASTED]	TRIAE_CS42_7DS_TGACv1_621633_AA2021630	-1.48119	BON1-associated 2	1424	20	7.31612e-135	64.65
[BLASTED]	TRIAE_CS42_7BL_TGACv1_578866_AA1901160	1.3011	boron transporter	6899	20	2.78611e-101	80.65
[BLASTED]	TRIAE_CS42_7DL_TGACv1_602902_AA1971520	1.26801	boron transporter	9649	20	3.77707e-147	75
[BLASTED]	TRIAE_CS42_U_TGACv1_642989_AA2125670	1.50704	Bowman-Birk type major trypsin inhibitor-like	1019	20	3.83974e-42	68.45
[BLASTED]	TRIAE_CS42_3B_TGACv1_220723_AA0716830	1.53342	Bowman-Birk type trypsin inhibitor	1362	20	1.16013e-149	64.7
[BLASTED, MAPPED, ANNOTATED]	TRIAE_CS42_3AS_TGACv1_211110_AA0685170	-1.21762	Bowman-Birk type trypsin inhibitor	1086	20	7.50569e-79	77.9	3	F:GO:0004867; P:GO:0010951; C:GO:0005576	F:serine-type endopeptidase inhibitor activity; P:negative regulation of endopeptidase activity; C:extracellular region
[BLASTED]	TRIAE_CS42_4DL_TGACv1_344997_AA1150980	-2.83727	Bowman-Birk type trypsin inhibitor	1681	20	4.7446e-61	64.85
[BLASTED, MAPPED, ANNOTATED]	TRIAE_CS42_5AL_TGACv1_375760_AA1226770	-1.50706	Bowman-Birk type trypsin inhibitor	1012	20	1.0348e-31	84.8	3	F:GO:0004867; P:GO:0010951; C:GO:0005576	F:serine-type endopeptidase inhibitor activity; P:negative regulation of endopeptidase activity; C:extracellular region
[BLASTED, MAPPED, ANNOTATED]	TRIAE_CS42_5BL_TGACv1_405292_AA1324170	-1.16535	Bowman-Birk type trypsin inhibitor	1328	20	1.51477e-32	85.8	3	F:GO:0004867; P:GO:0010951; C:GO:0005576	F:serine-type endopeptidase inhibitor activity; P:negative regulation of endopeptidase activity; C:extracellular region
[BLASTED, MAPPED, ANNOTATED]	TRIAE_CS42_5DL_TGACv1_436444_AA1461030	-1.85641	Bowman-Birk type trypsin inhibitor	1012	20	4.63818e-42	82.95	3	F:GO:0004867; P:GO:0010951; C:GO:0005576	F:serine-type endopeptidase inhibitor activity; P:negative regulation of endopeptidase activity; C:extracellular region
[BLASTED]	TRIAE_CS42_4AS_TGACv1_306982_AA1015750	-3.21551	Bowman-Birk type trypsin inhibitor-like	958	20	2.19747e-44	63.35
[BLASTED, MAPPED, ANNOTATED]	TRIAE_CS42_1AL_TGACv1_000237_AA0006920	-4.64417	Bowman-Birk type wound-induced protease inhibitor	916	20	2.65137e-37	74.55	5	F:GO:0004867; P:GO:0006508; P:GO:0010951; F:GO:0008233; C:GO:0005576	F:serine-type endopeptidase inhibitor activity; P:proteolysis; P:negative regulation of endopeptidase activity; F:peptidase activity; C:extracellular region
[BLASTED, MAPPED, ANNOTATED]	TRIAE_CS42_1BL_TGACv1_030643_AA0096790	-6.94809	Bowman-Birk type wound-induced protease inhibitor	4601	20	1.21863e-34	74.3	3	F:GO:0004867; P:GO:0010951; C:GO:0005576	F:serine-type endopeptidase inhibitor activity; P:negative regulation of endopeptidase activity; C:extracellular region
[BLASTED, MAPPED]	-	#NAME?	Bowman-Birk type wound-induced protease inhibitor	813	20	4.56947e-36	71.35	5	F:GO:0004867; P:GO:0006508; P:GO:0010951; F:GO:0008233; C:GO:0005576	F:serine-type endopeptidase inhibitor activity; P:proteolysis; P:negative regulation of endopeptidase activity; F:peptidase activity; C:extracellular region
[BLASTED]	TRIAE_CS42_4BL_TGACv1_321464_AA1060900	-1.19741	Branched-chain-amino-acid aminotransferase	8551	20	6.04859e-158	65.75
[BLASTED]	TRIAE_CS42_4DL_TGACv1_342400_AA1112600	-1.15397	Branched-chain-amino-acid aminotransferase	2752	20	1.54964e-126	87.55
[BLASTED, MAPPED, ANNOTATED]	TRIAE_CS42_U_TGACv1_641288_AA2090870	-1.36556	Brevis radix-like 4	6502	20	3.21358e-42	86.9	1	C:GO:0005634	C:nucleus
[BLASTED]	-	-1.39523	BTB POZ and MATH domain-containing 1	2262	6	1.33446e-26	68.5
[BLASTED]	TRIAE_CS42_3AS_TGACv1_211898_AA0695310	-1.69124	BTB POZ and MATH domain-containing 2-like	1439	20	0	63.75
[BLASTED, MAPPED, ANNOTATED]	TRIAE_CS42_3AL_TGACv1_194408_AA0632540	-1.61908	BTB POZ and TAZ domain-containing 1	4405	20	7.0286e-59	89.15	6	C:GO:0005634; F:GO:0004402; F:GO:0008270; F:GO:0003712; P:GO:0006355; P:GO:0016573	C:nucleus; F:histone acetyltransferase activity; F:zinc ion binding; F:transcription cofactor activity; P:regulation of transcription, DNA-templated; P:histone acetylation	EC:2.3.1.48	Histone acetyltransferase
[BLASTED, MAPPED, ANNOTATED]	TRIAE_CS42_3AL_TGACv1_197129_AA0664970	-1.23916	BTB POZ and TAZ domain-containing 1	3766	20	2.79192e-57	84.1	6	C:GO:0005634; F:GO:0004402; F:GO:0008270; F:GO:0003712; P:GO:0006355; P:GO:0016573	C:nucleus; F:histone acetyltransferase activity; F:zinc ion binding; F:transcription cofactor activity; P:regulation of transcription, DNA-templated; P:histone acetylation	EC:2.3.1.48	Histone acetyltransferase
[BLASTED, MAPPED, ANNOTATED]	TRIAE_CS42_3B_TGACv1_220718_AA0716570	-1.52239	BTB POZ and TAZ domain-containing 1	3811	20	1.30753e-60	88.25	6	C:GO:0005634; F:GO:0004402; F:GO:0008270; F:GO:0003712; P:GO:0006355; P:GO:0016573	C:nucleus; F:histone acetyltransferase activity; F:zinc ion binding; F:transcription cofactor activity; P:regulation of transcription, DNA-templated; P:histone acetylation	EC:2.3.1.48	Histone acetyltransferase
[BLASTED, MAPPED, ANNOTATED]	TRIAE_CS42_3B_TGACv1_225512_AA0809280	-2.41636	BTB POZ and TAZ domain-containing 1	4099	20	1.17422e-77	82.05	6	C:GO:0005634; F:GO:0004402; F:GO:0008270; F:GO:0003712; P:GO:0006355; P:GO:0016573	C:nucleus; F:histone acetyltransferase activity; F:zinc ion binding; F:transcription cofactor activity; P:regulation of transcription, DNA-templated; P:histone acetylation	EC:2.3.1.48	Histone acetyltransferase
[BLASTED, MAPPED, ANNOTATED]	TRIAE_CS42_3DL_TGACv1_250816_AA0873600	-1.96005	BTB POZ and TAZ domain-containing 1	3887	20	3.04662e-71	81.95	6	C:GO:0005634; F:GO:0004402; F:GO:0008270; F:GO:0003712; P:GO:0006355; P:GO:0016573	C:nucleus; F:histone acetyltransferase activity; F:zinc ion binding; F:transcription cofactor activity; P:regulation of transcription, DNA-templated; P:histone acetylation	EC:2.3.1.48	Histone acetyltransferase
[BLASTED, MAPPED, ANNOTATED]	TRIAE_CS42_3DL_TGACv1_250816_AA0873610	-2.0495	BTB POZ and TAZ domain-containing 1	4052	20	4.28404e-56	88.5	6	C:GO:0005634; F:GO:0004402; F:GO:0008270; F:GO:0003712; P:GO:0006355; P:GO:0016573	C:nucleus; F:histone acetyltransferase activity; F:zinc ion binding; F:transcription cofactor activity; P:regulation of transcription, DNA-templated; P:histone acetylation	EC:2.3.1.48	Histone acetyltransferase
[BLASTED]	TRIAE_CS42_2AL_TGACv1_092909_AA0266780	-4.37591	BTB POZ and TAZ domain-containing 2-like	2338	20	9.50563e-115	83
[BLASTED]	TRIAE_CS42_2BL_TGACv1_129349_AA0379700	-1.5992	BTB POZ and TAZ domain-containing 2-like	2059	20	1.47223e-149	81.85
[BLASTED]	TRIAE_CS42_2BL_TGACv1_129800_AA0396470	-4.75603	BTB POZ and TAZ domain-containing 2-like	2088	20	2.13666e-114	83.4
[BLASTED]	TRIAE_CS42_2DL_TGACv1_158051_AA0507370	-4.69038	BTB POZ and TAZ domain-containing 2-like	2099	20	5.35139e-123	83.25
[BLASTED]	TRIAE_CS42_2DL_TGACv1_158148_AA0510540	-1.78212	BTB POZ and TAZ domain-containing 2-like	2070	20	0	72
[BLASTED]	TRIAE_CS42_4DS_TGACv1_362432_AA1179740	-1.023	BTB POZ domain-containing At1g63850-like	4225	20	0	81.9
[BLASTED]	-	1.6058	BURP domain RD22	2004	20	4.16435e-22	60.6
[BLASTED]	-	inf	BURP domain-containing 13-like	304	20	6.83553e-66	71.75
[BLASTED]	-	inf	BURP domain-containing 13-like	579	20	2.37033e-76	68.55
[BLASTED, MAPPED]	TRIAE_CS42_1AS_TGACv1_019359_AA0065560	-1.26922	BURP domain-containing 13-like	1395	20	9.8935e-176	62.15	2	P:GO:0009555; C:GO:0043668	P:pollen development; C:exine
[BLASTED]	TRIAE_CS42_7AS_TGACv1_571424_AA1847620	1.05955	BURP domain-containing 17-like isoform X2	3451	20	0	81.25
[BLASTED]	TRIAE_CS42_7BS_TGACv1_592048_AA1929160	1.18848	BURP domain-containing 17-like isoform X2	3266	20	0	80.75
[BLASTED]	-	#NAME?	BURP domain-containing 3	2620	20	3.07231e-169	87.05
[BLASTED]	TRIAE_CS42_3DL_TGACv1_251962_AA0886530	#NAME?	BURP domain-containing 3	2563	20	3.37457e-169	87.05
[BLASTED]	TRIAE_CS42_5AL_TGACv1_376354_AA1235720	1.27506	BURP domain-containing 9-like	5504	20	0	63.7
[BLASTED, MAPPED, ANNOTATED]	TRIAE_CS42_7AS_TGACv1_569208_AA1810370	#NAME?	bZIP transcription	963	20	5.02756e-32	84.85	3	F:GO:0003700; P:GO:0006355; F:GO:0043565	F:transcription factor activity, sequence-specific DNA binding; P:regulation of transcription, DNA-templated; F:sequence-specific DNA binding
[BLASTED]	TRIAE_CS42_6BL_TGACv1_500899_AA1611470	1.08837	bZIP transcription factor	5109	20	2.36479e-113	81.45
[BLASTED]	TRIAE_CS42_2AL_TGACv1_093662_AA0284750	1.18485	bZIP transcription factor 27-like	1418	12	4.21183e-41	68.33
[BLASTED]	TRIAE_CS42_2DL_TGACv1_159083_AA0532010	2.54834	bZIP transcription factor 27-like	1079	14	1.89131e-64	75.57
[BLASTED]	TRIAE_CS42_7BL_TGACv1_579567_AA1908510	-1.00107	bZIP transcription factor 60	2497	20	3.40607e-58	85.3
[BLASTED]	TRIAE_CS42_7DL_TGACv1_606407_AA2009990	-1.22141	bZIP transcription factor 60	2189	20	8.14094e-62	86.25
[BLASTED]	TRIAE_CS42_7DS_TGACv1_621408_AA2014640	-1.07605	bzip-related transcription factor	4944	20	4.96248e-160	84.25
[BLASTED, MAPPED]	TRIAE_CS42_5BL_TGACv1_407224_AA1354590	-1.47106	C1_2 domain-containing C1_3 domain-containing	1119	20	8.11563e-40	49.9	2	P:GO:0035556; C:GO:0005622	P:intracellular signal transduction; C:intracellular
[BLASTED, MAPPED]	TRIAE_CS42_7AL_TGACv1_558354_AA1792720	-1.60735	C1_2 domain-containing C1_3 domain-containing	985	20	1.14004e-140	60.05	2	P:GO:0035556; C:GO:0005622	P:intracellular signal transduction; C:intracellular
[BLASTED]	TRIAE_CS42_6AS_TGACv1_487226_AA1569160	-1.45973	C2 domain-containing	5307	20	3.30933e-43	83.85
[BLASTED, MAPPED, ANNOTATED]	TRIAE_CS42_7DL_TGACv1_603261_AA1979390	1.11515	Caffeic acid 3-O-methyltransferase	1615	20	0	81.7	5	F:GO:0008171; P:GO:0009809; F:GO:0046983; P:GO:0009813; P:GO:0032259	F:O-methyltransferase activity; P:lignin biosynthetic process; F:protein dimerization activity; P:flavonoid biosynthetic process; P:methylation
[BLASTED, MAPPED, ANNOTATED]	TRIAE_CS42_3B_TGACv1_220646_AA0713590	1.20018	caffeic acid O-methyltransferase	2114	20	3.19708e-140	96.7	9	F:GO:0008171; P:GO:0009809; P:GO:0009611; F:GO:0046983; P:GO:0009751; P:GO:0042542; P:GO:0009813; P:GO:0009723; P:GO:0032259	F:O-methyltransferase activity; P:lignin biosynthetic process; P:response to wounding; F:protein dimerization activity; P:response to salicylic acid; P:response to hydrogen peroxide; P:flavonoid biosynthetic process; P:response to ethylene; P:methylation
[BLASTED, MAPPED, ANNOTATED]	TRIAE_CS42_6BS_TGACv1_514476_AA1660340	1.17077	caffeic acid O-methyltransferase	2386	20	1.40903e-141	94.85	5	F:GO:0008171; P:GO:0009809; F:GO:0046983; P:GO:0009813; P:GO:0032259	F:O-methyltransferase activity; P:lignin biosynthetic process; F:protein dimerization activity; P:flavonoid biosynthetic process; P:methylation
[BLASTED]	TRIAE_CS42_4DL_TGACv1_345817_AA1154480	1.6267	Caffeoyl- O-methyltransferase	1017	20	7.21075e-142	81.5
[BLASTED]	TRIAE_CS42_3DL_TGACv1_249438_AA0848750	-2.77434	caffeoylshikimate esterase-like	2985	20	4.53221e-55	55.85
[BLASTED]	TRIAE_CS42_5AL_TGACv1_374918_AA1212040	-1.7973	calcium-binding CML42-like	1033	20	4.3978e-38	69.15
[BLASTED]	TRIAE_CS42_5DL_TGACv1_432981_AA1396700	-1.72381	calcium-binding CML42-like	1171	20	5.09875e-42	72.35
[BLASTED]	TRIAE_CS42_5DL_TGACv1_435412_AA1450230	-1.27795	Calcium-binding EF hand family	839	20	8.73473e-102	92.95
[BLASTED]	TRIAE_CS42_6BS_TGACv1_514206_AA1656930	-1.50622	calcium-binding KIC-like	1191	20	7.53256e-63	81
[BLASTED, MAPPED, ANNOTATED]	TRIAE_CS42_3DL_TGACv1_249134_AA0839110	-3.09094	calcium-binding PBP1	590	20	5.45439e-105	89.05	1	F:GO:0005509	F:calcium ion binding
[BLASTED]	TRIAE_CS42_U_TGACv1_643257_AA2129720	-1.05898	calcium-dependent kinase 4	12952	20	1.62464e-69	97.55
[BLASTED]	TRIAE_CS42_2AL_TGACv1_093051_AA0270470	1.97106	Calcium-transporting ATPase 9 plasma membrane-type	12207	20	2.15792e-45	64.6
[BLASTED, MAPPED, ANNOTATED]	TRIAE_CS42_2BL_TGACv1_129973_AA0400750	2.04262	Calcium-transporting ATPase 9 plasma membrane-type	11729	20	1.75522e-41	68.65	3	F:GO:0000166; C:GO:0016020; F:GO:0016787	F:nucleotide binding; C:membrane; F:hydrolase activity
[BLASTED, MAPPED, ANNOTATED]	TRIAE_CS42_2DL_TGACv1_159040_AA0531140	1.56205	Calcium-transporting ATPase 9 plasma membrane-type	17894	20	2.32836e-46	66.75	3	F:GO:0000166; C:GO:0016020; F:GO:0016787	F:nucleotide binding; C:membrane; F:hydrolase activity
[BLASTED]	TRIAE_CS42_1DL_TGACv1_061321_AA0192370	-2.53553	calcium-transporting ATPase plasma membrane-type	3677	20	0	87.6
[BLASTED]	TRIAE_CS42_U_TGACv1_641741_AA2102970	#NAME?	calcium-transporting ATPase plasma membrane-type	1129	20	0	94.9
[BLASTED]	-	#NAME?	calcium-transporting ATPase plasma membrane-type	635	20	2.11665e-65	69.5
[BLASTED]	TRIAE_CS42_U_TGACv1_641320_AA2091850	1.12627	callose synthase 3-like	3929	20	1.76202e-23	51.05
[BLASTED]	TRIAE_CS42_5AL_TGACv1_375888_AA1228470	-2.90316	calmodulin 4	2191	20	3.03729e-56	89.35
[BLASTED]	TRIAE_CS42_5DL_TGACv1_434791_AA1441690	-2.26715	calmodulin 4	2064	20	3.38467e-57	88.35
[BLASTED]	TRIAE_CS42_4AS_TGACv1_306607_AA1010970	-1.24704	calmodulin 5	804	20	5.53273e-91	76.05
[BLASTED, MAPPED, ANNOTATED]	TRIAE_CS42_5AS_TGACv1_393767_AA1275870	-2.05741	Calmodulin 5	1934	20	2.36617e-84	87.05	1	F:GO:0005509	F:calcium ion binding
[BLASTED, MAPPED, ANNOTATED]	TRIAE_CS42_5BS_TGACv1_423346_AA1374830	-1.22657	Calmodulin 5	1751	20	1.2225e-86	87.15	1	F:GO:0005509	F:calcium ion binding
[BLASTED, MAPPED, ANNOTATED]	TRIAE_CS42_5DS_TGACv1_457623_AA1488360	-1.42467	Calmodulin 5	1079	20	1.43944e-92	86.75	1	F:GO:0005509	F:calcium ion binding
[BLASTED]	TRIAE_CS42_2BS_TGACv1_147020_AA0476620	1.12572	calmodulin-binding 25-like	1395	18	3.80717e-77	63.22
[BLASTED]	TRIAE_CS42_5DL_TGACv1_433351_AA1410560	-1.52903	calmodulin-binding 60 D-like isoform X1	8779	20	2.27478e-97	77.75
[BLASTED, MAPPED, ANNOTATED]	TRIAE_CS42_5AS_TGACv1_393457_AA1272640	-1.18573	calmodulin-binding 60 D-like isoform X4	5951	20	0	81.05	2	F:GO:0005516; P:GO:0006950	F:calmodulin binding; P:response to stress
[BLASTED, MAPPED, ANNOTATED]	TRIAE_CS42_5AS_TGACv1_393247_AA1270320	-1.34227	Calmodulin-binding 60 G	3779	20	0	61.1	2	F:GO:0005516; P:GO:0006950	F:calmodulin binding; P:response to stress
[BLASTED]	TRIAE_CS42_4BL_TGACv1_320443_AA1039400	3.32688	Calmodulin-related protein	2475	2	0.000106046	80
[BLASTED]	TRIAE_CS42_2AL_TGACv1_095565_AA0312160	1.19193	CAP-Gly domain-containing linker 1-like	5748	18	0	72
[BLASTED]	TRIAE_CS42_2BL_TGACv1_131557_AA0429140	1.31478	CAP-Gly domain-containing linker 1-like	5858	20	0	65.55
[BLASTED]	TRIAE_CS42_4BL_TGACv1_320291_AA1034240	-1.14871	carotenoid 9,10(9 ,10 )-cleavage dioxygenase 1-like	12102	20	1.04764e-64	77.3
[BLASTED, MAPPED, ANNOTATED]	TRIAE_CS42_5BS_TGACv1_423369_AA1375280	1.65758	CASP 1B1	2136	16	9.50245e-33	75.94	1	C:GO:0016020	C:membrane
[BLASTED, MAPPED, ANNOTATED]	TRIAE_CS42_5DS_TGACv1_457110_AA1482500	1.51738	CASP 1B1	2185	18	7.03248e-38	75.61	1	C:GO:0016020	C:membrane
[BLASTED]	TRIAE_CS42_1DL_TGACv1_061905_AA0205440	-1.04923	CASP 1D1	1216	20	1.42251e-73	55.1
[BLASTED]	TRIAE_CS42_1BL_TGACv1_032331_AA0128570	-2.69495	CASP 1U2	920	8	1.77568e-32	78.63
[BLASTED]	TRIAE_CS42_U_TGACv1_641224_AA2088860	-2.8636	CASP 1U2	797	9	1.58664e-56	77.22
[BLASTED, MAPPED, ANNOTATED]	TRIAE_CS42_6DS_TGACv1_542740_AA1729280	1.07958	CASP 2D1	1318	20	4.49277e-78	59.7	1	C:GO:0016020	C:membrane
[BLASTED, MAPPED, ANNOTATED]	TRIAE_CS42_5DL_TGACv1_433239_AA1406630	1.28315	CASP 5C1	1833	20	6.82092e-19	89.15	2	C:GO:0016021; C:GO:0005886	C:integral component of membrane; C:plasma membrane
[BLASTED, MAPPED, ANNOTATED]	STG	1.33236	casparian strip membrane 1	1205	20	3.19402e-66	64.9	1	C:GO:0016020	C:membrane
[BLASTED, MAPPED, ANNOTATED]	TRIAE_CS42_2BL_TGACv1_132599_AA0438550	1.63364	casparian strip membrane 1	1211	20	9.43442e-59	80.65	3	C:GO:0016021; P:GO:0071555; C:GO:0005886	C:integral component of membrane; P:cell wall organization; C:plasma membrane
[BLASTED, MAPPED, ANNOTATED]	TRIAE_CS42_2DL_TGACv1_158957_AA0529520	1.33667	casparian strip membrane 1	1219	20	1.64763e-72	63.8	1	C:GO:0016020	C:membrane
[BLASTED, MAPPED, ANNOTATED]	TRIAE_CS42_7BL_TGACv1_579238_AA1905690	1.51108	casparian strip membrane 1	1063	20	3.36002e-102	85.35	3	C:GO:0016021; P:GO:0071555; C:GO:0005886	C:integral component of membrane; P:cell wall organization; C:plasma membrane
[BLASTED, MAPPED, ANNOTATED]	TRIAE_CS42_7DL_TGACv1_606325_AA2009780	1.58574	casparian strip membrane 1	805	20	1.7933e-107	85.55	3	C:GO:0016021; P:GO:0071555; C:GO:0005886	C:integral component of membrane; P:cell wall organization; C:plasma membrane
[BLASTED, MAPPED, ANNOTATED]	TRIAE_CS42_6BS_TGACv1_513206_AA1634470	1.06332	Catalase isozyme 2	2182	20	0	94.5	8	P:GO:0006979; F:GO:0046872; F:GO:0004096; P:GO:0098869; P:GO:0055114; C:GO:0009514; F:GO:0020037; P:GO:0042744	P:response to oxidative stress; F:metal ion binding; F:catalase activity; P:cellular oxidant detoxification; P:oxidation-reduction process; C:glyoxysome; F:heme binding; P:hydrogen peroxide catabolic process	EC:1.11.1.7; EC:1.11.1.6	Peroxidase; Catalase
[BLASTED]	TRIAE_CS42_7BL_TGACv1_580922_AA1915950	-1.02081	Catalase isozyme 2	6999	20	7.53781e-115	58.85
[BLASTED, MAPPED, ANNOTATED]	TRIAE_CS42_2BL_TGACv1_131574_AA0429310	3.52952	cathepsin L1-like	3075	20	1.1344e-36	59.05	1	F:GO:0008233	F:peptidase activity
[BLASTED, MAPPED]	-	1.52658	cation calcium exchanger 1-like	2256	20	0	77.95	3	P:GO:0055085; C:GO:0016020; C:GO:0016021	P:transmembrane transport; C:membrane; C:integral component of membrane
[BLASTED, MAPPED]	TRIAE_CS42_U_TGACv1_642775_AA2123100	1.22446	cation calcium exchanger 1-like	2313	20	0	76.15	3	P:GO:0055085; C:GO:0016020; C:GO:0016021	P:transmembrane transport; C:membrane; C:integral component of membrane
[BLASTED]	TRIAE_CS42_2AL_TGACv1_095539_AA0311970	2.03128	cationic peroxidase SPC4-like	1365	20	0	81.75
[BLASTED, MAPPED, ANNOTATED]	TRIAE_CS42_2AL_TGACv1_097246_AA0323500	1.15765	cationic peroxidase SPC4-like	1394	20	0	84.55	8	F:GO:0004601; P:GO:0006979; F:GO:0046872; P:GO:0098869; P:GO:0055114; C:GO:0005576; F:GO:0020037; P:GO:0042744	F:peroxidase activity; P:response to oxidative stress; F:metal ion binding; P:cellular oxidant detoxification; P:oxidation-reduction process; C:extracellular region; F:heme binding; P:hydrogen peroxide catabolic process	EC:1.11.1.7	Peroxidase
[BLASTED]	TRIAE_CS42_2BL_TGACv1_129401_AA0382120	1.12026	cationic peroxidase SPC4-like	1415	20	0	83.85
[BLASTED]	TRIAE_CS42_3AL_TGACv1_194173_AA0627860	-2.76699	cationic peroxidase SPC4-like	1419	20	0	83.65
[BLASTED]	TRIAE_CS42_3B_TGACv1_221242_AA0734780	-2.17526	cationic peroxidase SPC4-like	2779	20	0	82.7
[BLASTED]	TRIAE_CS42_3B_TGACv1_224663_AA0799590	-2.5602	cationic peroxidase SPC4-like	1519	20	0	83.15
[BLASTED]	TRIAE_CS42_3DL_TGACv1_249203_AA0841150	-3.11833	cationic peroxidase SPC4-like	1393	20	0	82.75
[BLASTED]	TRIAE_CS42_3DL_TGACv1_249624_AA0852860	-2.02774	cationic peroxidase SPC4-like	1295	20	0	83
[BLASTED]	TRIAE_CS42_U_TGACv1_640834_AA2076450	-2.72526	cationic peroxidase SPC4-like	1699	20	0	82.9
[BLASTED, MAPPED, ANNOTATED]	TRIAE_CS42_5AL_TGACv1_374165_AA1192190	-1.86076	CBL-interacting kinase 14	2761	20	0	91.95	5	F:GO:0005524; P:GO:0007165; C:GO:0016021; F:GO:0004674; P:GO:0006468	F:ATP binding; P:signal transduction; C:integral component of membrane; F:protein serine/threonine kinase activity; P:protein phosphorylation	EC:2.7.11	Transferring phosphorus-containing groups
[BLASTED, MAPPED, ANNOTATED]	TRIAE_CS42_5BL_TGACv1_409341_AA1365820	-2.48224	CBL-interacting kinase 14	2879	20	0	91.1	5	F:GO:0005524; P:GO:0007165; C:GO:0016021; F:GO:0004674; P:GO:0006468	F:ATP binding; P:signal transduction; C:integral component of membrane; F:protein serine/threonine kinase activity; P:protein phosphorylation	EC:2.7.11	Transferring phosphorus-containing groups
[BLASTED, MAPPED, ANNOTATED]	TRIAE_CS42_5DL_TGACv1_433774_AA1421700	-1.81279	CBL-interacting kinase 14	2835	20	0	91.95	5	F:GO:0005524; P:GO:0007165; C:GO:0016021; F:GO:0004674; P:GO:0006468	F:ATP binding; P:signal transduction; C:integral component of membrane; F:protein serine/threonine kinase activity; P:protein phosphorylation	EC:2.7.11	Transferring phosphorus-containing groups
[BLASTED]	TRIAE_CS42_1BS_TGACv1_050098_AA0167360	1.01169	CBL-interacting kinase 17	4135	20	2.41506e-105	49.7
[BLASTED]	TRIAE_CS42_1DS_TGACv1_081780_AA0262690	-1.14829	CBL-interacting kinase 17	4259	20	6.48658e-96	69.9
[BLASTED]	TRIAE_CS42_7AL_TGACv1_557476_AA1781770	1.2519	CBL-interacting kinase 25	2118	20	0	77.5
[BLASTED]	TRIAE_CS42_7BL_TGACv1_576746_AA1853220	1.1839	CBL-interacting kinase 25	1905	20	0	77.05
[BLASTED]	TRIAE_CS42_2BS_TGACv1_148148_AA0490900	1.26374	CBL-interacting kinase 31	9186	20	7.35499e-76	67.1
[BLASTED]	TRIAE_CS42_4DL_TGACv1_342497_AA1115230	1.40645	CBL-interacting kinase 31	5086	20	1.44778e-82	48.75
[BLASTED]	TRIAE_CS42_2BL_TGACv1_129359_AA0380140	-1.03597	CBL-interacting kinase 32	7210	20	5.63571e-25	62.75
[BLASTED]	TRIAE_CS42_2AS_TGACv1_112492_AA0339210	2.27052	CBL-interacting kinase 32 isoform X1	6304	20	7.53301e-84	57.4
[BLASTED, MAPPED, ANNOTATED]	TRIAE_CS42_5DL_TGACv1_433934_AA1425570	1.19705	CBL-interacting kinase 7	2344	20	0	90.9	6	C:GO:0005634; F:GO:0005524; C:GO:0005739; F:GO:0004674; P:GO:0006468; P:GO:0035556	C:nucleus; F:ATP binding; C:mitochondrion; F:protein serine/threonine kinase activity; P:protein phosphorylation; P:intracellular signal transduction	EC:2.7.11	Transferring phosphorus-containing groups
[BLASTED, MAPPED, ANNOTATED]	TRIAE_CS42_U_TGACv1_644432_AA2139480	1.45795	CBL-interacting kinase 7	1677	20	0	90.85	6	C:GO:0005634; F:GO:0005524; C:GO:0005739; F:GO:0004674; P:GO:0006468; P:GO:0035556	C:nucleus; F:ATP binding; C:mitochondrion; F:protein serine/threonine kinase activity; P:protein phosphorylation; P:intracellular signal transduction	EC:2.7.11	Transferring phosphorus-containing groups
[BLASTED]	TRIAE_CS42_5AL_TGACv1_375277_AA1218980	-1.34222	CBL-interacting kinase 9	5044	20	3.27152e-103	50.45
[BLASTED, MAPPED]	TRIAE_CS42_U_TGACv1_644157_AA2137680	-1.03287	CBL-interacting kinase 9	4319	20	5.59146e-74	54.45	9	F:GO:0000166; F:GO:0005524; P:GO:0007165; F:GO:0004672; P:GO:0016310; F:GO:0016740; F:GO:0004674; P:GO:0006468; F:GO:0016301	F:nucleotide binding; F:ATP binding; P:signal transduction; F:protein kinase activity; P:phosphorylation; F:transferase activity; F:protein serine/threonine kinase activity; P:protein phosphorylation; F:kinase activity
[BLASTED, MAPPED, ANNOTATED]	TRIAE_CS42_4BL_TGACv1_321295_AA1058570	2.39897	CBL-interacting serine threonine- kinase 3	5236	20	1.12527e-27	60.95	2	F:GO:0016301; P:GO:0009987	F:kinase activity; P:cellular process
[BLASTED]	TRIAE_CS42_2DL_TGACv1_158556_AA0521800	-1.26243	CBL-interacting serine threonine- kinase 9	3882	20	1.95819e-67	62.2
[BLASTED, MAPPED, ANNOTATED]	TRIAE_CS42_4BL_TGACv1_322341_AA1070740	-1.35692	CBL-interacting serine threonine- kinase 9	4351	20	6.08725e-73	50	7	P:GO:0009628; P:GO:0007154; P:GO:0051716; F:GO:0005488; C:GO:0044424; P:GO:0050789; P:GO:0006950	P:response to abiotic stimulus; P:cell communication; P:cellular response to stimulus; F:binding; C:intracellular part; P:regulation of biological process; P:response to stress
[BLASTED]	TRIAE_CS42_2AL_TGACv1_094301_AA0295500	-1.20964	CBL-interacting serine threonine- kinase 9-like	4016	20	2.11627e-87	56.7
[BLASTED]	TRIAE_CS42_U_TGACv1_640979_AA2081270	-1.5283	CCG-binding 1	1702	20	3.83366e-64	89.1
[BLASTED]	TRIAE_CS42_1AS_TGACv1_020007_AA0073790	-1.44316	CCR4-NOT transcription complex subunit 1-like isoform X1	5266	20	0	68.7
[BLASTED]	TRIAE_CS42_4DS_TGACv1_362776_AA1182080	1.37463	CDC73 homolog	6001	20	4.2495e-177	81.95
[BLASTED]	TRIAE_CS42_5AS_TGACv1_392939_AA1266520	-1.63638	Cell Division AAA ATPase family	3992	20	0	89.95
[BLASTED]	TRIAE_CS42_5BL_TGACv1_404327_AA1295690	1.24644	cell number regulator 10-like	730	20	5.78793e-54	89.45
[BLASTED]	TRIAE_CS42_1AL_TGACv1_001153_AA0026180	-1.809	cell number regulator 2	1068	20	2.79122e-89	72.15
[BLASTED]	TRIAE_CS42_1DL_TGACv1_063593_AA0228900	-1.99803	cell number regulator 2-like	955	20	2.73475e-87	81.35
[BLASTED]	-	-2.20682	cell wall RBR3-like	1043	5	2.41646e-56	72.8
[BLASTED]	TRIAE_CS42_7AL_TGACv1_556255_AA1759280	-1.55705	cell wall vacuolar inhibitor of fructosidase 2	1121	20	2.33858e-63	79.25
[BLASTED]	TRIAE_CS42_7DL_TGACv1_604291_AA1996320	-1.64925	cell wall vacuolar inhibitor of fructosidase 2	1030	20	1.77099e-55	78.9
[BLASTED, MAPPED, ANNOTATED]	TRIAE_CS42_3B_TGACv1_221053_AA0728400	1.55037	cellulose synthase A catalytic subunit 4 [UDP-forming]	5886	20	0	95.5	12	F:GO:0046872; C:GO:0005618; C:GO:0016021; P:GO:0006970; F:GO:0016760; P:GO:0030244; P:GO:0071555; P:GO:0050832; P:GO:0009834; P:GO:0042742; C:GO:0005886; P:GO:0009414	F:metal ion binding; C:cell wall; C:integral component of membrane; P:response to osmotic stress; F:cellulose synthase (UDP-forming) activity; P:cellulose biosynthetic process; P:cell wall organization; P:defense response to fungus; P:plant-type secondary cell wall biogenesis; P:defense response to bacterium; C:plasma membrane; P:response to water deprivation	EC:2.4.1.12	Cellulose synthase (UDP-forming)
[BLASTED, MAPPED, ANNOTATED]	TRIAE_CS42_3DL_TGACv1_252155_AA0887950	1.43311	cellulose synthase A catalytic subunit 4 [UDP-forming]	6035	20	0	95.5	12	F:GO:0046872; C:GO:0005618; C:GO:0016021; P:GO:0006970; F:GO:0016760; P:GO:0030244; P:GO:0071555; P:GO:0050832; P:GO:0009834; P:GO:0042742; C:GO:0005886; P:GO:0009414	F:metal ion binding; C:cell wall; C:integral component of membrane; P:response to osmotic stress; F:cellulose synthase (UDP-forming) activity; P:cellulose biosynthetic process; P:cell wall organization; P:defense response to fungus; P:plant-type secondary cell wall biogenesis; P:defense response to bacterium; C:plasma membrane; P:response to water deprivation	EC:2.4.1.12	Cellulose synthase (UDP-forming)
[BLASTED, MAPPED, ANNOTATED]	TRIAE_CS42_U_TGACv1_644520_AA2140150	1.45595	cellulose synthase A catalytic subunit 4 [UDP-forming]	6045	20	0	79.1	12	F:GO:0046872; C:GO:0005618; C:GO:0016021; P:GO:0006970; F:GO:0016760; P:GO:0030244; P:GO:0071555; P:GO:0050832; P:GO:0009834; P:GO:0042742; C:GO:0005886; P:GO:0009414	F:metal ion binding; C:cell wall; C:integral component of membrane; P:response to osmotic stress; F:cellulose synthase (UDP-forming) activity; P:cellulose biosynthetic process; P:cell wall organization; P:defense response to fungus; P:plant-type secondary cell wall biogenesis; P:defense response to bacterium; C:plasma membrane; P:response to water deprivation	EC:2.4.1.12	Cellulose synthase (UDP-forming)
[BLASTED, MAPPED, ANNOTATED]	TRIAE_CS42_1AL_TGACv1_003078_AA0047540	1.51605	cellulose synthase A catalytic subunit 7 [UDP-forming]	4614	20	0	86.65	6	F:GO:0008270; C:GO:0016021; F:GO:0016760; P:GO:0030244; P:GO:0071555; C:GO:0005886	F:zinc ion binding; C:integral component of membrane; F:cellulose synthase (UDP-forming) activity; P:cellulose biosynthetic process; P:cell wall organization; C:plasma membrane	EC:2.4.1.12	Cellulose synthase (UDP-forming)
[BLASTED, MAPPED, ANNOTATED]	-	1.44122	cellulose synthase A catalytic subunit 7 [UDP-forming]	1220	20	2.2547e-77	86.4	6	F:GO:0008270; C:GO:0016021; F:GO:0016760; P:GO:0030244; P:GO:0071555; C:GO:0005886	F:zinc ion binding; C:integral component of membrane; F:cellulose synthase (UDP-forming) activity; P:cellulose biosynthetic process; P:cell wall organization; C:plasma membrane	EC:2.4.1.12	Cellulose synthase (UDP-forming)
[BLASTED, MAPPED, ANNOTATED]	TRIAE_CS42_1BL_TGACv1_030372_AA0088320	1.48533	cellulose synthase A catalytic subunit 7 [UDP-forming]	3181	20	0	86.2	6	F:GO:0008270; C:GO:0016021; F:GO:0016760; P:GO:0030244; P:GO:0071555; C:GO:0005886	F:zinc ion binding; C:integral component of membrane; F:cellulose synthase (UDP-forming) activity; P:cellulose biosynthetic process; P:cell wall organization; C:plasma membrane	EC:2.4.1.12	Cellulose synthase (UDP-forming)
[BLASTED, MAPPED, ANNOTATED]	TRIAE_CS42_1DL_TGACv1_062651_AA0217770	1.44403	cellulose synthase A catalytic subunit 7 [UDP-forming]	4408	20	0	96.5	6	F:GO:0008270; C:GO:0016021; F:GO:0016760; P:GO:0030244; P:GO:0071555; C:GO:0005886	F:zinc ion binding; C:integral component of membrane; F:cellulose synthase (UDP-forming) activity; P:cellulose biosynthetic process; P:cell wall organization; C:plasma membrane	EC:2.4.1.12	Cellulose synthase (UDP-forming)
[BLASTED]	TRIAE_CS42_5BL_TGACv1_406012_AA1339020	1.36389	Cellulose synthase A catalytic subunit 7 [UDP-forming]	2175	20	0	71.7
[BLASTED]	TRIAE_CS42_5AL_TGACv1_375923_AA1228920	1.3772	cellulose synthase A catalytic subunit 9 [UDP-forming]	4687	20	0	76
[BLASTED]	-	1.30507	cellulose synthase A catalytic subunit 9 [UDP-forming]	1743	20	1.13423e-135	96.4
[BLASTED]	TRIAE_CS42_5DL_TGACv1_433963_AA1426320	1.39911	cellulose synthase A catalytic subunit 9 [UDP-forming]	4585	20	0	75.1
[BLASTED]	TRIAE_CS42_5BL_TGACv1_406235_AA1342590	1.28661	cellulose synthase E6	20342	20	2.47552e-162	81.3
[BLASTED]	TRIAE_CS42_6DS_TGACv1_543277_AA1737920	-2.03495	cellulose synthase E6	7587	20	0	85.85
[BLASTED]	TRIAE_CS42_3B_TGACv1_221705_AA0747940	-1.65122	Cellulose synthase G2	6111	20	0	68.35
[BLASTED]	TRIAE_CS42_3DS_TGACv1_272756_AA0924850	-1.50057	cellulose synthase G2	6329	20	0	66.8
[BLASTED]	TRIAE_CS42_2BL_TGACv1_129372_AA0380770	-1.47447	cellulose synthase H1	3627	20	9.59004e-124	76.85
[BLASTED, MAPPED, ANNOTATED]	TRIAE_CS42_7BL_TGACv1_577473_AA1876170	1.02578	cellulose synthase-like 6	7343	20	0	94	4	C:GO:0016021; F:GO:0016760; P:GO:0030244; P:GO:0071555	C:integral component of membrane; F:cellulose synthase (UDP-forming) activity; P:cellulose biosynthetic process; P:cell wall organization	EC:2.4.1.12	Cellulose synthase (UDP-forming)
[BLASTED, MAPPED, ANNOTATED]	TRIAE_CS42_7DL_TGACv1_607937_AA2011180	1.00411	cellulose synthase-like 6	2146	20	0	94.3	4	C:GO:0016021; F:GO:0016760; P:GO:0030244; P:GO:0071555	C:integral component of membrane; F:cellulose synthase (UDP-forming) activity; P:cellulose biosynthetic process; P:cell wall organization	EC:2.4.1.12	Cellulose synthase (UDP-forming)
[BLASTED]	TRIAE_CS42_2AL_TGACv1_095303_AA0309350	-2.38407	centroradialis	1797	20	1.2268e-47	72.8
[BLASTED]	TRIAE_CS42_2BL_TGACv1_131643_AA0430160	-2.64764	centroradialis	1863	20	4.62188e-38	87.05
[BLASTED]	TRIAE_CS42_2DL_TGACv1_157959_AA0503690	-2.06652	centroradialis	1829	20	3.43527e-47	72.8
[BLASTED, MAPPED, ANNOTATED]	TRIAE_CS42_2BL_TGACv1_129730_AA0393980	1.21695	chalcone synthase	3168	20	0	95.45	2	F:GO:0016210; P:GO:0009813	F:naringenin-chalcone synthase activity; P:flavonoid biosynthetic process	EC:2.3.1.74	Naringenin-chalcone synthase
[BLASTED, MAPPED, ANNOTATED]	TRIAE_CS42_5AL_TGACv1_375320_AA1219800	1.069	chalcone-flavanone isomerase	1423	20	8.90571e-103	81.65	2	F:GO:0045430; P:GO:0009813	F:chalcone isomerase activity; P:flavonoid biosynthetic process	EC:5.5.1.6	Chalcone isomerase
[BLASTED, MAPPED, ANNOTATED]	TRIAE_CS42_U_TGACv1_642873_AA2124210	1.74258	chalcone-flavanone isomerase	1419	20	2.3887e-108	82.6	2	F:GO:0045430; P:GO:0009813	F:chalcone isomerase activity; P:flavonoid biosynthetic process	EC:5.5.1.6	Chalcone isomerase
[BLASTED]	TRIAE_CS42_5AL_TGACv1_374072_AA1189390	1.32664	Chalcone-flavanone isomerase family expressed	1282	20	1.50754e-88	76.8
[BLASTED]	TRIAE_CS42_5BL_TGACv1_404733_AA1309510	1.29772	Chalcone-flavanone isomerase family expressed	1303	20	6.18579e-86	90.8
[BLASTED]	TRIAE_CS42_7AS_TGACv1_572030_AA1851190	1.91518	chaperone dnaJ chloroplastic-like	716	20	4.46113e-39	69.55
[BLASTED]	TRIAE_CS42_4BL_TGACv1_321080_AA1054950	-1.74772	chaperone dnaJ chloroplastic-like	1094	20	1.66087e-62	66.95
[BLASTED]	TRIAE_CS42_7AL_TGACv1_556952_AA1774080	-2.69118	chaperone dnaJ chloroplastic-like	22055	20	7.12683e-52	82.45
[BLASTED]	TRIAE_CS42_7BL_TGACv1_576822_AA1856140	-2.81282	chaperone dnaJ chloroplastic-like	860	20	2.31349e-67	78
[BLASTED]	TRIAE_CS42_7BL_TGACv1_577619_AA1879690	-2.04819	chaperone dnaJ chloroplastic-like	811	20	2.81108e-53	81.15
[BLASTED]	TRIAE_CS42_7BL_TGACv1_577619_AA1879710	-1.43134	chaperone dnaJ chloroplastic-like	905	20	8.91256e-40	82.25
[BLASTED]	TRIAE_CS42_7BL_TGACv1_578479_AA1895700	-1.84237	chaperone dnaJ chloroplastic-like	917	20	8.12253e-46	78.15
[BLASTED]	TRIAE_CS42_7BL_TGACv1_579781_AA1909980	-3.61428	chaperone dnaJ chloroplastic-like	849	20	3.51969e-83	73.15
[BLASTED]	TRIAE_CS42_7BS_TGACv1_594511_AA1957760	-1.54395	chaperone dnaJ chloroplastic-like	1059	20	4.45783e-81	70.55
[BLASTED]	TRIAE_CS42_7DL_TGACv1_605625_AA2007390	-1.15272	chaperone dnaJ chloroplastic-like	1195	20	8.91752e-54	83.5
[BLASTED]	TRIAE_CS42_7DS_TGACv1_622356_AA2038280	-1.36732	chaperone dnaJ chloroplastic-like	1267	20	3.00634e-58	73.75
[BLASTED]	TRIAE_CS42_7BL_TGACv1_581301_AA1916980	#NAME?	chaperone dnaJ chloroplastic-like	816	20	2.28213e-62	82
[BLASTED, MAPPED, ANNOTATED]	TRIAE_CS42_6AS_TGACv1_485962_AA1554870	-1.14823	chaperonin 60 subunit beta chloroplastic	4205	20	3.56032e-112	92.9	13	C:GO:0009570; C:GO:0022626; P:GO:0061077; C:GO:0009941; C:GO:0005794; F:GO:0051082; C:GO:0005730; P:GO:0042026; P:GO:0006458; P:GO:0007005; F:GO:0005524; F:GO:0044183; C:GO:0005739	C:chloroplast stroma; C:cytosolic ribosome; P:chaperone-mediated protein folding; C:chloroplast envelope; C:Golgi apparatus; F:unfolded protein binding; C:nucleolus; P:protein refolding; P:'de novo' protein folding; P:mitochondrion organization; F:ATP binding; F:protein binding involved in protein folding; C:mitochondrion
[BLASTED]	TRIAE_CS42_5BL_TGACv1_407243_AA1354730	-1.51907	chaperonin-like chloroplastic	1966	20	3.01704e-19	70.45
[BLASTED, MAPPED, ANNOTATED]	TRIAE_CS42_U_TGACv1_642890_AA2124500	-2.03445	chitinase	9437	20	1.28718e-170	95.4	5	F:GO:0004568; P:GO:0005975; P:GO:0016998; F:GO:0008061; P:GO:0006032	F:chitinase activity; P:carbohydrate metabolic process; P:cell wall macromolecule catabolic process; F:chitin binding; P:chitin catabolic process	EC:3.2.1.14	Chitinase
[BLASTED]	TRIAE_CS42_1AL_TGACv1_002910_AA0046270	1.1437	Chitinase 2	1458	20	0	85.3
[BLASTED]	TRIAE_CS42_1DL_TGACv1_063069_AA0223560	3.01843	Chitinase 2	5438	20	0	85.5
[BLASTED]	TRIAE_CS42_1BL_TGACv1_031249_AA0110360	-1.55065	chitinase 2-like	1182	20	0	86.7
[BLASTED, MAPPED, ANNOTATED]	TRIAE_CS42_1BL_TGACv1_032922_AA0135460	-1.29185	chitinase 2-like	1409	20	1.18082e-142	85	5	F:GO:0004568; P:GO:0005975; P:GO:0016998; F:GO:0008061; P:GO:0006032	F:chitinase activity; P:carbohydrate metabolic process; P:cell wall macromolecule catabolic process; F:chitin binding; P:chitin catabolic process	EC:3.2.1.14	Chitinase
[BLASTED, MAPPED, ANNOTATED]	TRIAE_CS42_1DL_TGACv1_061306_AA0192040	-1.58307	chitinase 2-like	1355	20	0	84.8	5	F:GO:0004568; P:GO:0005975; P:GO:0016998; F:GO:0008061; P:GO:0006032	F:chitinase activity; P:carbohydrate metabolic process; P:cell wall macromolecule catabolic process; F:chitin binding; P:chitin catabolic process	EC:3.2.1.14	Chitinase
[BLASTED, MAPPED, ANNOTATED]	TRIAE_CS42_2AL_TGACv1_094147_AA0293320	-3.12051	chitinase 5-like	1159	20	6.40047e-175	71.05	5	F:GO:0004568; P:GO:0005975; P:GO:0016998; F:GO:0008061; P:GO:0006032	F:chitinase activity; P:carbohydrate metabolic process; P:cell wall macromolecule catabolic process; F:chitin binding; P:chitin catabolic process	EC:3.2.1.14	Chitinase
[BLASTED, MAPPED, ANNOTATED]	TRIAE_CS42_2BL_TGACv1_133752_AA0443120	-1.86509	chitinase 5-like	1265	20	4.77827e-178	70.5	5	F:GO:0004568; P:GO:0005975; P:GO:0016998; F:GO:0008061; P:GO:0006032	F:chitinase activity; P:carbohydrate metabolic process; P:cell wall macromolecule catabolic process; F:chitin binding; P:chitin catabolic process	EC:3.2.1.14	Chitinase
[BLASTED, MAPPED, ANNOTATED]	TRIAE_CS42_2DL_TGACv1_158075_AA0508060	-1.27178	chitinase 5-like	1392	20	9.16799e-137	70.9	3	F:GO:0004568; P:GO:0009057; P:GO:0050896	F:chitinase activity; P:macromolecule catabolic process; P:response to stimulus	EC:3.2.1.14	Chitinase
[BLASTED]	TRIAE_CS42_3AS_TGACv1_210938_AA0681630	1.14737	Chloride channel CLC-c	8062	20	0	88.05
[BLASTED, MAPPED, ANNOTATED]	TRIAE_CS42_2AS_TGACv1_113596_AA0358300	#NAME?	Chlorophyll a-b binding chloroplastic	1369	20	1.23338e-178	84.65	5	C:GO:0016021; P:GO:0009765; P:GO:0018298; F:GO:0016168; C:GO:0009535	C:integral component of membrane; P:photosynthesis, light harvesting; P:protein-chromophore linkage; F:chlorophyll binding; C:chloroplast thylakoid membrane
[BLASTED, MAPPED, ANNOTATED]	TRIAE_CS42_2DS_TGACv1_178734_AA0600230	#NAME?	Chlorophyll a-b binding chloroplastic	1640	20	1.92105e-178	84.7	5	C:GO:0016021; P:GO:0009765; P:GO:0018298; F:GO:0016168; C:GO:0009535	C:integral component of membrane; P:photosynthesis, light harvesting; P:protein-chromophore linkage; F:chlorophyll binding; C:chloroplast thylakoid membrane
[BLASTED, MAPPED, ANNOTATED]	TRIAE_CS42_5DL_TGACv1_433321_AA1409630	#NAME?	Chlorophyll a-b binding chloroplastic	1228	20	0	95.2	7	F:GO:0046872; C:GO:0016021; P:GO:0009765; C:GO:0009522; P:GO:0018298; F:GO:0016168; C:GO:0009535	F:metal ion binding; C:integral component of membrane; P:photosynthesis, light harvesting; C:photosystem I; P:protein-chromophore linkage; F:chlorophyll binding; C:chloroplast thylakoid membrane
[BLASTED, MAPPED, ANNOTATED]	TRIAE_CS42_7BS_TGACv1_592216_AA1933540	#NAME?	chlorophyll a-b binding chloroplastic	1577	20	2.33169e-117	87	8	F:GO:0046872; C:GO:0009523; C:GO:0016021; P:GO:0009765; C:GO:0009522; P:GO:0018298; F:GO:0016168; C:GO:0009535	F:metal ion binding; C:photosystem II; C:integral component of membrane; P:photosynthesis, light harvesting; C:photosystem I; P:protein-chromophore linkage; F:chlorophyll binding; C:chloroplast thylakoid membrane
[BLASTED, MAPPED, ANNOTATED]	TRIAE_CS42_1DL_TGACv1_062737_AA0219050	#NAME?	chlorophyll a-b binding of LHCII type 1-like	1144	20	0	98.6	7	F:GO:0046872; C:GO:0016021; P:GO:0009765; C:GO:0009522; P:GO:0018298; F:GO:0016168; C:GO:0009535	F:metal ion binding; C:integral component of membrane; P:photosynthesis, light harvesting; C:photosystem I; P:protein-chromophore linkage; F:chlorophyll binding; C:chloroplast thylakoid membrane
[BLASTED]	TRIAE_CS42_3DL_TGACv1_253211_AA0893780	-4.02526	chlorophyllide a chloroplastic	3667	20	4.96651e-180	65.95
[BLASTED]	TRIAE_CS42_4AL_TGACv1_290530_AA0986310	1.072	chloroplastic isoform X1	4083	20	2.99893e-51	74.6
[BLASTED]	TRIAE_CS42_1BL_TGACv1_035740_AA0147020	1.41318	chloroplastic-like	4189	20	1.8452e-69	70.35
[BLASTED]	TRIAE_CS42_2AS_TGACv1_113958_AA0362750	2.67652	Choline dehydrogenase	1869	20	1.22182e-63	62.85
[BLASTED]	TRIAE_CS42_2DS_TGACv1_177875_AA0586440	1.05529	Choline dehydrogenase	1225	20	6.39369e-30	80.65
[BLASTED, MAPPED]	TRIAE_CS42_1BL_TGACv1_031653_AA0117940	-1.10108	choline kinase 2	3879	20	4.25604e-65	71.6	2	P:GO:0016310; F:GO:0016301	P:phosphorylation; F:kinase activity
[BLASTED]	TRIAE_CS42_4AS_TGACv1_308641_AA1028810	1.04917	CHROMATIN REMODELING 35-like	10460	20	0	77.35
[BLASTED]	TRIAE_CS42_5AL_TGACv1_376632_AA1239320	1.78906	cinnamoyl reductase	4097	20	5.84661e-82	73.5
[BLASTED]	TRIAE_CS42_5DL_TGACv1_434151_AA1430490	1.34509	cinnamoyl reductase	4267	20	1.35154e-77	99.05
[BLASTED]	TRIAE_CS42_5BL_TGACv1_405004_AA1317680	1.6871	cinnamoyl- reductase	4367	20	6.43839e-30	92.55
[BLASTED]	TRIAE_CS42_7BS_TGACv1_591912_AA1925430	1.83925	cinnamoyl- reductase	2289	20	1.65681e-75	77.5
[BLASTED, MAPPED, ANNOTATED]	TRIAE_CS42_5DL_TGACv1_435298_AA1448580	-1.11854	cinnamoyl- reductase 1-like	4120	20	5.4757e-33	88.5	2	F:GO:0050662; F:GO:0003824	F:coenzyme binding; F:catalytic activity
[BLASTED]	TRIAE_CS42_7DL_TGACv1_603879_AA1990550	-1.04947	cinnamoyl- reductase 1-like	1848	20	2.02949e-127	61.65
[BLASTED]	TRIAE_CS42_5BL_TGACv1_405898_AA1337180	-1.06306	cinnamoyl- reductase 2-like	7999	20	4.1999e-73	59.95
[BLASTED]	TRIAE_CS42_5BL_TGACv1_407653_AA1358620	-1.18496	cinnamoyl- reductase 2-like	2588	20	2.18501e-62	88.3
[BLASTED]	TRIAE_CS42_1BL_TGACv1_030450_AA0090950	-1.40682	cinnamoyl- reductase-like SNL6	3460	20	5.01002e-69	85.9
[BLASTED]	TRIAE_CS42_3B_TGACv1_226069_AA0813770	-2.10672	cinnamyl alcohol dehydrogenase 1	2955	20	3.09235e-75	93.65
[BLASTED]	TRIAE_CS42_6BL_TGACv1_500719_AA1608710	-5.59534	cinnamyl alcohol dehydrogenase 5	4662	20	7.59576e-138	87.8
[BLASTED, MAPPED, ANNOTATED]	TRIAE_CS42_2BL_TGACv1_129995_AA0401220	-2.34271	cis-zeatin O-glucosyltransferase	1967	20	0	89.1	2	P:GO:0008152; F:GO:0050502	P:metabolic process; F:cis-zeatin O-beta-D-glucosyltransferase activity	EC:2.4.1.215	Cis-zeatin O-beta-D-glucosyltransferase
[BLASTED]	TRIAE_CS42_2BL_TGACv1_130076_AA0402890	-1.35435	cis-zeatin O-glucosyltransferase	1975	20	0	84.6
[BLASTED, MAPPED, ANNOTATED]	TRIAE_CS42_2DL_TGACv1_159743_AA0542200	-2.36478	cis-zeatin O-glucosyltransferase	2096	20	0	89.2	2	P:GO:0008152; F:GO:0050502	P:metabolic process; F:cis-zeatin O-beta-D-glucosyltransferase activity	EC:2.4.1.215	Cis-zeatin O-beta-D-glucosyltransferase
[BLASTED]	TRIAE_CS42_2DL_TGACv1_159812_AA0543040	-2.58403	cis-zeatin O-glucosyltransferase	1755	20	0	86.45
[BLASTED, MAPPED, ANNOTATED]	TRIAE_CS42_U_TGACv1_642023_AA2109730	-3.40225	cis-zeatin O-glucosyltransferase	1625	20	0	89.1	2	P:GO:0008152; F:GO:0050502	P:metabolic process; F:cis-zeatin O-beta-D-glucosyltransferase activity	EC:2.4.1.215	Cis-zeatin O-beta-D-glucosyltransferase
[BLASTED]	TRIAE_CS42_4AL_TGACv1_289676_AA0974980	1.70321	citrate transporter1	9497	20	0	88.6
[BLASTED]	TRIAE_CS42_3AS_TGACv1_211884_AA0695230	-2.22714	Class I glutamine amidotransferase-like superfamily	1940	20	0	78.15
[BLASTED]	TRIAE_CS42_3B_TGACv1_225919_AA0812920	-3.10893	Class I glutamine amidotransferase-like superfamily	2029	20	0	80.8
[BLASTED]	TRIAE_CS42_3B_TGACv1_225919_AA0812940	-2.78364	Class I glutamine amidotransferase-like superfamily	1749	20	0	82.55
[BLASTED]	TRIAE_CS42_3DS_TGACv1_271649_AA0904730	-3.63682	Class I glutamine amidotransferase-like superfamily	1853	20	0	82.65
[BLASTED]	TRIAE_CS42_3DS_TGACv1_271649_AA0904750	-1.56756	Class I glutamine amidotransferase-like superfamily	1839	20	0	78.3
[BLASTED, MAPPED, ANNOTATED]	TRIAE_CS42_2AS_TGACv1_112491_AA0339140	1.10382	class III peroxidase	1659	20	7.26806e-106	74.75	8	F:GO:0004601; P:GO:0006979; F:GO:0046872; P:GO:0098869; P:GO:0055114; C:GO:0005576; F:GO:0020037; P:GO:0042744	F:peroxidase activity; P:response to oxidative stress; F:metal ion binding; P:cellular oxidant detoxification; P:oxidation-reduction process; C:extracellular region; F:heme binding; P:hydrogen peroxide catabolic process	EC:1.11.1.7	Peroxidase
[BLASTED, MAPPED, ANNOTATED]	TRIAE_CS42_2AS_TGACv1_113204_AA0353050	2.05545	class III peroxidase	2250	20	2.07536e-128	88.6	8	F:GO:0004601; P:GO:0006979; F:GO:0046872; P:GO:0098869; P:GO:0055114; C:GO:0005576; F:GO:0020037; P:GO:0042744	F:peroxidase activity; P:response to oxidative stress; F:metal ion binding; P:cellular oxidant detoxification; P:oxidation-reduction process; C:extracellular region; F:heme binding; P:hydrogen peroxide catabolic process	EC:1.11.1.7	Peroxidase
[BLASTED, MAPPED, ANNOTATED]	TRIAE_CS42_2BS_TGACv1_146639_AA0469920	1.6674	class III peroxidase	1815	20	6.30652e-125	88.15	8	F:GO:0004601; P:GO:0006979; F:GO:0046872; P:GO:0098869; P:GO:0055114; C:GO:0005576; F:GO:0020037; P:GO:0042744	F:peroxidase activity; P:response to oxidative stress; F:metal ion binding; P:cellular oxidant detoxification; P:oxidation-reduction process; C:extracellular region; F:heme binding; P:hydrogen peroxide catabolic process	EC:1.11.1.7	Peroxidase
[BLASTED, MAPPED, ANNOTATED]	TRIAE_CS42_2BS_TGACv1_147481_AA0483650	1.4183	class III peroxidase	1879	20	2.60352e-129	88.35	8	F:GO:0004601; P:GO:0006979; F:GO:0046872; P:GO:0098869; P:GO:0055114; C:GO:0005576; F:GO:0020037; P:GO:0042744	F:peroxidase activity; P:response to oxidative stress; F:metal ion binding; P:cellular oxidant detoxification; P:oxidation-reduction process; C:extracellular region; F:heme binding; P:hydrogen peroxide catabolic process	EC:1.11.1.7	Peroxidase
[BLASTED, MAPPED, ANNOTATED]	TRIAE_CS42_2DS_TGACv1_179032_AA0603760	1.36231	class III peroxidase	1772	20	1.21398e-137	85.95	8	F:GO:0004601; P:GO:0006979; F:GO:0046872; P:GO:0098869; P:GO:0055114; C:GO:0005576; F:GO:0020037; P:GO:0042744	F:peroxidase activity; P:response to oxidative stress; F:metal ion binding; P:cellular oxidant detoxification; P:oxidation-reduction process; C:extracellular region; F:heme binding; P:hydrogen peroxide catabolic process	EC:1.11.1.7	Peroxidase
[BLASTED, MAPPED, ANNOTATED]	TRIAE_CS42_2AS_TGACv1_113088_AA0351060	-1.29593	class III peroxidase	1829	20	9.52751e-128	88.55	8	F:GO:0004601; P:GO:0006979; F:GO:0046872; P:GO:0098869; P:GO:0055114; C:GO:0005576; F:GO:0020037; P:GO:0042744	F:peroxidase activity; P:response to oxidative stress; F:metal ion binding; P:cellular oxidant detoxification; P:oxidation-reduction process; C:extracellular region; F:heme binding; P:hydrogen peroxide catabolic process	EC:1.11.1.7	Peroxidase
[BLASTED]	-	-5.13097	CLAVATA3 ESR (CLE)-related 2-like	1849	16	7.06431e-18	79.38
[BLASTED]	TRIAE_CS42_1AL_TGACv1_002708_AA0044560	-1.88031	CLAVATA3 ESR (CLE)-related 2-like	676	20	5.55026e-53	76
[BLASTED]	TRIAE_CS42_1AL_TGACv1_002708_AA0044550	-2.20547	CLAVATA3 ESR (CLE)-related 2-like	352	17	2.92554e-36	77.53
[BLASTED]	-	-1.21906	CLAVATA3 ESR (CLE)-related 2-like	699	20	1.56605e-30	73.5
[BLASTED]	-	-2.69992	CLAVATA3 ESR (CLE)-related 2-like	784	17	8.72663e-19	81.35
[BLASTED]	-	-1.90905	CLAVATA3 ESR (CLE)-related 2-like	657	20	1.4677e-31	77.7
[BLASTED]	-	-2.62275	CLAVATA3 ESR (CLE)-related 2-like	642	17	1.13595e-25	76.29
[BLASTED]	TRIAE_CS42_1BL_TGACv1_030243_AA0083490	-2.0709	CLAVATA3 ESR (CLE)-related 2-like	675	18	1.5584e-27	78.22
[BLASTED]	-	-3.18309	CLAVATA3 ESR (CLE)-related 2-like	730	19	3.51953e-27	78.11
[BLASTED]	TRIAE_CS42_1BL_TGACv1_030243_AA0083510	-2.93848	CLAVATA3 ESR (CLE)-related 2-like	826	18	4.54173e-33	73.11
[BLASTED]	TRIAE_CS42_1DL_TGACv1_064462_AA0234600	-2.29134	CLAVATA3 ESR (CLE)-related 2-like	885	19	3.72234e-29	80.95
[BLASTED]	-	-1.82806	CLAVATA3 ESR (CLE)-related 2-like	922	20	2.92987e-39	76
[BLASTED]	-	-3.32028	CLAVATA3 ESR (CLE)-related 2-like	703	17	2.10143e-18	80
[BLASTED]	TRIAE_CS42_U_TGACv1_641773_AA2103980	-1.4088	CLAVATA3 ESR (CLE)-related 2-like	638	18	2.12742e-31	68.89
[BLASTED]	TRIAE_CS42_U_TGACv1_641773_AA2103990	-1.35183	CLAVATA3 ESR (CLE)-related 2-like	5273	19	5.60908e-40	79.47
[BLASTED]	-	#NAME?	CLAVATA3 ESR (CLE)-related 2-like	533	20	9.24817e-25	75.6
[BLASTED]	TRIAE_CS42_3DL_TGACv1_251185_AA0878510	-3.58621	CLAVATA3 ESR (CLE)-related 3-like	706	8	1.54065e-43	74.5
[BLASTED]	TRIAE_CS42_7BL_TGACv1_579164_AA1904800	-2.80985	CLAVATA3 ESR (CLE)-related ESR1-like	635	5	1.7477e-31	57
[BLASTED]	TRIAE_CS42_7DL_TGACv1_603767_AA1988810	-4.10079	CLAVATA3 ESR (CLE)-related ESR1-like	629	4	1.48048e-29	58.25
[BLASTED]	-	-3.10998	CLE family 601	609	12	2.07703e-25	66.08
[BLASTED]	TRIAE_CS42_7BS_TGACv1_592450_AA1938350	-2.95521	CLE family 601	580	12	3.81758e-26	61.92
[BLASTED]	TRIAE_CS42_3AS_TGACv1_211231_AA0687000	1.9572	CO(2)-response secreted protease-like	5531	20	0	88.4
[BLASTED]	TRIAE_CS42_3DS_TGACv1_271571_AA0902770	1.09689	CO(2)-response secreted protease-like	3857	20	0	85
[BLASTED]	TRIAE_CS42_3B_TGACv1_222480_AA0765510	1.58933	CO(2)-response secreted protease-like isoform X2	4176	20	1.56834e-153	73
[BLASTED]	-	1.51415	COBRA 3	8238	20	9.12181e-94	86.6
[BLASTED]	-	1.50503	COBRA 5	929	20	1.45111e-61	93.45
[BLASTED]	-	1.32814	COBRA 5	933	20	8.18827e-146	92.8
[BLASTED]	TRIAE_CS42_5BS_TGACv1_423719_AA1382330	1.56033	COBRA 5	2179	20	0	88.7
[BLASTED]	TRIAE_CS42_5DS_TGACv1_456600_AA1474910	1.41927	COBRA 5	4748	20	0	88.85
[BLASTED]	TRIAE_CS42_2AS_TGACv1_113417_AA0355790	1.35885	COBRA 6	2259	20	5.38248e-155	73.55
[BLASTED]	TRIAE_CS42_2BS_TGACv1_146252_AA0460410	1.64076	COBRA 6	2289	20	0	72.4
[BLASTED]	TRIAE_CS42_2DS_TGACv1_177259_AA0570920	1.41073	COBRA 6	2523	20	0	74.75
[BLASTED, MAPPED, ANNOTATED]	TRIAE_CS42_4AS_TGACv1_308488_AA1028260	-1.22332	COBRA 7	2218	20	0	87.8	1	P:GO:0044763	P:single-organism cellular process
[BLASTED, MAPPED, ANNOTATED]	TRIAE_CS42_4BL_TGACv1_320752_AA1047880	-1.1002	COBRA 7	2940	20	0	87.55	1	P:GO:0044763	P:single-organism cellular process
[BLASTED]	-	inf	coiled-coil domain-containing 130	3534	20	1.01809e-09	48.75
[BLASTED]	TRIAE_CS42_3AL_TGACv1_196556_AA0661380	-3.72989	coiled-coil domain-containing 25-like	3256	20	2.68642e-24	94.75
[BLASTED]	TRIAE_CS42_3B_TGACv1_221053_AA0728430	-3.66544	coiled-coil domain-containing 25-like	5450	20	2.27341e-17	94.9
[BLASTED]	TRIAE_CS42_3DL_TGACv1_250247_AA0865010	-3.95604	coiled-coil domain-containing 25-like	2757	20	3.9859e-16	96.95
[BLASTED]	TRIAE_CS42_4BS_TGACv1_328532_AA1089700	-2.45252	cold shock -1	2360	20	5.37839e-20	88.1
[BLASTED]	-	-1.92068	cold-induced small	705	10	1.90919e-15	82.8
[BLASTED]	-	-1.55459	cold-induced small	706	10	1.05734e-14	84.4
[BLASTED]	TRIAE_CS42_3AS_TGACv1_211110_AA0685140	-1.47815	cold-induced small	1167	11	3.26399e-15	86.91
[BLASTED]	-	-1.35676	cold-induced small	816	11	2.85365e-14	85.82
[BLASTED]	-	-1.43449	cold-induced small	1959	10	8.04577e-14	87.7
[BLASTED]	-	-1.80737	cold-induced small	1237	11	2.84373e-13	89.73
[BLASTED, MAPPED, ANNOTATED]	TRIAE_CS42_5BL_TGACv1_404472_AA1301000	1.30351	Cold-regulated 413 plasma membrane 2	5029	20	2.64065e-46	90.65	1	C:GO:0016021	C:integral component of membrane
[BLASTED, MAPPED, ANNOTATED]	TRIAE_CS42_5DL_TGACv1_434740_AA1440850	2.25677	Cold-regulated 413 plasma membrane 2	5599	20	1.60481e-47	83.1	1	C:GO:0016021	C:integral component of membrane
[BLASTED, MAPPED]	TRIAE_CS42_U_TGACv1_640850_AA2077160	2.92074	Cold-regulated 413 plasma membrane 2	6557	20	3.93179e-47	74.75	2	C:GO:0016020; C:GO:0016021	C:membrane; C:integral component of membrane
[BLASTED]	TRIAE_CS42_2DS_TGACv1_177989_AA0588680	1.05773	cold-shock	615	20	3.2415e-40	86.95
[BLASTED]	TRIAE_CS42_2AL_TGACv1_095386_AA0310290	-2.00196	collagen 2	1622	20	4.65818e-111	57.1
[BLASTED, MAPPED]	TRIAE_CS42_7BS_TGACv1_592478_AA1938900	1.72319	CONSTANS CO8	1181	20	2.39246e-70	69.15	2	F:GO:0008270; C:GO:0005622	F:zinc ion binding; C:intracellular
[BLASTED, MAPPED]	TRIAE_CS42_7DS_TGACv1_621450_AA2015990	1.68105	CONSTANS-like 6	1306	20	8.74241e-96	68.5	2	F:GO:0008270; C:GO:0005622	F:zinc ion binding; C:intracellular
[BLASTED]	TRIAE_CS42_2BS_TGACv1_146599_AA0469100	1.78599	Constitutive photomorphogenesis 10	780	16	7.23864e-109	69.75
[BLASTED]	TRIAE_CS42_4AL_TGACv1_290275_AA0983470	1.63211	contains domain DUF1677	631	20	1.20792e-60	84.05
[BLASTED]	-	-2.43523	copia-type pol poly	6345	20	0	71.1
[BLASTED]	TRIAE_CS42_U_TGACv1_641361_AA2093040	-1.90512	copia-type poly	9431	20	0	82.45
[BLASTED]	TRIAE_CS42_5DL_TGACv1_433420_AA1412760	1.21122	copper transporter	5122	20	6.99957e-153	90.35
[BLASTED]	TRIAE_CS42_5DL_TGACv1_433420_AA1412770	1.20464	copper transporter	4611	20	1.43639e-120	81.1
[BLASTED]	TRIAE_CS42_U_TGACv1_642488_AA2118360	1.19534	copper transporter	4801	20	0	89.95
[BLASTED]	-	1.35349	Cortical cell-delineating	390	4	1.15477e-10	92.25
[BLASTED]	TRIAE_CS42_1DL_TGACv1_061101_AA0185230	1.08229	Cortical cell-delineating	705	20	2.75419e-34	86.15
[BLASTED]	TRIAE_CS42_1DL_TGACv1_061220_AA0189200	1.11944	Cortical cell-delineating	1295	20	3.19356e-42	87.8
[BLASTED]	TRIAE_CS42_4AL_TGACv1_288540_AA0951620	1.10386	Cortical cell-delineating	810	20	2.14956e-64	84.95
[BLASTED]	TRIAE_CS42_4DL_TGACv1_343478_AA1135010	1.94552	Cortical cell-delineating	799	19	1.22649e-13	67.68
[BLASTED]	TRIAE_CS42_4DS_TGACv1_361697_AA1171670	1.06187	Cortical cell-delineating	718	20	5.88044e-62	85.85
[BLASTED]	TRIAE_CS42_4AL_TGACv1_290056_AA0981000	1.16496	CRIB domain-containing RIC4-like	1115	20	1.05152e-43	78.8
[BLASTED]	TRIAE_CS42_5BL_TGACv1_404950_AA1316040	1.30181	CRIB domain-containing RIC4-like	1082	20	9.26957e-43	72.55
[BLASTED]	TRIAE_CS42_5DL_TGACv1_434639_AA1439220,TRIAE_CS42_5DL_TGACv1_434639_AA1439230	1.3715	CRIB domain-containing RIC4-like	19628	20	3.94676e-73	73.25
[BLASTED]	TRIAE_CS42_3AS_TGACv1_212956_AA0704310	-4.20834	crocetin chloroplastic-like	1809	20	0	80
[BLASTED]	TRIAE_CS42_3B_TGACv1_221850_AA0751680	-1.50026	crocetin chloroplastic-like	2106	20	0	82.6
[BLASTED]	TRIAE_CS42_3DS_TGACv1_274000_AA0934240	-4.03976	crocetin chloroplastic-like	1964	20	0	80.65
[BLASTED]	TRIAE_CS42_7AL_TGACv1_556323_AA1760920	-1.09403	crocetin chloroplastic-like	1596	20	0	78.65
[BLASTED]	TRIAE_CS42_7BL_TGACv1_577254_AA1870230	-1.50881	crocetin chloroplastic-like	1001	20	2.95973e-161	80.35
[BLASTED]	TRIAE_CS42_7DL_TGACv1_603347_AA1981490	-1.2034	crocetin chloroplastic-like	1845	20	0	79.55
[BLASTED]	TRIAE_CS42_5AL_TGACv1_379839_AA1256950	-1.18563	crocetin glucosyltransferase 2-like	1936	20	0	80.95
[BLASTED]	TRIAE_CS42_5DL_TGACv1_433376_AA1411460	-2.95107	crocetin glucosyltransferase 2-like	4454	20	0	76.1
[BLASTED]	TRIAE_CS42_4BS_TGACv1_328777_AA1093470	-1.07815	CSC1 RXW8	14508	20	1.67944e-70	95.55
[BLASTED]	TRIAE_CS42_3DL_TGACv1_253300_AA0894090	1.01711	CTD small phosphatase 2 isoform X3	13016	20	3.34301e-102	96.4
[BLASTED]	TRIAE_CS42_1DL_TGACv1_061146_AA0186900	1.81835	C-terminal region family expressed	1758	7	3.29401e-19	65.29
[BLASTED]	TRIAE_CS42_5AL_TGACv1_375758_AA1226750	1.14874	C-terminal region family expressed	3003	8	5.33752e-10	60.75
[BLASTED]	TRIAE_CS42_3AL_TGACv1_194543_AA0635360	-1.89944	CTP synthase	5492	20	0	59.7
[BLASTED]	TRIAE_CS42_4AL_TGACv1_289704_AA0975610	1.20579	CUP-SHAPED COTYLEDON 2	2019	20	3.16715e-82	94.55
[BLASTED]	TRIAE_CS42_4BS_TGACv1_327976_AA1080270	1.17165	CUP-SHAPED COTYLEDON 2	1905	20	1.10352e-144	63.05
[BLASTED]	TRIAE_CS42_4DS_TGACv1_361834_AA1173430	1.43797	CUP-SHAPED COTYLEDON 2	2165	20	2.38222e-149	64
[BLASTED, MAPPED, ANNOTATED]	TRIAE_CS42_4DL_TGACv1_343288_AA1132790	-1.7643	Cyanate hydratase	1944	20	3.26475e-39	84.9	6	F:GO:0003677; F:GO:0042802; F:GO:0008824; P:GO:0009651; P:GO:0009440; C:GO:0005829	F:DNA binding; F:identical protein binding; F:cyanate hydratase activity; P:response to salt stress; P:cyanate catabolic process; C:cytosol	EC:4.2.1.104	Cyanase
[BLASTED]	TRIAE_CS42_4AL_TGACv1_288904_AA0961040	-1.41406	cyanidin 3-O-rutinoside 5-O-glucosyltransferase-like	1772	20	0	71
[BLASTED]	TRIAE_CS42_4DS_TGACv1_361701_AA1171770	-1.59024	cyanidin 3-O-rutinoside 5-O-glucosyltransferase-like	2000	20	0	71.6
[BLASTED]	TRIAE_CS42_7BS_TGACv1_591938_AA1926050	-2.13382	Cyclic phosphodiesterase	1168	20	6.77292e-63	75.55
[BLASTED]	TRIAE_CS42_7DS_TGACv1_622141_AA2033670	-1.34795	Cyclic phosphodiesterase	1099	20	7.00844e-67	64.3
[BLASTED, MAPPED, ANNOTATED]	TRIAE_CS42_4DL_TGACv1_342433_AA1113490	-2.00979	cyclin-dependent kinase inhibitor SMR1-like	735	18	1.97391e-70	59.5	1	F:GO:0004860	F:protein kinase inhibitor activity
[BLASTED, MAPPED]	TRIAE_CS42_1BL_TGACv1_031854_AA0121830	1.21695	Cyclin-P4-1	1555	20	2.41627e-54	86.85	2	F:GO:0019901; P:GO:0000079	F:protein kinase binding; P:regulation of cyclin-dependent protein serine/threonine kinase activity
[BLASTED]	TRIAE_CS42_5DL_TGACv1_433361_AA1410870	4.98517	cycloeucalenol cycloisomerase-like	8665	20	1.78953e-36	84.6
[BLASTED]	TRIAE_CS42_2AL_TGACv1_095389_AA0310380	-2.2035	Cyclopropane-fatty-acyl-phospholipid synthase	16685	20	7.80851e-46	65.95
[BLASTED, MAPPED, ANNOTATED]	TRIAE_CS42_5AL_TGACv1_375636_AA1224920	1.34647	cyp450	2345	20	0	82.45	3	F:GO:0016491; F:GO:0046872; C:GO:0016020	F:oxidoreductase activity; F:metal ion binding; C:membrane
[BLASTED, MAPPED, ANNOTATED]	TRIAE_CS42_2AL_TGACv1_093820_AA0287470	1.24289	Cysteine ase 1	3128	20	5.55443e-110	76.75	1	F:GO:0008233	F:peptidase activity
[BLASTED]	TRIAE_CS42_3B_TGACv1_220676_AA0714930	-1.83562	Cysteine Histidine-rich C1 domain family	1261	20	0	56.55
[BLASTED]	TRIAE_CS42_5BL_TGACv1_407224_AA1354570	-2.32996	Cysteine Histidine-rich C1 domain family	1025	20	4.54539e-55	47.8
[BLASTED, MAPPED]	TRIAE_CS42_7AL_TGACv1_557520_AA1782500	#NAME?	Cysteine Histidine-rich C1 domain family	1213	20	3.73474e-126	57.55	2	P:GO:0035556; C:GO:0005622	P:intracellular signal transduction; C:intracellular
[BLASTED]	TRIAE_CS42_6AL_TGACv1_471546_AA1510630	1.65712	Cysteine protease XCP1	2928	20	2.16652e-118	76.9
[BLASTED, MAPPED, ANNOTATED]	TRIAE_CS42_6BL_TGACv1_499969_AA1596190	1.57491	Cysteine protease XCP1	2164	20	8.96703e-111	75.9	1	F:GO:0016787	F:hydrolase activity
[BLASTED]	TRIAE_CS42_6DL_TGACv1_527752_AA1708220	1.53224	cysteine protease XCP1-like	2475	20	1.47243e-66	77.5
[BLASTED]	TRIAE_CS42_5AL_TGACv1_376302_AA1235110	-1.18484	cysteine synthase	3661	20	3.55229e-116	81.6
[BLASTED]	TRIAE_CS42_5BL_TGACv1_404315_AA1295260	-1.02718	cysteine synthase	6413	20	7.13975e-118	96
[BLASTED]	TRIAE_CS42_7DL_TGACv1_602965_AA1972840	-2.9125	cysteine-rich and transmembrane domain-containing A-like	2093	4	5.28168e-10	92.75
[BLASTED]	TRIAE_CS42_7DL_TGACv1_604512_AA1998880	-1.6232	cysteine-rich and transmembrane domain-containing A-like	999	1	0.000494752	100
[BLASTED]	TRIAE_CS42_7DL_TGACv1_604512_AA1998890	-2.21898	cysteine-rich and transmembrane domain-containing A-like	1015	11	1.91691e-10	80.82
[BLASTED]	TRIAE_CS42_7DL_TGACv1_602965_AA1972830	-2.06523	cysteine-rich and transmembrane domain-containing B-like	940	2	1.43767e-06	99
[BLASTED]	TRIAE_CS42_7BS_TGACv1_592295_AA1935240	1.87266	cysteine-rich receptor kinase 10	2889	20	2.75023e-82	70.1
[BLASTED]	TRIAE_CS42_7DS_TGACv1_623353_AA2052350,TRIAE_CS42_7DS_TGACv1_623353_AA2052360	1.20821	cysteine-rich receptor kinase 10	7315	20	0	76.9
[BLASTED]	TRIAE_CS42_1BL_TGACv1_031993_AA0123970	-2.4347	cysteine-rich receptor kinase 10	3347	20	4.55099e-124	65.7
[BLASTED]	TRIAE_CS42_2BS_TGACv1_148382_AA0492570	-1.38552	cysteine-rich receptor kinase 10	3619	20	2.86998e-132	76.3
[BLASTED]	TRIAE_CS42_2DS_TGACv1_178119_AA0591140	-1.72758	Cysteine-rich receptor kinase 10	10868	20	0	80.75
[BLASTED]	TRIAE_CS42_3B_TGACv1_222861_AA0771920	-1.27651	cysteine-rich receptor kinase 10	3531	20	1.20975e-114	75.05
[BLASTED]	TRIAE_CS42_4AL_TGACv1_289116_AA0965070	-1.46275	cysteine-rich receptor kinase 10	2802	20	0	69
[BLASTED]	-	-1.62718	cysteine-rich receptor kinase 10	3263	20	6.29572e-126	74.15
[BLASTED]	TRIAE_CS42_5AL_TGACv1_374363_AA1198090	-1.25465	Cysteine-rich receptor kinase 10	4268	20	2.96106e-137	89.9
[BLASTED]	TRIAE_CS42_5AL_TGACv1_374914_AA1211810	-1.81931	Cysteine-rich receptor kinase 10	3249	20	3.06188e-168	62.2
[BLASTED]	TRIAE_CS42_5AL_TGACv1_374914_AA1211800	-2.865	Cysteine-rich receptor kinase 10	4639	20	4.00229e-125	73.85
[BLASTED]	TRIAE_CS42_5BL_TGACv1_404657_AA1307570	-1.56522	Cysteine-rich receptor kinase 10	5029	20	1.00165e-125	91.95
[BLASTED]	TRIAE_CS42_5BL_TGACv1_405102_AA1319950	-2.04286	cysteine-rich receptor kinase 10	3099	20	9.47049e-180	68.8
[BLASTED]	TRIAE_CS42_5BL_TGACv1_405102_AA1319960	-1.74839	cysteine-rich receptor kinase 10	2895	20	1.23288e-140	74.45
[BLASTED]	TRIAE_CS42_5DL_TGACv1_435153_AA1446800	-1.51249	cysteine-rich receptor kinase 10	9755	20	2.07452e-140	83.8
[BLASTED]	TRIAE_CS42_6BS_TGACv1_513460_AA1642360	-1.2769	cysteine-rich receptor kinase 10	3150	11	7.93995e-40	70.82
[BLASTED]	TRIAE_CS42_3B_TGACv1_221861_AA0751910	-1.06475	Cysteine-rich receptor kinase 2	5509	20	1.83421e-102	79.5
[BLASTED]	TRIAE_CS42_3DS_TGACv1_272700_AA0924120	-1.25499	Cysteine-rich receptor kinase 2	4119	20	5.98186e-90	69.5
[BLASTED]	TRIAE_CS42_1AL_TGACv1_000750_AA0018320	-3.27629	Cysteine-rich receptor kinase 25	3187	20	4.4269e-143	73.45
[BLASTED]	TRIAE_CS42_1AL_TGACv1_001256_AA0027860	-2.06189	Cysteine-rich receptor kinase 25	3011	20	2.10619e-158	71.3
[BLASTED]	TRIAE_CS42_1BL_TGACv1_032824_AA0134510	-2.27906	Cysteine-rich receptor kinase 25	3628	20	3.1667e-144	75.4
[BLASTED]	TRIAE_CS42_1DL_TGACv1_061987_AA0206910	-1.92468	Cysteine-rich receptor kinase 25	3356	20	5.42856e-72	73.8
[BLASTED]	TRIAE_CS42_2DS_TGACv1_178976_AA0603090	-1.40915	cysteine-rich receptor kinase 25	6245	20	9.45257e-81	75.75
[BLASTED]	TRIAE_CS42_4BS_TGACv1_327817_AA1075070	-1.20802	cysteine-rich receptor kinase 25	3366	20	5.86199e-104	62.7
[BLASTED]	TRIAE_CS42_2BS_TGACv1_145987_AA0451980	-1.79989	cysteine-rich receptor kinase 40 isoform X1	4817	20	1.91732e-52	78.95
[BLASTED]	-	1.2762	Cysteine-rich receptor kinase 41	4390	3	0.00011784	85.33
[BLASTED]	TRIAE_CS42_5DL_TGACv1_433031_AA1398910	-2.14777	Cysteine-rich receptor kinase 5	2895	20	0	65.95
[BLASTED]	TRIAE_CS42_6BS_TGACv1_513460_AA1642350	-1.26358	cysteine-rich receptor kinase 6	2524	20	9.25355e-74	69.05
[BLASTED]	TRIAE_CS42_1AS_TGACv1_019945_AA0073150	-1.20953	cysteine-rich repeat secretory 55-like	1300	20	1.89985e-157	82.95
[BLASTED]	TRIAE_CS42_1DS_TGACv1_082185_AA0264070	-1.23227	cysteine-rich repeat secretory 55-like	1294	20	8.60227e-171	82.25
[BLASTED]	TRIAE_CS42_6DS_TGACv1_542641_AA1726210	inf	cytadherence high molecular weight 2-like isoform X1	1411	9	1.15788e-113	67.44
[BLASTED]	TRIAE_CS42_6BL_TGACv1_499448_AA1582770	-1.98642	cytochrome b5	2206	20	2.54226e-38	51.45
[BLASTED]	TRIAE_CS42_6DL_TGACv1_527996_AA1710550	-1.25473	cytochrome b5	986	20	1.88339e-25	92.25
[BLASTED, MAPPED, ANNOTATED]	TRIAE_CS42_6DL_TGACv1_527878_AA1709470	1.28893	Cytochrome b561	2519	20	3.46565e-41	90.25	2	C:GO:0016021; P:GO:0055114	C:integral component of membrane; P:oxidation-reduction process
[BLASTED]	TRIAE_CS42_2AL_TGACv1_095790_AA0314570	1.02313	cytochrome b561 and DOMON domain-containing At3g07570-like	2997	20	3.94639e-138	60.05
[BLASTED, MAPPED, ANNOTATED]	TRIAE_CS42_2BL_TGACv1_129531_AA0387390	1.05646	cytochrome b561 and DOMON domain-containing At3g07570-like	7739	20	6.96859e-97	76	2	C:GO:0016021; P:GO:0055114	C:integral component of membrane; P:oxidation-reduction process
[BLASTED, MAPPED, ANNOTATED]	TRIAE_CS42_2DL_TGACv1_161713_AA0560220	1.00471	cytochrome b561 and DOMON domain-containing At3g07570-like	2678	20	4.58323e-98	76.65	2	C:GO:0016021; P:GO:0055114	C:integral component of membrane; P:oxidation-reduction process
[BLASTED, MAPPED, ANNOTATED]	TRIAE_CS42_7BS_TGACv1_592753_AA1943980	1.04471	cytochrome b561 and DOMON domain-containing At3g25290	3029	20	2.18848e-78	86.2	2	C:GO:0016021; P:GO:0055114	C:integral component of membrane; P:oxidation-reduction process
[BLASTED, MAPPED, ANNOTATED]	TRIAE_CS42_1AL_TGACv1_000475_AA0013000	1.69359	cytochrome b561 and DOMON domain-containing At3g61750-like	2716	20	8.70445e-74	90.75	3	C:GO:0016021; P:GO:0055114; F:GO:0004497	C:integral component of membrane; P:oxidation-reduction process; F:monooxygenase activity
[BLASTED, MAPPED, ANNOTATED]	TRIAE_CS42_1BL_TGACv1_032087_AA0125230	1.91789	cytochrome b561 and DOMON domain-containing At3g61750-like	2697	20	6.52634e-103	74.9	1	C:GO:0016020	C:membrane
[BLASTED, MAPPED, ANNOTATED]	TRIAE_CS42_1DL_TGACv1_061531_AA0197960	1.54522	cytochrome b561 and DOMON domain-containing At3g61750-like	2745	20	6.85785e-104	74.45	1	C:GO:0016020	C:membrane
[BLASTED]	TRIAE_CS42_4AS_TGACv1_308463_AA1028010	-1.33508	cytochrome b561 and DOMON domain-containing At4g12980-like	2639	20	3.34168e-99	84.85
[BLASTED]	TRIAE_CS42_4BL_TGACv1_320748_AA1047760	-1.00072	cytochrome b561 and DOMON domain-containing At4g12980-like	2829	20	4.08759e-121	86.85
[BLASTED]	TRIAE_CS42_4DL_TGACv1_342747_AA1120860	-1.25449	cytochrome b561 and DOMON domain-containing At4g12980-like	1257	20	2.71704e-114	80.4
[BLASTED]	TRIAE_CS42_2AS_TGACv1_113968_AA0362880	2.25619	cytochrome b561 and DOMON domain-containing At5g47530-like	925	20	1.18489e-118	82.45
[BLASTED]	TRIAE_CS42_2BS_TGACv1_147379_AA0482410	1.5563	cytochrome b561 and DOMON domain-containing At5g47530-like	970	20	2.3668e-122	80.95
[BLASTED]	TRIAE_CS42_2DS_TGACv1_180456_AA0610970	1.84479	cytochrome b561 and DOMON domain-containing At5g47530-like	1009	20	4.10057e-108	79.9
[BLASTED]	TRIAE_CS42_1AL_TGACv1_001231_AA0027470	1.09611	cytochrome b561 domain-containing At2g30890-like	1902	20	9.63035e-75	85.8
[BLASTED]	TRIAE_CS42_1DL_TGACv1_061424_AA0194950	1.29476	cytochrome b561 domain-containing At2g30890-like	1939	20	3.60689e-83	84.75
[BLASTED]	TRIAE_CS42_4BL_TGACv1_320977_AA1052910	1.52516	cytochrome c1 heme mitochondrial isoform X2	1453	18	1.09464e-32	63.89
[BLASTED]	TRIAE_CS42_2DL_TGACv1_158295_AA0515040	-1.68796	cytochrome P450	3959	20	4.26005e-175	83.65
[BLASTED]	TRIAE_CS42_2DL_TGACv1_160509_AA0551280	-2.15785	cytochrome P450	2182	20	0	70.35
[BLASTED]	TRIAE_CS42_3AL_TGACv1_195382_AA0648870	-2.48193	cytochrome P450	9225	20	5.62039e-173	81.35
[BLASTED]	TRIAE_CS42_3AS_TGACv1_210785_AA0678950	-2.25917	cytochrome P450	2105	20	0	68.4
[BLASTED]	TRIAE_CS42_3B_TGACv1_224715_AA0800460	-1.6036	cytochrome P450	2289	20	5.56068e-155	77.25
[BLASTED]	TRIAE_CS42_5AL_TGACv1_374821_AA1209580	-1.67092	cytochrome P450	3179	20	1.48027e-165	88.9
[BLASTED]	TRIAE_CS42_5AL_TGACv1_377361_AA1246180	-1.38046	cytochrome P450	2571	20	6.76576e-166	85.55
[BLASTED, MAPPED, ANNOTATED]	TRIAE_CS42_5AS_TGACv1_394740_AA1281640	-2.2188	cytochrome P450	3205	20	6.85555e-125	90.85	6	F:GO:0005506; F:GO:0016705; C:GO:0016021; P:GO:0055114; F:GO:0004497; F:GO:0020037	F:iron ion binding; F:oxidoreductase activity, acting on paired donors, with incorporation or reduction of molecular oxygen; C:integral component of membrane; P:oxidation-reduction process; F:monooxygenase activity; F:heme binding
[BLASTED]	TRIAE_CS42_5BL_TGACv1_407800_AA1359720	-1.87996	cytochrome P450	2324	20	3.37236e-167	82.95
[BLASTED, MAPPED, ANNOTATED]	TRIAE_CS42_5BS_TGACv1_424799_AA1391810	-1.63865	cytochrome P450	2709	20	1.19561e-127	90.9	6	F:GO:0005506; F:GO:0016705; C:GO:0016021; P:GO:0055114; F:GO:0004497; F:GO:0020037	F:iron ion binding; F:oxidoreductase activity, acting on paired donors, with incorporation or reduction of molecular oxygen; C:integral component of membrane; P:oxidation-reduction process; F:monooxygenase activity; F:heme binding
[BLASTED]	TRIAE_CS42_5DL_TGACv1_434828_AA1442260	-1.89379	cytochrome P450	3416	20	1.25835e-176	89.2
[BLASTED]	TRIAE_CS42_5DL_TGACv1_434936_AA1443840	-1.52296	cytochrome P450	2190	20	0	84.7
[BLASTED]	TRIAE_CS42_5DL_TGACv1_435806_AA1455090	-2.11739	cytochrome P450	2605	20	0	87.75
[BLASTED, MAPPED, ANNOTATED]	TRIAE_CS42_5DS_TGACv1_456522_AA1472930	-2.57173	cytochrome P450	2741	20	1.03071e-125	91.3	6	F:GO:0005506; F:GO:0016705; C:GO:0016021; P:GO:0055114; F:GO:0004497; F:GO:0020037	F:iron ion binding; F:oxidoreductase activity, acting on paired donors, with incorporation or reduction of molecular oxygen; C:integral component of membrane; P:oxidation-reduction process; F:monooxygenase activity; F:heme binding
[BLASTED]	TRIAE_CS42_6BL_TGACv1_501265_AA1615410	-3.23316	cytochrome P450	2345	20	2.48017e-87	88.4
[BLASTED]	TRIAE_CS42_2AL_TGACv1_093197_AA0274930	#NAME?	cytochrome P450	1557	20	5.51905e-178	71.35
[BLASTED]	TRIAE_CS42_3DS_TGACv1_272158_AA0915850	2.7879	cytochrome P450 704C1-like	2208	20	0	76.1
[BLASTED]	TRIAE_CS42_3AS_TGACv1_212044_AA0697140	-2.0493	cytochrome P450 704C1-like	2224	20	0	79.1
[BLASTED]	TRIAE_CS42_3AS_TGACv1_213004_AA0704680	-1.66615	cytochrome P450 704C1-like	2223	20	0	73.75
[BLASTED, MAPPED, ANNOTATED]	TRIAE_CS42_7DS_TGACv1_623166_AA2050310	-1.40431	cytochrome P450 704C1-like	9750	20	1.03977e-119	85.95	5	F:GO:0005506; F:GO:0016705; P:GO:0055114; F:GO:0004497; F:GO:0020037	F:iron ion binding; F:oxidoreductase activity, acting on paired donors, with incorporation or reduction of molecular oxygen; P:oxidation-reduction process; F:monooxygenase activity; F:heme binding
[BLASTED, MAPPED, ANNOTATED]	TRIAE_CS42_7AS_TGACv1_570116_AA1830760	-2.50722	Cytochrome P450 709B2	2015	20	0	83.6	6	F:GO:0005506; F:GO:0016705; C:GO:0016021; P:GO:0055114; F:GO:0004497; F:GO:0020037	F:iron ion binding; F:oxidoreductase activity, acting on paired donors, with incorporation or reduction of molecular oxygen; C:integral component of membrane; P:oxidation-reduction process; F:monooxygenase activity; F:heme binding
[BLASTED, MAPPED, ANNOTATED]	TRIAE_CS42_7BS_TGACv1_592906_AA1946100	-2.21854	Cytochrome P450 709B2	1989	20	0	79.45	3	F:GO:0016491; F:GO:0046872; C:GO:0016020	F:oxidoreductase activity; F:metal ion binding; C:membrane
[BLASTED]	TRIAE_CS42_3AS_TGACv1_211574_AA0691730	-1.61346	cytochrome P450 710A1-like	3737	20	0	89.9
[BLASTED]	TRIAE_CS42_3B_TGACv1_223644_AA0785060	-1.35284	cytochrome P450 710A1-like	2203	20	0	90.5
[BLASTED]	TRIAE_CS42_3DS_TGACv1_272244_AA0917680	-1.38843	cytochrome P450 710A1-like	2249	20	0	90.55
[BLASTED]	TRIAE_CS42_7AL_TGACv1_557417_AA1781050	-2.05254	Cytochrome P450 711A1	1811	20	0	81.8
[BLASTED]	TRIAE_CS42_5DL_TGACv1_433777_AA1421800	1.06686	cytochrome P450 714C3-like	8833	20	1.19432e-91	78.7
[BLASTED]	TRIAE_CS42_1AL_TGACv1_001123_AA0025430	-1.94463	cytochrome P450 714D1-like	7995	20	0	83.35
[BLASTED]	TRIAE_CS42_1DL_TGACv1_062915_AA0221620	-1.47837	cytochrome P450 714D1-like	7403	20	0	83.25
[BLASTED]	TRIAE_CS42_3AS_TGACv1_212327_AA0699990	2.35543	Cytochrome P450 71A1	6460	20	9.82188e-147	80.35
[BLASTED]	TRIAE_CS42_3B_TGACv1_223781_AA0787170	2.08027	Cytochrome P450 71A1	5658	20	6.60575e-132	82.4
[BLASTED]	TRIAE_CS42_3DS_TGACv1_272466_AA0921250	2.28242	cytochrome P450 71A1-like	7321	20	7.33672e-98	84.5
[BLASTED]	TRIAE_CS42_3DS_TGACv1_272615_AA0923170	2.15828	cytochrome P450 71A1-like	2305	20	7.99031e-173	78.75
[BLASTED, MAPPED, ANNOTATED]	TRIAE_CS42_5BL_TGACv1_405687_AA1333030	2.1305	cytochrome P450 71A1-like	2220	20	0	83.7	2	F:GO:0016491; F:GO:0046872	F:oxidoreductase activity; F:metal ion binding
[BLASTED]	TRIAE_CS42_3AS_TGACv1_212457_AA0701000	-1.80017	cytochrome P450 71A1-like	2386	20	0	82.5
[BLASTED, MAPPED, ANNOTATED]	TRIAE_CS42_5BL_TGACv1_406078_AA1340380	-1.60132	cytochrome P450 71A1-like	2385	20	0	91.45	5	F:GO:0005506; F:GO:0016705; P:GO:0055114; F:GO:0004497; F:GO:0020037	F:iron ion binding; F:oxidoreductase activity, acting on paired donors, with incorporation or reduction of molecular oxygen; P:oxidation-reduction process; F:monooxygenase activity; F:heme binding
[BLASTED, MAPPED, ANNOTATED]	TRIAE_CS42_5BL_TGACv1_408030_AA1361200	-1.98341	cytochrome P450 71A1-like	2412	20	0	91.9	5	F:GO:0005506; F:GO:0016705; P:GO:0055114; F:GO:0004497; F:GO:0020037	F:iron ion binding; F:oxidoreductase activity, acting on paired donors, with incorporation or reduction of molecular oxygen; P:oxidation-reduction process; F:monooxygenase activity; F:heme binding
[BLASTED]	TRIAE_CS42_5DL_TGACv1_434375_AA1434870	-1.61942	cytochrome P450 71A1-like	2429	20	0	91.55
[BLASTED, MAPPED, ANNOTATED]	TRIAE_CS42_5DL_TGACv1_434375_AA1434850	-2.1503	cytochrome P450 71A1-like	2813	20	0	91.7	5	F:GO:0005506; F:GO:0016705; P:GO:0055114; F:GO:0004497; F:GO:0020037	F:iron ion binding; F:oxidoreductase activity, acting on paired donors, with incorporation or reduction of molecular oxygen; P:oxidation-reduction process; F:monooxygenase activity; F:heme binding
[BLASTED, MAPPED, ANNOTATED]	TRIAE_CS42_6AS_TGACv1_485604_AA1548360	-1.02774	cytochrome P450 71A1-like	2345	20	0	90	2	C:GO:0016020; F:GO:0005488	C:membrane; F:binding
[BLASTED]	TRIAE_CS42_6DS_TGACv1_543093_AA1735260	-3.25217	cytochrome P450 71A1-like	2125	20	0	75.45
[BLASTED, MAPPED, ANNOTATED]	TRIAE_CS42_1BS_TGACv1_049748_AA0160770	-4.13464	Cytochrome P450 71A26	2080	20	0	69.5	2	F:GO:0016491; F:GO:0005488	F:oxidoreductase activity; F:binding
[BLASTED]	TRIAE_CS42_6AS_TGACv1_486336_AA1559920	2.01402	Cytochrome P450 71C2	2717	20	0	83.9
[BLASTED]	TRIAE_CS42_6BS_TGACv1_513213_AA1634770	-1.68988	Cytochrome P450 71C2	5701	20	0	74.7
[BLASTED]	TRIAE_CS42_3AS_TGACv1_210427_AA0671780	-2.5922	Cytochrome P450 71C4	2273	20	4.51943e-171	88.75
[BLASTED]	TRIAE_CS42_3DS_TGACv1_271619_AA0904070	-1.92426	Cytochrome P450 71C4	2286	20	0	82.65
[BLASTED]	TRIAE_CS42_3DS_TGACv1_271997_AA0912700	-4.03768	Cytochrome P450 71C4	2576	20	9.51402e-170	89.2
[BLASTED]	TRIAE_CS42_2DS_TGACv1_177478_AA0578170	-1.316	Cytochrome P450 71D7	2228	20	0	77.45
[BLASTED]	TRIAE_CS42_4AL_TGACv1_288455_AA0949050	2.64571	Cytochrome P450 71D8	2115	20	2.85351e-128	76.45
[BLASTED, MAPPED, ANNOTATED]	TRIAE_CS42_7DL_TGACv1_603293_AA1980300	-1.20152	cytochrome P450 72A14-like	2701	20	2.56148e-179	79.9	2	F:GO:0016491; F:GO:0046872	F:oxidoreductase activity; F:metal ion binding
[BLASTED]	TRIAE_CS42_3B_TGACv1_224428_AA0796700	-2.19988	Cytochrome P450 72A15	2339	20	0	78.55
[BLASTED]	TRIAE_CS42_6BL_TGACv1_501501_AA1618230	2.18277	cytochrome P450 72A15-like	2275	20	1.01057e-147	90.7
[BLASTED]	TRIAE_CS42_3AL_TGACv1_195038_AA0643900	-3.6059	cytochrome P450 72A15-like	2385	20	0	73.95
[BLASTED]	TRIAE_CS42_3DL_TGACv1_250407_AA0867630	-1.45576	cytochrome P450 72A15-like	2353	20	0	73.95
[BLASTED, MAPPED, ANNOTATED]	TRIAE_CS42_7DL_TGACv1_603857_AA1990250	-1.04843	Cytochrome P450 734A1	3568	20	3.00251e-166	72.5	3	F:GO:0016491; F:GO:0046872; C:GO:0016020	F:oxidoreductase activity; F:metal ion binding; C:membrane
[BLASTED]	TRIAE_CS42_2DS_TGACv1_179744_AA0608860	-1.69785	cytochrome P450 734A5	8487	20	0	76.1
[BLASTED]	TRIAE_CS42_2BS_TGACv1_146192_AA0457970	-1.60857	cytochrome P450 734A5-like	8718	20	0	75.45
[BLASTED, MAPPED, ANNOTATED]	TRIAE_CS42_7AL_TGACv1_559348_AA1799240	-1.05447	cytochrome P450 734A6	3911	20	0	68.8	2	F:GO:0016491; F:GO:0005488	F:oxidoreductase activity; F:binding
[BLASTED, MAPPED, ANNOTATED]	TRIAE_CS42_5AL_TGACv1_374455_AA1200640	-1.71408	cytochrome P450 76M5-like	1891	20	0	80.45	5	F:GO:0005506; F:GO:0016705; P:GO:0055114; F:GO:0004497; F:GO:0020037	F:iron ion binding; F:oxidoreductase activity, acting on paired donors, with incorporation or reduction of molecular oxygen; P:oxidation-reduction process; F:monooxygenase activity; F:heme binding
[BLASTED, MAPPED, ANNOTATED]	-	#NAME?	cytochrome P450 77A3	1648	20	6.9648e-102	90.35	6	F:GO:0005506; F:GO:0016705; P:GO:0055114; F:GO:0004497; C:GO:0005886; F:GO:0020037	F:iron ion binding; F:oxidoreductase activity, acting on paired donors, with incorporation or reduction of molecular oxygen; P:oxidation-reduction process; F:monooxygenase activity; C:plasma membrane; F:heme binding
[BLASTED, MAPPED, ANNOTATED]	TRIAE_CS42_4DL_TGACv1_344686_AA1148920	-1.22042	cytochrome P450 78A9-like	2623	20	0	82.55	6	F:GO:0005506; F:GO:0016705; C:GO:0016021; P:GO:0055114; F:GO:0004497; F:GO:0020037	F:iron ion binding; F:oxidoreductase activity, acting on paired donors, with incorporation or reduction of molecular oxygen; C:integral component of membrane; P:oxidation-reduction process; F:monooxygenase activity; F:heme binding
[BLASTED, MAPPED, ANNOTATED]	TRIAE_CS42_5AL_TGACv1_375532_AA1223330	-1.50844	cytochrome P450 78A9-like	2663	20	1.09965e-175	84	6	F:GO:0005506; F:GO:0016705; C:GO:0016021; P:GO:0055114; F:GO:0004497; F:GO:0020037	F:iron ion binding; F:oxidoreductase activity, acting on paired donors, with incorporation or reduction of molecular oxygen; C:integral component of membrane; P:oxidation-reduction process; F:monooxygenase activity; F:heme binding
[BLASTED]	TRIAE_CS42_2DL_TGACv1_158623_AA0523470	1.21617	cytochrome P450 84A1-like	2166	20	0	70.95
[BLASTED, MAPPED, ANNOTATED]	TRIAE_CS42_2DS_TGACv1_178195_AA0592530	1.23282	Cytochrome P450 85A1	3828	20	2.46681e-148	69.95	2	F:GO:0016491; F:GO:0005488	F:oxidoreductase activity; F:binding
[BLASTED, MAPPED, ANNOTATED]	TRIAE_CS42_3AL_TGACv1_193767_AA0619440	2.10973	cytochrome P450 86A1	2007	20	0	92.35	6	F:GO:0005506; F:GO:0016705; C:GO:0016021; P:GO:0055114; F:GO:0004497; F:GO:0020037	F:iron ion binding; F:oxidoreductase activity, acting on paired donors, with incorporation or reduction of molecular oxygen; C:integral component of membrane; P:oxidation-reduction process; F:monooxygenase activity; F:heme binding
[BLASTED, MAPPED, ANNOTATED]	TRIAE_CS42_3B_TGACv1_221111_AA0730650	2.16758	cytochrome P450 86A1	2272	20	0	92.4	6	F:GO:0005506; F:GO:0016705; C:GO:0016021; P:GO:0055114; F:GO:0004497; F:GO:0020037	F:iron ion binding; F:oxidoreductase activity, acting on paired donors, with incorporation or reduction of molecular oxygen; C:integral component of membrane; P:oxidation-reduction process; F:monooxygenase activity; F:heme binding
[BLASTED, MAPPED, ANNOTATED]	TRIAE_CS42_3DL_TGACv1_250486_AA0869030	2.08965	cytochrome P450 86A1	1884	20	0	93.05	6	F:GO:0005506; F:GO:0016705; C:GO:0016021; P:GO:0055114; F:GO:0004497; F:GO:0020037	F:iron ion binding; F:oxidoreductase activity, acting on paired donors, with incorporation or reduction of molecular oxygen; C:integral component of membrane; P:oxidation-reduction process; F:monooxygenase activity; F:heme binding
[BLASTED, MAPPED, ANNOTATED]	TRIAE_CS42_2AL_TGACv1_096438_AA0319170	-1.66836	cytochrome P450 86A2	2952	20	0	93.75	5	F:GO:0005506; F:GO:0016705; P:GO:0055114; F:GO:0004497; F:GO:0020037	F:iron ion binding; F:oxidoreductase activity, acting on paired donors, with incorporation or reduction of molecular oxygen; P:oxidation-reduction process; F:monooxygenase activity; F:heme binding
[BLASTED]	TRIAE_CS42_1AL_TGACv1_003667_AA0050990	-1.57145	cytochrome P450 86B1-like	6263	20	0	84.25
[BLASTED]	TRIAE_CS42_1BL_TGACv1_030671_AA0097460	-1.46924	cytochrome P450 86B1-like	6298	20	0	84.85
[BLASTED]	TRIAE_CS42_1DL_TGACv1_064773_AA0235660	-1.05847	cytochrome P450 86B1-like	3202	20	0	86.25
[BLASTED]	TRIAE_CS42_2AL_TGACv1_095284_AA0309060	1.00067	Cytochrome P450 89A2	2219	20	0	77.2
[BLASTED]	TRIAE_CS42_2DL_TGACv1_158721_AA0524960	1.60763	Cytochrome P450 89A2	2375	20	0	77.15
[BLASTED]	-	-1.15388	Cytochrome P450 89A2	1773	20	0	68.45
[BLASTED]	TRIAE_CS42_2DS_TGACv1_177198_AA0568590	2.20312	cytochrome P450 89A2-like	1681	20	0	66.85
[BLASTED, MAPPED, ANNOTATED]	TRIAE_CS42_6DL_TGACv1_526413_AA1682730	2.01644	cytochrome P450 89A2-like	2014	20	0	68.9	2	F:GO:0016491; F:GO:0005488	F:oxidoreductase activity; F:binding
[BLASTED]	TRIAE_CS42_1AL_TGACv1_003747_AA0051340	-1.40592	cytochrome P450 89A2-like	2124	20	0	90.3
[BLASTED]	TRIAE_CS42_1BL_TGACv1_031407_AA0113400	-1.3306	cytochrome P450 89A2-like	1979	20	0	90.45
[BLASTED]	TRIAE_CS42_1DL_TGACv1_063879_AA0231420	-2.374	cytochrome P450 89A2-like	1985	20	0	90.5
[BLASTED]	TRIAE_CS42_2BS_TGACv1_147048_AA0477230	1.45542	cytochrome P450 93A2-like	2211	20	0	75.75
[BLASTED]	TRIAE_CS42_2DS_TGACv1_180099_AA0610200	1.266	cytochrome P450 93A2-like	6977	20	0	78.3
[BLASTED]	TRIAE_CS42_2AS_TGACv1_113691_AA0359420	1.3087	cytochrome P450 93A3-like	2253	20	0	76.35
[BLASTED]	TRIAE_CS42_1AL_TGACv1_002245_AA0040020	-1.7449	cytochrome P450 94B3	2177	20	0	81.05
[BLASTED]	TRIAE_CS42_1BL_TGACv1_030482_AA0092100	-1.72878	cytochrome P450 94B3	1645	20	0	82.5
[BLASTED]	TRIAE_CS42_1DL_TGACv1_062032_AA0207790	-1.39518	cytochrome P450 94B3	1962	20	0	81.55
[BLASTED]	TRIAE_CS42_5BL_TGACv1_407926_AA1360440	1.14927	cytochrome P450 94B3-like	8288	20	0	80.5
[BLASTED]	TRIAE_CS42_4AL_TGACv1_289365_AA0969800	-1.95707	cytochrome P450 94C1-like	1805	20	0	87.45
[BLASTED]	TRIAE_CS42_2AS_TGACv1_112552_AA0340680	1.54816	cytochrome P450 99A2-like	1917	20	0	77.3
[BLASTED, MAPPED, ANNOTATED]	TRIAE_CS42_3AL_TGACv1_194118_AA0626770	1.04091	cytochrome P450 99A2-like	2729	20	0	77.7	2	F:GO:0016491; F:GO:0046872	F:oxidoreductase activity; F:metal ion binding
[BLASTED]	TRIAE_CS42_3DL_TGACv1_250403_AA0867600	3.07241	cytochrome P450 99A2-like	1825	20	0	81.05
[BLASTED]	TRIAE_CS42_U_TGACv1_641065_AA2083890	2.05913	cytochrome P450 99A2-like	1513	20	0	77.25
[BLASTED, MAPPED, ANNOTATED]	TRIAE_CS42_4DL_TGACv1_342770_AA1121580	1.06063	Cytochrome P450 CYP714B3	4698	20	0	79.85	6	F:GO:0005506; F:GO:0016705; C:GO:0016021; P:GO:0055114; F:GO:0004497; F:GO:0020037	F:iron ion binding; F:oxidoreductase activity, acting on paired donors, with incorporation or reduction of molecular oxygen; C:integral component of membrane; P:oxidation-reduction process; F:monooxygenase activity; F:heme binding
[BLASTED, MAPPED, ANNOTATED]	TRIAE_CS42_2BS_TGACv1_148390_AA0492590	-1.76481	cytochrome P450 CYP73A100-like	2046	20	0	91.35	5	F:GO:0005506; F:GO:0016705; P:GO:0055114; F:GO:0004497; F:GO:0020037	F:iron ion binding; F:oxidoreductase activity, acting on paired donors, with incorporation or reduction of molecular oxygen; P:oxidation-reduction process; F:monooxygenase activity; F:heme binding
[BLASTED, MAPPED, ANNOTATED]	TRIAE_CS42_7AL_TGACv1_558392_AA1793090	-1.11329	cytochrome P450 CYP73A100-like	2010	20	0	92.4	5	F:GO:0005506; F:GO:0016705; P:GO:0055114; F:GO:0004497; F:GO:0020037	F:iron ion binding; F:oxidoreductase activity, acting on paired donors, with incorporation or reduction of molecular oxygen; P:oxidation-reduction process; F:monooxygenase activity; F:heme binding
[BLASTED, MAPPED, ANNOTATED]	TRIAE_CS42_7BL_TGACv1_580949_AA1916070	-1.44715	cytochrome P450 CYP73A100-like	1923	20	0	91.35	5	F:GO:0005506; F:GO:0016705; P:GO:0055114; F:GO:0004497; F:GO:0020037	F:iron ion binding; F:oxidoreductase activity, acting on paired donors, with incorporation or reduction of molecular oxygen; P:oxidation-reduction process; F:monooxygenase activity; F:heme binding
[BLASTED, MAPPED, ANNOTATED]	TRIAE_CS42_7DL_TGACv1_603296_AA1980330	-1.36663	cytochrome P450 CYP73A100-like	2197	20	0	93.25	5	F:GO:0005506; F:GO:0016705; P:GO:0055114; F:GO:0004497; F:GO:0020037	F:iron ion binding; F:oxidoreductase activity, acting on paired donors, with incorporation or reduction of molecular oxygen; P:oxidation-reduction process; F:monooxygenase activity; F:heme binding
[BLASTED]	-	1.27114	cytochrome P450 like_TBP	376	20	3.19311e-51	78.6
[BLASTED]	-	1.25937	cytochrome P450 monooxygenase	458	20	1.7638e-41	97.3
[BLASTED]	TRIAE_CS42_6AL_TGACv1_471757_AA1513860	-1.76946	cytokinesis sepA-like	1547	20	1.20335e-46	70.95
[BLASTED]	TRIAE_CS42_6DL_TGACv1_526392_AA1681970	-1.38392	cytokinesis sepA-like	1437	19	2.70055e-47	74.68
[BLASTED]	TRIAE_CS42_U_TGACv1_644807_AA2141790	-2.47615	cytokinesis sepA-like	1209	20	6.88509e-47	70.35
[BLASTED]	TRIAE_CS42_3AL_TGACv1_194363_AA0631800	-1.13311	cytokinin dehydrogenase 1-like	2760	20	1.94381e-52	81.25
[BLASTED]	TRIAE_CS42_3B_TGACv1_225183_AA0805930	-2.48386	Cytokinin dehydrogenase 4	2796	20	6.22684e-54	79.3
[BLASTED, MAPPED, ANNOTATED]	TRIAE_CS42_3DL_TGACv1_249970_AA0859480	-1.19015	cytokinin dehydrogenase 5	4369	20	2.65098e-113	86.65	5	P:GO:0009690; F:GO:0016614; F:GO:0050660; P:GO:0055114; F:GO:0019139	P:cytokinin metabolic process; F:oxidoreductase activity, acting on CH-OH group of donors; F:flavin adenine dinucleotide binding; P:oxidation-reduction process; F:cytokinin dehydrogenase activity	EC:1.5.99.12	Cytokinin dehydrogenase
[BLASTED, MAPPED, ANNOTATED]	TRIAE_CS42_U_TGACv1_641487_AA2096190	-1.18726	Cytokinin dehydrogenase 5	4629	20	1.95471e-133	78.05	2	F:GO:0016491; P:GO:0008152	F:oxidoreductase activity; P:metabolic process
[BLASTED]	TRIAE_CS42_3DL_TGACv1_249285_AA0844270	-1.95212	cytokinin dehydrogenase 9	2834	20	0	70.5
[BLASTED, MAPPED, ANNOTATED]	TRIAE_CS42_3DS_TGACv1_273109_AA0928410	-1.97826	cytokinin oxidase	2499	20	0	82.35	3	F:GO:0016491; P:GO:0008152; C:GO:0005576	F:oxidoreductase activity; P:metabolic process; C:extracellular region
[BLASTED]	TRIAE_CS42_U_TGACv1_641725_AA2102580	-1.79668	cytokinin oxidase dehydrogenase	2555	20	0	82.5
[BLASTED]	TRIAE_CS42_4AL_TGACv1_289428_AA0970890	-1.49215	cytokinin riboside 5 -monophosphate phosphoribohydrolase LOG1-like	1254	20	6.12638e-131	83.75
[BLASTED]	TRIAE_CS42_4AL_TGACv1_290130_AA0982040	-1.91495	cytokinin riboside 5 -monophosphate phosphoribohydrolase LOG1-like	1365	20	2.84649e-103	70.6
[BLASTED]	TRIAE_CS42_5BL_TGACv1_406562_AA1347100	-1.56035	cytokinin riboside 5 -monophosphate phosphoribohydrolase LOG1-like	1179	20	2.78685e-123	85.05
[BLASTED, MAPPED, ANNOTATED]	TRIAE_CS42_5DL_TGACv1_434077_AA1428460	-2.60567	cytokinin riboside 5 -monophosphate phosphoribohydrolase LOG3	1265	20	1.83336e-88	85.9	2	F:GO:0016799; P:GO:0009691	F:hydrolase activity, hydrolyzing N-glycosyl compounds; P:cytokinin biosynthetic process
[BLASTED, MAPPED, ANNOTATED]	TRIAE_CS42_3B_TGACv1_229212_AA0828350	-3.55344	Cytokinin-O-glucosyltransferase 1	729	20	4.34157e-50	94.8	2	F:GO:0016758; P:GO:0008152	F:transferase activity, transferring hexosyl groups; P:metabolic process
[BLASTED, MAPPED, ANNOTATED]	TRIAE_CS42_3DS_TGACv1_272144_AA0915540,TRIAE_CS42_3DS_TGACv1_272144_AA0915560	-1.3673	Cytokinin-O-glucosyltransferase 1	10927	20	0	96.6	2	F:GO:0016758; P:GO:0008152	F:transferase activity, transferring hexosyl groups; P:metabolic process
[BLASTED, MAPPED, ANNOTATED]	-	-1.8652	Cytokinin-O-glucosyltransferase 1	912	20	4.27007e-114	93.7	2	F:GO:0016758; P:GO:0008152	F:transferase activity, transferring hexosyl groups; P:metabolic process
[BLASTED]	TRIAE_CS42_6AL_TGACv1_471580_AA1511200	-2.01096	Cytokinin-O-glucosyltransferase 2	1932	20	0	92.2
[BLASTED]	TRIAE_CS42_6AL_TGACv1_473165_AA1529140	-2.0481	Cytokinin-O-glucosyltransferase 2	2045	20	0	88.9
[BLASTED, MAPPED, ANNOTATED]	TRIAE_CS42_2AS_TGACv1_112552_AA0340670	1.48287	Cytokinin-O-glucosyltransferase 3	1780	20	0	74.85	1	F:GO:0016740	F:transferase activity
[BLASTED, MAPPED, ANNOTATED]	TRIAE_CS42_2BS_TGACv1_146587_AA0468750	1.0097	Cytokinin-O-glucosyltransferase 3	1729	20	0	75.2	1	F:GO:0016740	F:transferase activity
[BLASTED, MAPPED, ANNOTATED]	TRIAE_CS42_U_TGACv1_641065_AA2083900	1.45305	Cytokinin-O-glucosyltransferase 3	1929	20	0	75.9	1	F:GO:0016740	F:transferase activity
[BLASTED, MAPPED, ANNOTATED]	TRIAE_CS42_1BL_TGACv1_030585_AA0094830	-2.2304	cytosolic orthophosphate dikinase	17378	20	5.8687e-76	95.1	3	F:GO:0005524; F:GO:0004672; P:GO:0006468	F:ATP binding; F:protein kinase activity; P:protein phosphorylation
[BLASTED]	TRIAE_CS42_2AS_TGACv1_112912_AA0347540	1.2079	cytosolic sulfotransferase 5-like	1822	20	0	80.9
[BLASTED]	TRIAE_CS42_2BS_TGACv1_146129_AA0456070	1.12816	cytosolic sulfotransferase 5-like	1251	20	1.43483e-158	83.9
[BLASTED]	TRIAE_CS42_6DL_TGACv1_526554_AA1686990	3.47647	cytosolic sulfotransferase 5-like	1726	20	1.49242e-128	80.55
[BLASTED, MAPPED, ANNOTATED]	TRIAE_CS42_2DL_TGACv1_158719_AA0524880	-1.43487	cytosolic sulfotransferase 5-like	1589	20	0	75.1	1	F:GO:0016740	F:transferase activity
[BLASTED]	TRIAE_CS42_3DL_TGACv1_252243_AA0888780	#NAME?	cytosolic sulfotransferase 5-like	1809	20	2.87326e-120	71.8
[BLASTED]	TRIAE_CS42_2DL_TGACv1_158329_AA0515810	1.41602	cytosolic sulfotransferase 8	2257	20	0	80.75
[BLASTED]	TRIAE_CS42_6DS_TGACv1_542688_AA1727710	1.89679	cytosolic sulfotransferase 8 isoform X4	1701	20	0	75.85
[BLASTED]	TRIAE_CS42_2DS_TGACv1_179481_AA0607460	#NAME?	cytosolic sulfotransferase 8 isoform X4	1391	20	0	63.3
[BLASTED]	TRIAE_CS42_5AL_TGACv1_375969_AA1229720	1.22148	D-cysteine desulfhydrase mitochondrial	5134	20	0	87.9
[BLASTED]	-	#NAME?	DEAD-box ATP-dependent RNA helicase 37	275	1	2.2104e-21	88
[BLASTED]	-	#NAME?	DEAD-box ATP-dependent RNA helicase 37	200	2	1.28242e-25	92.5
[BLASTED, MAPPED, ANNOTATED]	TRIAE_CS42_1BS_TGACv1_049494_AA0154850	4.09355	defensin	849	20	9.29393e-27	86.3	2	P:GO:0031640; P:GO:0050832	P:killing of cells of other organism; P:defense response to fungus
[BLASTED, MAPPED, ANNOTATED]	TRIAE_CS42_1DS_TGACv1_080197_AA0242890	5.05919	defensin	785	20	1.93028e-33	86.75	2	P:GO:0031640; P:GO:0050832	P:killing of cells of other organism; P:defense response to fungus
[BLASTED, MAPPED, ANNOTATED]	TRIAE_CS42_7BL_TGACv1_576933_AA1860390	6.08779	defensin	1154	20	2.49518e-30	88.6	2	P:GO:0031640; P:GO:0050832	P:killing of cells of other organism; P:defense response to fungus
[BLASTED, MAPPED, ANNOTATED]	TRIAE_CS42_1BS_TGACv1_051495_AA0180100	-1.59573	defensin	820	20	2.1611e-33	86.4	2	P:GO:0031640; P:GO:0050832	P:killing of cells of other organism; P:defense response to fungus
[BLASTED]	TRIAE_CS42_1DL_TGACv1_061806_AA0203640	#NAME?	defensin	765	20	1.9023e-34	86.6
[BLASTED]	TRIAE_CS42_5AL_TGACv1_376139_AA1232650	1.29038	defensin Ec-AMP-D2-like	779	20	8.30442e-25	87.2
[BLASTED, MAPPED, ANNOTATED]	TRIAE_CS42_5BL_TGACv1_404666_AA1307790	1.90481	dehydrin	875	20	9.07227e-18	94.1	2	P:GO:0006950; P:GO:0009415	P:response to stress; P:response to water
[BLASTED, MAPPED, ANNOTATED]	-	5.32854	dehydrin	883	20	5.52684e-26	86.5	2	P:GO:0006950; P:GO:0009415	P:response to stress; P:response to water
[BLASTED, MAPPED, ANNOTATED]	TRIAE_CS42_5BL_TGACv1_406032_AA1339460	6.63183	dehydrin	1050	18	3.48167e-12	75.83	2	P:GO:0006950; P:GO:0009415	P:response to stress; P:response to water
[BLASTED, MAPPED, ANNOTATED]	TRIAE_CS42_5DL_TGACv1_432941_AA1395460	3.75435	dehydrin	879	20	2.53276e-17	92.1	1	P:GO:0050896	P:response to stimulus
[BLASTED, MAPPED, ANNOTATED]	TRIAE_CS42_5DL_TGACv1_433513_AA1415270	7.29271	dehydrin	966	20	2.38065e-25	88.1	2	P:GO:0006950; P:GO:0009415	P:response to stress; P:response to water
[BLASTED, MAPPED, ANNOTATED]	TRIAE_CS42_5DL_TGACv1_433513_AA1415280	8.02524	dehydrin	848	12	8.3439e-11	77.17	2	P:GO:0006950; P:GO:0009415	P:response to stress; P:response to water
[BLASTED, MAPPED]	TRIAE_CS42_6AL_TGACv1_471708_AA1513200	3.47521	dehydrin	3655	20	0	68.65	2	P:GO:0006950; P:GO:0009415	P:response to stress; P:response to water
[BLASTED, MAPPED]	TRIAE_CS42_6DL_TGACv1_526490_AA1685160	3.31721	dehydrin	3089	20	0	68.45	2	P:GO:0006950; P:GO:0009415	P:response to stress; P:response to water
[BLASTED]	TRIAE_CS42_6AL_TGACv1_473324_AA1530160	5.44298	dehydrin 7	959	20	1.03544e-12	76.9
[BLASTED]	TRIAE_CS42_6BL_TGACv1_503207_AA1627530	3.87344	dehydrin 7	1009	20	4.24131e-10	77.55
[BLASTED]	TRIAE_CS42_6BL_TGACv1_503721_AA1628330	8.19176	dehydrin 7	942	20	4.30011e-15	82.65
[BLASTED]	TRIAE_CS42_6DL_TGACv1_529405_AA1718250	inf	dehydrin 7	977	20	3.4834e-15	82.1
[BLASTED]	-	3.10647	dehydrin DHN2-like	666	1	1.76502e-21	100
[BLASTED]	TRIAE_CS42_6AL_TGACv1_473324_AA1530170	5.61024	Dehydrin DHN3	998	3	1.3046e-15	93.67
[BLASTED, MAPPED, ANNOTATED]	TRIAE_CS42_6BL_TGACv1_503808_AA1628460	6.12263	Dehydrin DHN3	1038	19	1.0696e-09	87.74	2	P:GO:0006950; P:GO:0009415	P:response to stress; P:response to water
[BLASTED, MAPPED, ANNOTATED]	TRIAE_CS42_6DL_TGACv1_527031_AA1697450	4.50089	Dehydrin DHN3	958	20	1.54814e-07	87.55	2	P:GO:0006950; P:GO:0009415	P:response to stress; P:response to water
[BLASTED, MAPPED, ANNOTATED]	TRIAE_CS42_6DL_TGACv1_526490_AA1685170	3.67251	dehydrin- LEA group 2	2996	20	1.35998e-29	70.8	2	P:GO:0006950; P:GO:0009415	P:response to stress; P:response to water
[BLASTED]	TRIAE_CS42_7BS_TGACv1_592310_AA1935490	1.28603	dehydrodolichyl diphosphate synthase 6-like	3245	20	0	90.85
[BLASTED]	TRIAE_CS42_4BL_TGACv1_321519_AA1061790	1.04643	dehydrodolichyl diphosphate synthase complex subunit NUS1-like isoform X4	3813	20	4.75087e-52	85.5
[BLASTED]	TRIAE_CS42_5BL_TGACv1_406690_AA1348690	1.62741	delayed flowering1	1330	20	7.2502e-40	85.15
[BLASTED]	TRIAE_CS42_3AL_TGACv1_195540_AA0650890	1.38899	delta-1-pyrroline-5-carboxylate synthase-like	6609	20	5.65433e-35	95.25
[BLASTED]	TRIAE_CS42_3B_TGACv1_225182_AA0805900	1.25749	delta-1-pyrroline-5-carboxylate synthase-like	6536	20	1.34091e-65	75.45
[BLASTED]	TRIAE_CS42_3DL_TGACv1_250063_AA0861520	1.23113	delta-1-pyrroline-5-carboxylate synthase-like	6778	20	2.46978e-58	69.65
[BLASTED, MAPPED, ANNOTATED]	TRIAE_CS42_4AS_TGACv1_307680_AA1022660	-1.46307	deoxymugineic acid synthase1	2255	20	1.19856e-154	80.1	5	C:GO:0005623; F:GO:0016491; F:GO:0050660; P:GO:0045454; P:GO:0055114	C:cell; F:oxidoreductase activity; F:flavin adenine dinucleotide binding; P:cell redox homeostasis; P:oxidation-reduction process
[BLASTED]	TRIAE_CS42_2AL_TGACv1_092889_AA0266160	1.30786	desiccation-related PCC13-62-like	1842	20	4.51135e-69	92.3
[BLASTED]	TRIAE_CS42_U_TGACv1_642681_AA2121440	1.25344	desumoylating isopeptidase 1-like isoform X2	4862	20	2.40835e-147	78.95
[BLASTED]	TRIAE_CS42_5BL_TGACv1_405078_AA1319450	-2.27856	DETOXIFICATION 16-like isoform X1	11940	20	5.12437e-119	96.5
[BLASTED]	TRIAE_CS42_5DL_TGACv1_435692_AA1453610,TRIAE_CS42_5DL_TGACv1_435692_AA1453620	-1.26929	DETOXIFICATION 16-like isoform X1	9006	20	2.85968e-163	84.5
[BLASTED]	TRIAE_CS42_4AL_TGACv1_289418_AA0970710	-3.1679	DETOXIFICATION 27	4534	20	4.22235e-108	93.1
[BLASTED, MAPPED, ANNOTATED]	TRIAE_CS42_7DS_TGACv1_621648_AA2022110	1.36903	DETOXIFICATION 33-like	3012	20	2.85509e-175	82.95	4	P:GO:0006855; F:GO:0015297; C:GO:0016021; F:GO:0015238	P:drug transmembrane transport; F:antiporter activity; C:integral component of membrane; F:drug transmembrane transporter activity
[BLASTED]	TRIAE_CS42_2BS_TGACv1_148684_AA0494530	1.24806	DETOXIFICATION 40	4276	20	1.21119e-131	91.75
[BLASTED]	TRIAE_CS42_1BS_TGACv1_049609_AA0157720	2.19513	DETOXIFICATION 40-like	5946	20	3.44087e-107	92.15
[BLASTED]	TRIAE_CS42_2BL_TGACv1_130804_AA0418170	-1.66618	D-galacturonate reductase-like	1767	20	5.44048e-162	69.4
[BLASTED]	TRIAE_CS42_4AS_TGACv1_307069_AA1016690	-1.24619	D-glycerate 3- chloroplastic	4029	20	4.02318e-70	86.9
[BLASTED, MAPPED, ANNOTATED]	TRIAE_CS42_6BL_TGACv1_500727_AA1608920	6.06481	Dhn4	1255	20	2.07521e-20	90.65	2	P:GO:0006950; P:GO:0009415	P:response to stress; P:response to water
[BLASTED, MAPPED, ANNOTATED]	TRIAE_CS42_6DL_TGACv1_528234_AA1712700	6.1269	Dhn4	1212	14	6.39745e-11	96.07	2	P:GO:0006950; P:GO:0009415	P:response to stress; P:response to water
[BLASTED]	-	1.58355	Diacylglycerol kinase	2336	14	1.61193e-29	78.21
[BLASTED]	TRIAE_CS42_1AL_TGACv1_000944_AA0022350	1.74251	Diacylglycerol kinase 1	4840	20	0	84.5
[BLASTED]	-	#NAME?	Diacylglycerol kinase 1	999	10	1.74619e-13	77.9
[BLASTED, MAPPED, ANNOTATED]	TRIAE_CS42_3DL_TGACv1_252278_AA0889020	1.91453	diacylglycerol kinase 5-like isoform X3	6294	20	2.2936e-65	81.8	4	F:GO:0005524; F:GO:0004143; P:GO:0016310; P:GO:0007205	F:ATP binding; F:diacylglycerol kinase activity; P:phosphorylation; P:protein kinase C-activating G-protein coupled receptor signaling pathway	EC:2.7.1.107	Diacylglycerol kinase (ATP)
[BLASTED, MAPPED, ANNOTATED]	TRIAE_CS42_7DL_TGACv1_605311_AA2005970	1.45278	dihydroflavonol-4-reductase isoform X2	2128	20	4.52206e-120	83.75	2	F:GO:0050662; F:GO:0003824	F:coenzyme binding; F:catalytic activity
[BLASTED, MAPPED]	TRIAE_CS42_3B_TGACv1_222040_AA0755590	1.00494	dihydrolipoyllysine-residue acetyltransferase component of acetoin cleaving system-like	2125	20	5.54621e-144	79	1	F:GO:0016787	F:hydrolase activity
[BLASTED]	TRIAE_CS42_U_TGACv1_646418_AA2146450	1.00434	DIMBOA UDP-glucosyltransferase BX8-like	1919	20	0	75.35
[BLASTED]	TRIAE_CS42_4BS_TGACv1_328242_AA1085080	2.27933	dirigent 1-like	974	20	7.28332e-108	80
[BLASTED]	TRIAE_CS42_4DS_TGACv1_363044_AA1183140	1.83764	dirigent 1-like	916	20	1.07318e-105	81.25
[BLASTED]	TRIAE_CS42_5AS_TGACv1_393696_AA1275300	1.78541	dirigent 1-like	1005	20	2.84165e-97	71.6
[BLASTED]	TRIAE_CS42_5BS_TGACv1_423607_AA1380550	1.59854	dirigent 1-like	944	20	1.39264e-94	71.75
[BLASTED]	TRIAE_CS42_5AL_TGACv1_375316_AA1219710	-1.9872	dirigent 22-like	1284	20	1.21854e-58	89.85
[BLASTED]	TRIAE_CS42_5AL_TGACv1_375316_AA1219720	-1.68182	dirigent 22-like	1124	20	5.04196e-62	89.85
[BLASTED]	TRIAE_CS42_5DL_TGACv1_434975_AA1444360	-2.21776	dirigent 22-like	829	20	6.86011e-110	89.15
[BLASTED]	TRIAE_CS42_5DL_TGACv1_435353_AA1449430	-1.60597	dirigent 22-like	818	20	3.47336e-106	90.7
[BLASTED]	TRIAE_CS42_3DL_TGACv1_249646_AA0853340	#NAME?	dirigent 22-like	1890	20	3.60601e-94	91.45
[BLASTED]	TRIAE_CS42_7DL_TGACv1_603303_AA1980460	1.39467	dirigent 2-like	935	20	3.22208e-104	73.65
[BLASTED]	TRIAE_CS42_7BL_TGACv1_578813_AA1900560	1.55929	dirigent pDIR17	1139	20	3.66031e-80	88.35
[BLASTED]	TRIAE_CS42_7DL_TGACv1_605661_AA2007550	1.82127	dirigent pDIR17	931	20	1.19196e-77	87.8
[BLASTED]	TRIAE_CS42_1DL_TGACv1_061939_AA0205900	-1.96689	disease resistance	4049	20	1.29221e-28	79.1
[BLASTED]	TRIAE_CS42_4BL_TGACv1_322363_AA1070890	-1.9255	disease resistance At1g50180	4992	20	0	69.95
[BLASTED]	TRIAE_CS42_4DL_TGACv1_342903_AA1125080	-1.77811	disease resistance At1g50180	4923	20	0	69.9
[BLASTED]	TRIAE_CS42_6BL_TGACv1_499728_AA1590170	-1.35314	disease resistance RGA1	8590	20	0	74.75
[BLASTED]	TRIAE_CS42_6BL_TGACv1_499728_AA1590190	-3.12539	disease resistance RGA1	8840	20	0	71.2
[BLASTED]	TRIAE_CS42_6DL_TGACv1_527707_AA1707770	-2.4401	disease resistance RGA1	7619	20	0	75.5
[BLASTED]	TRIAE_CS42_7AS_TGACv1_571103_AA1844540	-2.37359	Disease resistance RGA2	1739	20	0	75
[BLASTED]	TRIAE_CS42_1AL_TGACv1_002903_AA0046130	-1.07258	disease resistance RGA2-like	1905	20	0	79.9
[BLASTED]	TRIAE_CS42_7BL_TGACv1_577121_AA1866530	1.46138	disease resistance RGA3	3946	20	0	83.75
[BLASTED]	TRIAE_CS42_7DL_TGACv1_603062_AA1974900	1.91899	disease resistance RGA3	8372	20	0	77.75
[BLASTED]	TRIAE_CS42_7DL_TGACv1_604068_AA1993290	1.28015	disease resistance RGA3	6397	20	0	80.75
[BLASTED]	TRIAE_CS42_2AS_TGACv1_113891_AA0361960	-1.53577	disease resistance RGA3	7888	20	0	69.65
[BLASTED]	-	-1.88455	disease resistance RGA3	8814	20	0	67.3
[BLASTED]	TRIAE_CS42_2BL_TGACv1_131340_AA0426360	-1.08319	disease resistance RGA3	8763	20	0	65.9
[BLASTED]	TRIAE_CS42_2BS_TGACv1_146031_AA0453530	-1.81136	disease resistance RGA3	15445	20	0	64.25
[BLASTED]	TRIAE_CS42_1BS_TGACv1_049738_AA0160690	-1.99282	disease resistance RGA4	7729	20	0	85.5
[BLASTED]	TRIAE_CS42_1DS_TGACv1_080161_AA0241870	-1.34514	disease resistance RGA4	5592	20	0	75.75
[BLASTED]	-	#NAME?	disease resistance RGA4	357	20	3.6659e-22	80.8
[BLASTED]	TRIAE_CS42_U_TGACv1_640755_AA2072570	1.2318	Disease resistance RPM1	16191	20	0	80.4
[BLASTED]	TRIAE_CS42_4AL_TGACv1_288579_AA0952570	-1.09889	Disease resistance RPM1	5359	20	0	76.3
[BLASTED]	TRIAE_CS42_5BL_TGACv1_407918_AA1360300	-1.82812	Disease resistance RPM1	19119	20	1.94037e-139	71.1
[BLASTED]	TRIAE_CS42_5DL_TGACv1_437361_AA1465970	-1.96711	Disease resistance RPM1	1794	3	6.49834e-27	69
[BLASTED]	TRIAE_CS42_2DL_TGACv1_158406_AA0517840	#NAME?	Disease resistance RPM1	5727	20	0	61.5
[BLASTED]	TRIAE_CS42_2BS_TGACv1_147972_AA0489490	-1.2483	disease resistance RPM1-like	4609	20	0	81.25
[BLASTED]	#N/A	-2.63739	disease resistance RPM1-like	5855	20	0	78.4
[BLASTED]	TRIAE_CS42_5BL_TGACv1_416662_AA1368610	-2.17448	disease resistance RPP13 2	1056	20	3.82072e-86	59.6
[BLASTED]	-	-2.29533	disease resistance RPP13 2	732	20	2.55932e-40	62.15
[BLASTED]	-	-1.98572	disease resistance RPP13 2	377	20	6.25526e-51	73.55
[BLASTED]	TRIAE_CS42_1AS_TGACv1_019928_AA0072940	-1.19357	disease resistance RPP13 3	8769	20	1.46227e-40	79.7
[BLASTED]	-	-1.58639	disease resistance RPP13 3	4037	20	1.13781e-23	80.5
[BLASTED]	-	-1.69681	disease resistance RPP13 3	8374	20	0	74.65
[BLASTED]	TRIAE_CS42_6BS_TGACv1_514389_AA1659150	-1.22052	disease resistance RPP13 3	5386	20	0	70.95
[BLASTED]	TRIAE_CS42_U_TGACv1_641328_AA2092080	-1.38064	disease resistance RPP13 3	11417	20	0	80.3
[BLASTED]	TRIAE_CS42_2BL_TGACv1_131995_AA0434270	-2.1619	disease resistance RPP13 3 isoform X1	10952	20	0	62.4
[BLASTED]	TRIAE_CS42_2DL_TGACv1_158220_AA0512890	-1.59735	disease resistance RPP13 3 isoform X1	13824	20	0	67.95
[BLASTED]	TRIAE_CS42_7AS_TGACv1_570544_AA1837440	-1.3078	disease resistance RPP13 3 isoform X1	11172	20	0	67.55
[BLASTED]	TRIAE_CS42_2BL_TGACv1_129393_AA0381570	1.03781	disease resistance RPP8 4	8686	20	1.59539e-47	61.95
[BLASTED]	TRIAE_CS42_2AL_TGACv1_094578_AA0299870	-1.87869	disease resistance RPS2-like	6786	20	0	76.1
[BLASTED]	TRIAE_CS42_2AL_TGACv1_094578_AA0299850	-1.21489	disease resistance RPS2-like isoform X1	7744	20	0	87.05
[BLASTED]	TRIAE_CS42_2BL_TGACv1_129955_AA0400370	-1.94142	disease resistance RPS2-like isoform X1	3793	20	0	88.4
[BLASTED]	TRIAE_CS42_2DL_TGACv1_160613_AA0552330	-1.42049	disease resistance RPS2-like isoform X1	5559	20	0	87.1
[BLASTED]	TRIAE_CS42_2DL_TGACv1_158558_AA0521830	1.05047	disulfide isomerase-like 1-2	3177	20	1.11913e-53	69.7
[BLASTED, MAPPED, ANNOTATED]	TRIAE_CS42_4AL_TGACv1_288674_AA0955180	-1.04604	Disulfide oxidoreductase monooxygenase oxidoreductase	2222	20	0	82.6	4	F:GO:0050661; F:GO:0050660; P:GO:0055114; F:GO:0004499	F:NADP binding; F:flavin adenine dinucleotide binding; P:oxidation-reduction process; F:N,N-dimethylaniline monooxygenase activity	EC:1.14.13.8; EC:1.14.13	Flavin-containing monooxygenase; Acting on paired donors, with incorporation or reduction of molecular oxygen. The oxygen incorporated need not be derived from O(2)
[BLASTED, MAPPED, ANNOTATED]	TRIAE_CS42_5BL_TGACv1_404651_AA1307290	-1.86537	Disulfide oxidoreductase monooxygenase oxidoreductase	6270	20	1.28761e-177	82.95	4	F:GO:0050661; F:GO:0050660; P:GO:0055114; F:GO:0004499	F:NADP binding; F:flavin adenine dinucleotide binding; P:oxidation-reduction process; F:N,N-dimethylaniline monooxygenase activity	EC:1.14.13.8; EC:1.14.13	Flavin-containing monooxygenase; Acting on paired donors, with incorporation or reduction of molecular oxygen. The oxygen incorporated need not be derived from O(2)
[BLASTED, MAPPED, ANNOTATED]	TRIAE_CS42_5DL_TGACv1_432921_AA1394300	-1.42143	Disulfide oxidoreductase monooxygenase oxidoreductase	2219	20	0	82.65	4	F:GO:0050661; F:GO:0050660; P:GO:0055114; F:GO:0004499	F:NADP binding; F:flavin adenine dinucleotide binding; P:oxidation-reduction process; F:N,N-dimethylaniline monooxygenase activity	EC:1.14.13.8; EC:1.14.13	Flavin-containing monooxygenase; Acting on paired donors, with incorporation or reduction of molecular oxygen. The oxygen incorporated need not be derived from O(2)
[BLASTED]	TRIAE_CS42_2BL_TGACv1_129991_AA0401120	1.00266	divergent spindle1	5624	20	5.51941e-140	60.6
[BLASTED]	TRIAE_CS42_2AL_TGACv1_093272_AA0276390	-3.50813	DMR6-LIKE OXYGENASE 1	2081	20	5.79225e-116	92.6
[BLASTED]	TRIAE_CS42_2BL_TGACv1_129634_AA0391150	-1.75585	DMR6-LIKE OXYGENASE 1	3494	20	1.3826e-90	71.55
[BLASTED]	TRIAE_CS42_2DL_TGACv1_157936_AA0502560	-3.6644	DMR6-LIKE OXYGENASE 1-like	2125	20	2.58415e-120	92.1
[BLASTED, MAPPED, ANNOTATED]	TRIAE_CS42_7BS_TGACv1_591853_AA1923670	2.82549	DMR6-LIKE OXYGENASE 2	4233	20	3.44809e-172	79.25	3	F:GO:0016491; F:GO:0046872; P:GO:0055114	F:oxidoreductase activity; F:metal ion binding; P:oxidation-reduction process
[BLASTED, MAPPED, ANNOTATED]	TRIAE_CS42_7DS_TGACv1_621877_AA2028350	3.36434	DMR6-LIKE OXYGENASE 2	2385	20	2.8196e-177	78.1	3	F:GO:0016491; F:GO:0046872; P:GO:0055114	F:oxidoreductase activity; F:metal ion binding; P:oxidation-reduction process
[BLASTED]	-	-1.93546	DNA binding	975	12	3.85122e-80	63.67
[BLASTED]	TRIAE_CS42_1BL_TGACv1_030825_AA0101590	-2.30475	DNA damage-binding 1a	3481	20	1.09216e-64	74.9
[BLASTED]	TRIAE_CS42_3DL_TGACv1_249603_AA0852250	-2.74146	DNA replication licensing factor mcm2	3216	20	2.11117e-25	60.65
[BLASTED, MAPPED, ANNOTATED]	TRIAE_CS42_5BL_TGACv1_406689_AA1348660	1.03418	DNA-(apurinic or apyrimidinic site) lyase 2	1737	20	0	89.35	2	P:GO:0006629; F:GO:0008081	P:lipid metabolic process; F:phosphoric diester hydrolase activity
[BLASTED, MAPPED, ANNOTATED]	TRIAE_CS42_5DL_TGACv1_433312_AA1409190	1.30543	DNA-(apurinic or apyrimidinic site) lyase 2	1778	20	0	81	2	P:GO:0006629; F:GO:0008081	P:lipid metabolic process; F:phosphoric diester hydrolase activity
[BLASTED]	TRIAE_CS42_1DL_TGACv1_063426_AA0227110	-1.17233	DNA-directed RNA polymerase I subunit RPA2	4700	20	6.30124e-35	90.65
[BLASTED]	TRIAE_CS42_4DS_TGACv1_362069_AA1176350	1.37286	DNA-directed RNA polymerase III subunit RPC4	5065	20	2.32598e-103	70.55
[BLASTED]	TRIAE_CS42_7AS_TGACv1_569634_AA1820740	2.2953	dnaJ homolog subfamily B member 6-like isoform X1	1671	20	2.91921e-37	70.5
[BLASTED]	TRIAE_CS42_2DS_TGACv1_177870_AA0586390	1.14754	DNAse I-like superfamily	3820	20	2.14464e-102	72.85
[BLASTED, MAPPED]	TRIAE_CS42_2BL_TGACv1_129393_AA0381480	-2.26904	dof zinc finger -like	1305	20	1.12498e-77	71.8	2	F:GO:0003677; P:GO:0006355	F:DNA binding; P:regulation of transcription, DNA-templated
[BLASTED, MAPPED, ANNOTATED]	TRIAE_CS42_2AL_TGACv1_097374_AA0324000	-1.40448	drought-induced 1	406	20	8.73897e-40	81	2	F:GO:0031072; F:GO:0051082	F:heat shock protein binding; F:unfolded protein binding
[BLASTED, MAPPED, ANNOTATED]	TRIAE_CS42_2BL_TGACv1_129439_AA0383790	-1.07652	drought-induced 1	885	20	5.77813e-43	80.5	2	F:GO:0031072; F:GO:0051082	F:heat shock protein binding; F:unfolded protein binding
[BLASTED]	TRIAE_CS42_3AL_TGACv1_194465_AA0633580	-6.27628	DUF1230 domain-containing	13810	20	8.07536e-86	60.1
[BLASTED]	TRIAE_CS42_1AL_TGACv1_000922_AA0021950	1.61265	DUF1645 family	1212	20	3.558e-79	59.5
[BLASTED]	TRIAE_CS42_1BL_TGACv1_031906_AA0122600	1.79309	DUF1645 family	1258	20	1.38584e-78	60.6
[BLASTED]	TRIAE_CS42_1DL_TGACv1_063143_AA0224370	1.07442	DUF1645 family	1189	20	5.45988e-85	61.65
[BLASTED]	TRIAE_CS42_1DL_TGACv1_062222_AA0210760	-1.14742	DUF1645 family	1529	20	1.23421e-134	58.8
[BLASTED]	TRIAE_CS42_3AL_TGACv1_195184_AA0646080	-1.58728	DUF1645 family	1279	20	9.0032e-123	69.35
[BLASTED]	TRIAE_CS42_3B_TGACv1_221004_AA0726490	-1.66968	DUF1645 family	1460	20	6.50785e-131	70.2
[BLASTED]	TRIAE_CS42_3DL_TGACv1_249304_AA0844730	-1.56207	DUF1645 family	1218	20	1.65122e-123	70.6
[BLASTED]	TRIAE_CS42_7AS_TGACv1_571428_AA1847650	1.25879	DUF1677 family	1379	20	6.26706e-63	75.25
[BLASTED]	TRIAE_CS42_7BS_TGACv1_592886_AA1945720	2.29939	DUF1677 family	1245	20	7.48043e-65	75.4
[BLASTED]	TRIAE_CS42_7DS_TGACv1_622557_AA2041760	2.21207	DUF1677 family	1462	20	5.86988e-66	76.25
[BLASTED]	TRIAE_CS42_7BL_TGACv1_578282_AA1892270	-1.30232	DUF1685 family	1198	20	3.88676e-87	60.25
[BLASTED]	TRIAE_CS42_6AL_TGACv1_472547_AA1523380	-1.14263	DUF241 domain	1445	20	6.23965e-145	81.7
[BLASTED, MAPPED]	TRIAE_CS42_7DS_TGACv1_623429_AA2053040	1.00675	DUF246 domain-containing At1g04910 family	4219	20	1.49044e-173	67.05	4	F:GO:0016757; C:GO:0016020; C:GO:0016021; F:GO:0016740	F:transferase activity, transferring glycosyl groups; C:membrane; C:integral component of membrane; F:transferase activity
[BLASTED]	TRIAE_CS42_4AL_TGACv1_289688_AA0975310	-1.92118	DUF292 domain-containing	1390	20	7.17527e-137	68.85
[BLASTED]	TRIAE_CS42_4AL_TGACv1_289565_AA0973230	1.51439	DUF3475 domain	2006	20	0	74.95
[BLASTED]	TRIAE_CS42_5BL_TGACv1_404827_AA1312130	1.31598	DUF3475 domain	2568	20	0	75.25
[BLASTED]	TRIAE_CS42_5DL_TGACv1_433793_AA1422230	1.18829	DUF3475 domain	2474	20	0	74.7
[BLASTED]	TRIAE_CS42_6BS_TGACv1_514233_AA1657270	1.41669	DUF3511 domain	1336	20	1.21732e-103	62.65
[BLASTED]	TRIAE_CS42_1BL_TGACv1_031444_AA0114260	-1.53106	DUF4228 domain	1308	20	1.01153e-86	71.45
[BLASTED]	TRIAE_CS42_6AL_TGACv1_472187_AA1518860	-2.27775	DUF506 family	1631	20	3.56708e-89	72.65
[BLASTED]	TRIAE_CS42_6DL_TGACv1_528006_AA1710710	-1.87817	DUF506 family	1335	20	1.15256e-144	69.55
[BLASTED]	TRIAE_CS42_4AS_TGACv1_309173_AA1030490	-1.51437	DUF538 family	1202	20	7.56372e-94	87.1
[BLASTED]	TRIAE_CS42_4DL_TGACv1_343777_AA1139590	-1.2874	DUF538 family	1239	20	1.10761e-93	86.7
[BLASTED]	TRIAE_CS42_7AL_TGACv1_556037_AA1753290	1.68373	DUF679 domain membrane 2	1373	20	5.2333e-118	87
[BLASTED]	TRIAE_CS42_7DL_TGACv1_604698_AA2000850	1.8522	DUF679 domain membrane 2	947	20	3.10817e-121	87.55
[BLASTED]	TRIAE_CS42_1AL_TGACv1_000259_AA0007510	2.98456	DUF679 domain membrane 7	1056	20	3.09467e-136	84.5
[BLASTED]	TRIAE_CS42_1BL_TGACv1_034431_AA0144500	3.57069	DUF679 domain membrane 7	1412	20	7.30517e-108	82.75
[BLASTED]	TRIAE_CS42_1DL_TGACv1_061139_AA0186660	3.39851	DUF679 domain membrane 7	934	20	5.5371e-142	84.05
[BLASTED]	TRIAE_CS42_1DL_TGACv1_062093_AA0208680	-1.48556	DUF761 domain	1289	20	2.52129e-81	63.05
[BLASTED]	TRIAE_CS42_1DL_TGACv1_064677_AA0235340	-1.1333	dynamin-related 1E-like	4621	20	0	69.7
[BLASTED]	TRIAE_CS42_2BL_TGACv1_130582_AA0414030	-1.3341	E3 ubiquitin- ligase	2699	20	0	75.55
[BLASTED]	TRIAE_CS42_2DL_TGACv1_158998_AA0530270	-1.22826	E3 ubiquitin- ligase	2678	20	0	75.2
[BLASTED]	TRIAE_CS42_3AL_TGACv1_195726_AA0653170	1.01113	E3 ubiquitin- ligase At4g11680-like	2040	20	3.54091e-120	88.3
[BLASTED]	TRIAE_CS42_3B_TGACv1_222228_AA0760130	1.15455	E3 ubiquitin- ligase At4g11680-like	2195	20	2.9141e-117	86.85
[BLASTED, MAPPED, ANNOTATED]	TRIAE_CS42_5AL_TGACv1_376882_AA1241990	-1.3347	E3 ubiquitin- ligase ATL6	7038	20	1.79111e-118	82.45	2	F:GO:0008270; C:GO:0016021	F:zinc ion binding; C:integral component of membrane
[BLASTED]	TRIAE_CS42_2BL_TGACv1_131501_AA0428590	-1.81036	E3 ubiquitin- ligase ATL6-like	1201	20	1.00763e-91	67.8
[BLASTED, MAPPED, ANNOTATED]	TRIAE_CS42_5DL_TGACv1_433246_AA1406920	-1.63711	E3 ubiquitin- ligase ATL6-like	1571	20	1.52938e-139	79.85	2	F:GO:0008270; C:GO:0016021	F:zinc ion binding; C:integral component of membrane
[BLASTED, MAPPED]	TRIAE_CS42_1BL_TGACv1_031822_AA0121110	2.12053	E3 ubiquitin- ligase EL5-like	1239	20	5.94076e-90	73.65	4	F:GO:0008270; F:GO:0046872; C:GO:0016020; C:GO:0016021	F:zinc ion binding; F:metal ion binding; C:membrane; C:integral component of membrane
[BLASTED]	TRIAE_CS42_1DL_TGACv1_061746_AA0202810	-2.26427	E3 ubiquitin- ligase MIEL1	3416	20	2.52311e-70	60.9
[BLASTED]	TRIAE_CS42_3DL_TGACv1_249241_AA0842890	-1.00789	E3 ubiquitin- ligase MIEL1	6114	20	5.52541e-46	85.7
[BLASTED]	TRIAE_CS42_5AL_TGACv1_374181_AA1192640	-3.35656	E3 ubiquitin- ligase Praja-2-like	1266	20	7.86806e-64	70.7
[BLASTED]	TRIAE_CS42_3DS_TGACv1_272288_AA0918460	-1.02861	E3 ubiquitin- ligase PRT6	7220	20	0	74.85
[BLASTED]	TRIAE_CS42_6BL_TGACv1_500164_AA1600360	-2.28594	E3 ubiquitin- ligase PUB23	1844	20	0	84.5
[BLASTED]	TRIAE_CS42_3DL_TGACv1_251161_AA0878240	1.12912	E3 ubiquitin- ligase PUB23-like	1595	20	0	83.1
[BLASTED]	TRIAE_CS42_7BL_TGACv1_580134_AA1912220	-1.33543	E3 ubiquitin- ligase RGLG2	2814	20	2.52048e-126	71
[BLASTED, MAPPED, ANNOTATED]	TRIAE_CS42_2DS_TGACv1_178780_AA0600860	1.31149	E3 ubiquitin- ligase RHA2A-like	959	20	1.36202e-61	71.5	1	F:GO:0046872	F:metal ion binding
[BLASTED]	TRIAE_CS42_7AL_TGACv1_557760_AA1785750	-1.38698	E3 ubiquitin- ligase RNF14	19934	20	1.18378e-80	75.25
[BLASTED]	TRIAE_CS42_5BL_TGACv1_404336_AA1296050	-3.13587	E3 ubiquitin- ligase RNF181-like	1641	20	1.31139e-56	71.2
[BLASTED]	TRIAE_CS42_5DL_TGACv1_433505_AA1415000	-2.92072	E3 ubiquitin- ligase RNF181-like	1240	20	1.47252e-54	74.2
[BLASTED, MAPPED, ANNOTATED]	TRIAE_CS42_2AS_TGACv1_113321_AA0354400	1.16842	E3 ubiquitin- ligase RNF8-B-like	4433	20	8.19202e-69	84.1	1	F:GO:0008270	F:zinc ion binding
[BLASTED]	TRIAE_CS42_3B_TGACv1_221165_AA0732510	1.50645	E3 ubiquitin- ligase SINA-like 7	23365	20	3.19278e-95	73.85
[BLASTED, MAPPED]	TRIAE_CS42_3B_TGACv1_221673_AA0747240	-1.24193	EARLY RESPONSIVE TO DEHYDRATION 15-like	965	20	6.99571e-66	64.5	1	C:GO:0005634	C:nucleus
[BLASTED]	TRIAE_CS42_6BL_TGACv1_499702_AA1589500	-2.6924	ECERIFERUM 1-like	6595	20	1.81309e-92	89.35
[BLASTED]	TRIAE_CS42_1AL_TGACv1_000860_AA0020560	#NAME?	ECERIFERUM 1-like	10575	20	4.4243e-122	80.4
[BLASTED, MAPPED, ANNOTATED]	TRIAE_CS42_5BL_TGACv1_405155_AA1321300	2.52512	EF hand family	956	20	1.66831e-81	88.85	1	F:GO:0005509	F:calcium ion binding
[BLASTED, MAPPED, ANNOTATED]	TRIAE_CS42_7AL_TGACv1_556854_AA1772140	-1.29264	EF-hand Ca2+-binding CCD1	825	20	1.89169e-60	90.5	1	F:GO:0005509	F:calcium ion binding
[BLASTED, MAPPED, ANNOTATED]	TRIAE_CS42_7BL_TGACv1_577235_AA1869660	-2.09626	EF-hand Ca2+-binding CCD1	689	20	4.71353e-44	91.35	1	F:GO:0005509	F:calcium ion binding
[BLASTED, MAPPED, ANNOTATED]	TRIAE_CS42_7DL_TGACv1_604344_AA1997060	-1.72511	EF-hand Ca2+-binding CCD1	1445	20	2.49923e-44	91.05	1	F:GO:0005509	F:calcium ion binding
[BLASTED]	TRIAE_CS42_3AS_TGACv1_210796_AA0679310	1.96881	EGF domain-specific O-linked N-acetylglucosamine transferase-like isoform X1	2131	20	0	73.05
[BLASTED]	TRIAE_CS42_3DS_TGACv1_271660_AA0904980	1.94306	EGF domain-specific O-linked N-acetylglucosamine transferase-like isoform X1	2585	20	0	76.55
[BLASTED]	TRIAE_CS42_2AS_TGACv1_112859_AA0346230	-2.60962	EGG APPARATUS-1	790	8	4.15229e-90	76.63
[BLASTED]	TRIAE_CS42_2DS_TGACv1_177503_AA0578950	-1.06556	EGG APPARATUS-1	929	8	1.58642e-91	75.88
[BLASTED]	TRIAE_CS42_1AL_TGACv1_000246_AA0007200	inf	EID1-like F-box 3	1555	20	1.86151e-104	84.65
[BLASTED]	TRIAE_CS42_3DL_TGACv1_249811_AA0856750	inf	EID1-like F-box 3	1305	20	9.12723e-162	77.05
[BLASTED]	TRIAE_CS42_7AS_TGACv1_570069_AA1829720	-2.57347	embryogenesis transmembrane	4490	20	0	66.15
[BLASTED, MAPPED]	TRIAE_CS42_5AS_TGACv1_393463_AA1272820	-1.16965	Embryogenesis transmembrane -like	3655	20	0	77.5	2	C:GO:0016020; C:GO:0016021	C:membrane; C:integral component of membrane
[BLASTED]	TRIAE_CS42_7DS_TGACv1_625241_AA2064680	-2.04982	embryogenesis transmembrane -like	5214	20	0	76.85
[BLASTED]	TRIAE_CS42_3AS_TGACv1_212411_AA0700670	2.8351	embryonic DC-8	1639	20	9.07115e-148	72.95
[BLASTED]	TRIAE_CS42_3DS_TGACv1_272930_AA0926770	inf	embryonic DC-8	1711	20	2.6297e-136	75.05
[BLASTED]	TRIAE_CS42_1AS_TGACv1_019131_AA0061170	1.2215	Endo-1,3 1,4-beta-D-glucanase	2060	20	1.15792e-52	47.9
[BLASTED]	TRIAE_CS42_1BS_TGACv1_050125_AA0167820	1.29316	Endo-1,3 1,4-beta-D-glucanase	2050	20	9.7263e-20	83.2
[BLASTED]	TRIAE_CS42_1BL_TGACv1_030333_AA0087150	-1.34435	Endo-1,3 1,4-beta-D-glucanase	3951	20	6.49303e-41	59.6
[BLASTED, MAPPED, ANNOTATED]	TRIAE_CS42_1DL_TGACv1_061306_AA0192060	#NAME?	endo-1,3 1,4-beta-D-glucanase	2295	20	4.77407e-41	80.3	1	F:GO:0016787	F:hydrolase activity
[BLASTED, MAPPED, ANNOTATED]	TRIAE_CS42_4BL_TGACv1_320527_AA1042260	-1.65967	endo-1,4-beta-xylanase A-like	4453	20	0	85.9	2	P:GO:0005975; F:GO:0004553	P:carbohydrate metabolic process; F:hydrolase activity, hydrolyzing O-glycosyl compounds
[BLASTED]	TRIAE_CS42_4AL_TGACv1_288604_AA0953650	-1.43491	endo-1,4-beta-xylanase C-like	3277	20	0	89.1
[BLASTED]	TRIAE_CS42_4BS_TGACv1_330231_AA1106600	-1.3517	endo-1,4-beta-xylanase C-like	2856	20	0	88.15
[BLASTED]	TRIAE_CS42_4DS_TGACv1_362222_AA1177850	-1.06887	endo-1,4-beta-xylanase C-like	3243	20	0	89.4
[BLASTED, MAPPED, ANNOTATED]	TRIAE_CS42_3B_TGACv1_226118_AA0814050	-1.10811	endochitinase	1461	20	0	93.85	5	F:GO:0004568; P:GO:0005975; P:GO:0016998; F:GO:0008061; P:GO:0006032	F:chitinase activity; P:carbohydrate metabolic process; P:cell wall macromolecule catabolic process; F:chitin binding; P:chitin catabolic process	EC:3.2.1.14	Chitinase
[BLASTED, MAPPED, ANNOTATED]	TRIAE_CS42_3DL_TGACv1_250209_AA0864280	-1.26983	endochitinase	1361	20	0	94.45	5	F:GO:0004568; P:GO:0005975; P:GO:0016998; F:GO:0008061; P:GO:0006032	F:chitinase activity; P:carbohydrate metabolic process; P:cell wall macromolecule catabolic process; F:chitin binding; P:chitin catabolic process	EC:3.2.1.14	Chitinase
[BLASTED]	TRIAE_CS42_4BS_TGACv1_330027_AA1105540	1.01529	endoglucanase 10	3652	20	4.42342e-104	78.6
[BLASTED, MAPPED, ANNOTATED]	TRIAE_CS42_4DS_TGACv1_363068_AA1183220	1.01702	Endoglucanase 10	3552	20	1.22527e-136	94.7	3	C:GO:0016021; P:GO:0030245; F:GO:0008810	C:integral component of membrane; P:cellulose catabolic process; F:cellulase activity	EC:3.2.1.4	Cellulase
[BLASTED]	TRIAE_CS42_6AS_TGACv1_485269_AA1542150	-1.44231	Endoglucanase 11	16304	20	0	66.8
[BLASTED]	TRIAE_CS42_3DS_TGACv1_272005_AA0912980	2.47312	Endoglucanase 12	5329	20	0	87.7
[BLASTED, MAPPED, ANNOTATED]	TRIAE_CS42_1AS_TGACv1_018963_AA0057020	-1.16165	Endoglucanase 14	4510	20	6.2243e-162	83.15	2	P:GO:0005975; F:GO:0016798	P:carbohydrate metabolic process; F:hydrolase activity, acting on glycosyl bonds
[BLASTED, MAPPED, ANNOTATED]	TRIAE_CS42_1DL_TGACv1_061105_AA0185520	-1.80494	endoglucanase 15-like	3137	20	0	82.1	5	P:GO:0071555; C:GO:0005576; F:GO:0030246; P:GO:0030245; F:GO:0008810	P:cell wall organization; C:extracellular region; F:carbohydrate binding; P:cellulose catabolic process; F:cellulase activity	EC:3.2.1.4	Cellulase
[BLASTED, MAPPED, ANNOTATED]	TRIAE_CS42_4BS_TGACv1_328293_AA1085820	-1.94205	endoglucanase 15-like	3182	20	0	83.45	5	P:GO:0071555; C:GO:0005576; F:GO:0030246; P:GO:0030245; F:GO:0008810	P:cell wall organization; C:extracellular region; F:carbohydrate binding; P:cellulose catabolic process; F:cellulase activity	EC:3.2.1.4	Cellulase
[BLASTED]	TRIAE_CS42_7BS_TGACv1_592132_AA1931340	1.2472	Endoglucanase 17	4328	20	3.09296e-102	77.45
[BLASTED]	TRIAE_CS42_7DS_TGACv1_622209_AA2035330	1.63311	endoglucanase 17	4140	20	3.88968e-101	77.5
[BLASTED, MAPPED, ANNOTATED]	TRIAE_CS42_3AS_TGACv1_210544_AA0675080	-2.29844	Endoglucanase 2	2738	20	0	70.6	2	P:GO:0005975; F:GO:0016798	P:carbohydrate metabolic process; F:hydrolase activity, acting on glycosyl bonds
[BLASTED]	TRIAE_CS42_3DS_TGACv1_271917_AA0910840	-2.06887	Endoglucanase 2	2792	20	0	83.3
[BLASTED, MAPPED, ANNOTATED]	TRIAE_CS42_5BL_TGACv1_406697_AA1348870	1.15026	Endoglucanase 24	4237	20	1.23123e-104	91.85	3	P:GO:0005975; C:GO:0016021; F:GO:0004553	P:carbohydrate metabolic process; C:integral component of membrane; F:hydrolase activity, hydrolyzing O-glycosyl compounds
[BLASTED, MAPPED, ANNOTATED]	TRIAE_CS42_5DL_TGACv1_434940_AA1443920	1.08815	Endoglucanase 24	4419	20	1.30892e-124	78.8	3	P:GO:0005975; C:GO:0016021; F:GO:0004553	P:carbohydrate metabolic process; C:integral component of membrane; F:hydrolase activity, hydrolyzing O-glycosyl compounds
[BLASTED]	TRIAE_CS42_5BL_TGACv1_405819_AA1335730	-2.45871	endoglucanase 4 precursor	2299	20	2.04735e-179	85.65
[BLASTED, MAPPED, ANNOTATED]	TRIAE_CS42_1AL_TGACv1_003086_AA0047630	-2.19744	Endoglucanase 6	3089	20	1.70668e-152	78.5	5	P:GO:0071555; C:GO:0005576; F:GO:0030246; P:GO:0030245; F:GO:0008810	P:cell wall organization; C:extracellular region; F:carbohydrate binding; P:cellulose catabolic process; F:cellulase activity	EC:3.2.1.4	Cellulase
[BLASTED]	TRIAE_CS42_2DL_TGACv1_158624_AA0523540	1.23437	endonuclease 1	1966	20	1.79257e-104	62.35
[BLASTED]	TRIAE_CS42_3DS_TGACv1_272268_AA0918110	1.07576	endonuclease 2-like	5440	20	5.24469e-89	63.4
[BLASTED]	#N/A	-1.17109	enolase chloroplastic	5209	20	5.07481e-92	93.55
[BLASTED]	TRIAE_CS42_2DL_TGACv1_160927_AA0555290	1.14656	ent-isokaurene C2-hydroxylase-like	2785	20	5.51748e-166	76.2
[BLASTED]	TRIAE_CS42_5AL_TGACv1_374397_AA1199000	1.23941	ent-isokaurene C2-hydroxylase-like	2099	20	0	73.55
[BLASTED]	TRIAE_CS42_2BS_TGACv1_146574_AA0468580	-1.47272	ent-isokaurene C2-hydroxylase-like	2225	20	3.66246e-108	78.25
[BLASTED]	TRIAE_CS42_2DS_TGACv1_177333_AA0573920	-2.21547	ent-isokaurene C2-hydroxylase-like	2239	20	0	80.95
[BLASTED]	TRIAE_CS42_5BS_TGACv1_423687_AA1381940	-2.49828	ent-isokaurene C2-hydroxylase-like	2132	20	0	74.65
[BLASTED, MAPPED]	TRIAE_CS42_U_TGACv1_640989_AA2081620	1.92962	ent-kaur-16-ene chloroplastic-like	6035	20	2.25198e-48	74.55	5	F:GO:0000287; F:GO:0046872; P:GO:0008152; F:GO:0016829; F:GO:0010333	F:magnesium ion binding; F:metal ion binding; P:metabolic process; F:lyase activity; F:terpene synthase activity
[BLASTED]	TRIAE_CS42_2BL_TGACv1_129351_AA0379830	3.68367	ent-kaurene oxidase	10532	20	1.33557e-158	90
[BLASTED]	TRIAE_CS42_6DL_TGACv1_527726_AA1707970	1.76008	Envelope glyco B	5169	20	3.86632e-114	83.25
[BLASTED]	TRIAE_CS42_4DS_TGACv1_361704_AA1171780	inf	EPIDERMAL PATTERNING FACTOR 2	838	20	2.47116e-32	72.85
[BLASTED]	TRIAE_CS42_7AS_TGACv1_569582_AA1819670	-1.11355	essential Yae1 N-terminal isoform X1	6110	20	4.74068e-62	59.7
[BLASTED]	TRIAE_CS42_3AL_TGACv1_194972_AA0642910	-4.04231	esterase PIR7B-like	2153	20	2.94476e-74	79.1
[BLASTED]	-	-3.78335	esterase PIR7B-like	725	20	3.05703e-80	89.85
[BLASTED]	TRIAE_CS42_5BL_TGACv1_404367_AA1297090	1.17571	ethanolamine kinase	4075	20	1.70205e-22	63.35
[BLASTED]	TRIAE_CS42_5DL_TGACv1_433024_AA1398620	1.27562	ethanolamine kinase	4143	20	1.57906e-50	56.6
[BLASTED]	TRIAE_CS42_5AL_TGACv1_375502_AA1222790	1.2577	ethanolamine-phosphate cytidylyltransferase-like	5129	20	3.15052e-42	97
[BLASTED, MAPPED, ANNOTATED]	TRIAE_CS42_7DS_TGACv1_622585_AA2042190	-1.01932	ETHYLENE INSENSITIVE 3-like 3	3521	20	0	77.45	3	C:GO:0005634; F:GO:0003700; P:GO:0006355	C:nucleus; F:transcription factor activity, sequence-specific DNA binding; P:regulation of transcription, DNA-templated
[BLASTED]	TRIAE_CS42_4DS_TGACv1_362329_AA1178870	-1.32273	ETHYLENE-INSENSITIVE 2-like	6899	20	0	77.15
[BLASTED, MAPPED, ANNOTATED]	TRIAE_CS42_4AS_TGACv1_306982_AA1015800	-2.75549	ethylene-responsive element binding 2	1204	20	4.13481e-158	59.15	5	C:GO:0005634; F:GO:0003677; F:GO:0003700; P:GO:0006351; P:GO:0006355	C:nucleus; F:DNA binding; F:transcription factor activity, sequence-specific DNA binding; P:transcription, DNA-templated; P:regulation of transcription, DNA-templated
[BLASTED, MAPPED, ANNOTATED]	TRIAE_CS42_4BL_TGACv1_320969_AA1052810	-1.73572	ethylene-responsive element binding 2	1327	20	1.07505e-137	58.9	5	C:GO:0005634; F:GO:0003677; F:GO:0003700; P:GO:0006351; P:GO:0006355	C:nucleus; F:DNA binding; F:transcription factor activity, sequence-specific DNA binding; P:transcription, DNA-templated; P:regulation of transcription, DNA-templated
[BLASTED, MAPPED, ANNOTATED]	TRIAE_CS42_4AL_TGACv1_288481_AA0949930	-1.91584	ethylene-responsive transcription factor 1B-like	1262	20	4.66555e-146	71.65	5	C:GO:0005634; F:GO:0003677; F:GO:0003700; P:GO:0006351; P:GO:0006355	C:nucleus; F:DNA binding; F:transcription factor activity, sequence-specific DNA binding; P:transcription, DNA-templated; P:regulation of transcription, DNA-templated
[BLASTED, MAPPED, ANNOTATED]	TRIAE_CS42_5BL_TGACv1_405552_AA1330060	-2.2809	ethylene-responsive transcription factor 1B-like	1092	20	4.49195e-107	66.5	5	C:GO:0005634; F:GO:0003677; F:GO:0003700; P:GO:0006351; P:GO:0006355	C:nucleus; F:DNA binding; F:transcription factor activity, sequence-specific DNA binding; P:transcription, DNA-templated; P:regulation of transcription, DNA-templated
[BLASTED, MAPPED, ANNOTATED]	TRIAE_CS42_5BL_TGACv1_405552_AA1330070	-3.41786	ethylene-responsive transcription factor 1B-like	1023	20	1.05792e-95	66.65	5	C:GO:0005634; F:GO:0003677; F:GO:0003700; P:GO:0006351; P:GO:0006355	C:nucleus; F:DNA binding; F:transcription factor activity, sequence-specific DNA binding; P:transcription, DNA-templated; P:regulation of transcription, DNA-templated
[BLASTED, MAPPED, ANNOTATED]	TRIAE_CS42_5DL_TGACv1_432926_AA1394650	-1.71784	ethylene-responsive transcription factor 1B-like	1053	20	2.70521e-147	72.15	5	C:GO:0005634; F:GO:0003677; F:GO:0003700; P:GO:0006351; P:GO:0006355	C:nucleus; F:DNA binding; F:transcription factor activity, sequence-specific DNA binding; P:transcription, DNA-templated; P:regulation of transcription, DNA-templated
[BLASTED]	TRIAE_CS42_6AL_TGACv1_470970_AA1499720	-1.77269	ethylene-responsive transcription factor 1-like	7139	20	2.36525e-91	72.95
[BLASTED]	TRIAE_CS42_5DL_TGACv1_434028_AA1427500	#NAME?	ethylene-responsive transcription factor 1-like	1022	20	1.0621e-92	58.4
[BLASTED]	TRIAE_CS42_6BL_TGACv1_501337_AA1616170	-1.18783	ethylene-responsive transcription factor 2	1502	20	1.46423e-106	75.9
[BLASTED]	TRIAE_CS42_6DL_TGACv1_527768_AA1708370	-1.24187	ethylene-responsive transcription factor 2	1435	20	2.94648e-113	75.65
[BLASTED]	TRIAE_CS42_2DL_TGACv1_159075_AA0531860	-1.08548	ethylene-responsive transcription factor 4-like	1230	20	2.25639e-63	79.7
[BLASTED]	TRIAE_CS42_1DL_TGACv1_061871_AA0205010	#NAME?	ethylene-responsive transcription factor 5-like	1179	20	8.08757e-93	82.35
[BLASTED]	TRIAE_CS42_3B_TGACv1_225151_AA0805500	-1.30609	ethylene-responsive transcription factor ABR1	3362	20	2.95721e-61	76.75
[BLASTED]	TRIAE_CS42_3DL_TGACv1_250564_AA0870320	-1.95717	ethylene-responsive transcription factor ABR1-like	3226	20	1.21426e-60	72.8
[BLASTED]	-	1.20129	ethylene-responsive transcription factor ABR1-like isoform X2	2396	3	6.61185e-06	47
[BLASTED]	TRIAE_CS42_1BL_TGACv1_031419_AA0113650	inf	ethylene-responsive transcription factor ERF027	1100	20	1.5172e-60	83.8
[BLASTED]	TRIAE_CS42_2BL_TGACv1_129379_AA0380970	1.11473	ethylene-responsive transcription factor ERF039-like	1379	20	9.99417e-86	78.7
[BLASTED]	TRIAE_CS42_6BL_TGACv1_499390_AA1581010	1.00413	ethylene-responsive transcription factor ERF039-like	1167	20	1.38886e-72	87.15
[BLASTED]	TRIAE_CS42_4DL_TGACv1_342906_AA1125130	-2.08282	ethylene-responsive transcription factor ERF056-like	10001	20	7.36345e-68	93.65
[BLASTED]	TRIAE_CS42_1DL_TGACv1_062072_AA0208320	-1.58355	ethylene-responsive transcription factor ERF071-like	1097	20	1.35092e-58	65
[BLASTED]	TRIAE_CS42_3AL_TGACv1_193584_AA0613780	-1.9257	ethylene-responsive transcription factor ERF113-like	2221	20	5.86868e-89	63.15
[BLASTED, MAPPED]	TRIAE_CS42_7DL_TGACv1_606411_AA2010000	1.63085	ethylene-responsive transcription factor RAP2-13-like	874	20	1.11314e-80	72.9	5	F:GO:0003677; C:GO:0005634; F:GO:0003700; P:GO:0006351; P:GO:0006355	F:DNA binding; C:nucleus; F:transcription factor activity, sequence-specific DNA binding; P:transcription, DNA-templated; P:regulation of transcription, DNA-templated
[BLASTED]	-	-1.26435	Eukaryotic peptide chain release factor subunit 1-2	5491	10	2.74695e-14	80.7
[BLASTED, MAPPED, ANNOTATED]	TRIAE_CS42_1AL_TGACv1_002415_AA0041640	2.39582	eukaryotic peptide chain release factor subunit 1-2-like	2272	20	0	92.6	3	P:GO:0006415; C:GO:0005737; F:GO:0016149	P:translational termination; C:cytoplasm; F:translation release factor activity, codon specific
[BLASTED, MAPPED, ANNOTATED]	TRIAE_CS42_1BL_TGACv1_030290_AA0085570	1.43636	eukaryotic peptide chain release factor subunit 1-2-like	2816	20	0	94.8	3	P:GO:0006415; C:GO:0005737; F:GO:0016149	P:translational termination; C:cytoplasm; F:translation release factor activity, codon specific
[BLASTED, MAPPED, ANNOTATED]	TRIAE_CS42_1DL_TGACv1_061597_AA0199590	1.89671	eukaryotic peptide chain release factor subunit 1-2-like	2212	20	0	94.8	3	P:GO:0006415; C:GO:0005737; F:GO:0016149	P:translational termination; C:cytoplasm; F:translation release factor activity, codon specific
[BLASTED]	TRIAE_CS42_2BL_TGACv1_129565_AA0388800	-1.85303	exocyst complex component EXO70B1-like	2330	20	0	69.35
[BLASTED]	TRIAE_CS42_6AL_TGACv1_472052_AA1517230	-1.17066	EXORDIUM-like	1389	20	0	82.1
[BLASTED]	TRIAE_CS42_6AL_TGACv1_472052_AA1517240	-1.18686	EXORDIUM-like	10388	20	0	87.05
[BLASTED]	TRIAE_CS42_6BL_TGACv1_499801_AA1592120	-1.2787	EXORDIUM-like	1312	20	0	82.4
[BLASTED]	TRIAE_CS42_6DL_TGACv1_526602_AA1688050	-1.2874	EXORDIUM-like	1345	20	0	80.7
[BLASTED]	TRIAE_CS42_6DL_TGACv1_526602_AA1688060	-1.18367	EXORDIUM-like	1237	20	0	83.4
[BLASTED]	TRIAE_CS42_7AS_TGACv1_569034_AA1805340	-1.58175	EXORDIUM-like	1626	20	2.62551e-179	85.9
[BLASTED]	TRIAE_CS42_7BS_TGACv1_592582_AA1940730	-2.17794	EXORDIUM-like	1459	20	0	85.65
[BLASTED]	TRIAE_CS42_7AS_TGACv1_569557_AA1819140	-1.27732	EXORDIUM-like 3	1149	20	0	87.9
[BLASTED]	TRIAE_CS42_3DL_TGACv1_250306_AA0865800	1.40205	expansin A	13186	20	3.42185e-147	81.3
[BLASTED]	TRIAE_CS42_3AS_TGACv1_210583_AA0675410	inf	expansin-A24-like	1160	20	6.67446e-133	84.65
[BLASTED]	TRIAE_CS42_3B_TGACv1_223005_AA0774970	2.54624	expansin-A8-like	1141	20	5.28785e-150	91.95
[BLASTED]	TRIAE_CS42_3DL_TGACv1_250306_AA0865790	1.77803	expansin-A8-like	1326	20	8.11898e-149	93.35
[BLASTED]	TRIAE_CS42_6AL_TGACv1_471657_AA1512440	1.26452	expansin-B15 isoform X2	1619	20	1.36386e-63	77.7
[BLASTED]	TRIAE_CS42_U_TGACv1_640784_AA2074120	2.30657	expansin-B15 isoform X2	1551	20	4.37684e-62	84.5
[BLASTED]	TRIAE_CS42_4BL_TGACv1_321043_AA1054210	1.23897	Expansin-B4	2456	20	1.63958e-58	87.45
[BLASTED]	TRIAE_CS42_4DL_TGACv1_342467_AA1114250	1.2541	Expansin-B4	2474	20	1.88069e-61	84.8
[BLASTED]	TRIAE_CS42_5AL_TGACv1_375179_AA1217300	1.44796	Expansin-B4	2707	20	4.88443e-61	86.55
[BLASTED]	TRIAE_CS42_3AL_TGACv1_194029_AA0624980	1.76997	extensin precursor	2918	20	6.35052e-95	78.75
[BLASTED]	TRIAE_CS42_3B_TGACv1_221656_AA0746730	1.96829	extensin precursor	2622	20	5.35492e-121	79.55
[BLASTED]	TRIAE_CS42_3DL_TGACv1_251336_AA0880240	1.90939	extensin precursor	2826	20	2.90835e-93	81.45
[BLASTED]	-	-1.62987	extensin-like	4014	1	4.21097e-09	85
[BLASTED]	TRIAE_CS42_7AL_TGACv1_557787_AA1786100	1.25835	extracellular ligand-gated ion channel	3143	20	2.96781e-138	88.15
[BLASTED]	TRIAE_CS42_7BL_TGACv1_577005_AA1862470	1.14773	extracellular ligand-gated ion channel	3035	20	2.34484e-83	90.65
[BLASTED]	TRIAE_CS42_4BL_TGACv1_321002_AA1053370,TRIAE_CS42_4BL_TGACv1_321002_AA1053380	-1.06436	FAD binding domain containing expressed	34399	20	7.69907e-163	78.35
[BLASTED]	TRIAE_CS42_4AS_TGACv1_307322_AA1019450	-1.89929	FAD-dependent urate hydroxylase-like	5355	20	1.41852e-149	85.05
[BLASTED]	TRIAE_CS42_5AL_TGACv1_374163_AA1192110	1.72387	FAF- chloroplastic	1401	20	7.28755e-131	65.35
[BLASTED]	TRIAE_CS42_4AS_TGACv1_306910_AA1014920	-1.78895	FAF- chloroplastic	1353	20	5.13033e-152	65.9
[BLASTED]	TRIAE_CS42_4DS_TGACv1_361111_AA1161280	-1.78125	FAF- chloroplastic	1974	20	0	67.55
[BLASTED]	TRIAE_CS42_5AS_TGACv1_393183_AA1269450	-1.8961	FAF- chloroplastic	1485	20	3.16513e-150	55.9
[BLASTED]	TRIAE_CS42_5BS_TGACv1_424601_AA1390860	-1.3409	FAF- chloroplastic	1506	20	1.02193e-161	57.75
[BLASTED]	TRIAE_CS42_5DS_TGACv1_456698_AA1476450	-1.54189	FAF- chloroplastic	1543	20	1.03679e-168	58.6
[BLASTED]	TRIAE_CS42_5DS_TGACv1_456940_AA1480030	-2.21212	FAF- chloroplastic	1514	20	1.78521e-168	59.8
[BLASTED]	TRIAE_CS42_5DS_TGACv1_457068_AA1481770	-2.7714	FAF- chloroplastic	1594	20	0	57.15
[BLASTED]	TRIAE_CS42_U_TGACv1_642157_AA2112440	-1.5211	FAR1-RELATED SEQUENCE 5	2825	20	2.88548e-40	65.55
[BLASTED]	-	1.63764	FAR1-RELATED SEQUENCE 5-like	4008	19	3.55476e-28	63.95
[BLASTED]	-	inf	FAR1-RELATED SEQUENCE 5-like	1403	20	1.09945e-49	75.25
[BLASTED]	TRIAE_CS42_5AL_TGACv1_376209_AA1233710	-1.67478	FAR1-RELATED SEQUENCE 5-like	5686	20	0	74.15
[BLASTED]	TRIAE_CS42_7AL_TGACv1_556203_AA1758050	2.70352	FAR1-RELATED SEQUENCE 7-like isoform X1	11249	20	0	75.55
[BLASTED]	TRIAE_CS42_7BL_TGACv1_577264_AA1870500	3.08496	FAR1-RELATED SEQUENCE 7-like isoform X1	5596	20	0	74.95
[BLASTED]	TRIAE_CS42_7DL_TGACv1_603217_AA1978590	2.73566	FAR1-RELATED SEQUENCE 7-like isoform X1	12018	20	0	77.15
[BLASTED]	TRIAE_CS42_3AS_TGACv1_211173_AA0686440	1.64662	fasciclin-like arabinogalactan 11	1159	20	9.64029e-113	83
[BLASTED]	TRIAE_CS42_3B_TGACv1_221108_AA0730510	1.55089	fasciclin-like arabinogalactan 11	1105	20	7.33037e-111	84.55
[BLASTED]	TRIAE_CS42_3DS_TGACv1_271711_AA0906320	1.5358	fasciclin-like arabinogalactan 11	1189	20	1.89806e-110	85.3
[BLASTED]	TRIAE_CS42_5DL_TGACv1_435357_AA1449510	1.35482	fasciclin-like arabinogalactan 2	3182	20	4.91762e-129	88.95
[BLASTED]	TRIAE_CS42_5AL_TGACv1_375085_AA1215790	1.12056	fasciclin-like arabinogalactan 7	2345	20	2.0932e-82	92.85
[BLASTED]	TRIAE_CS42_5BL_TGACv1_404144_AA1286550	1.12279	fasciclin-like arabinogalactan 7	1986	20	4.15221e-121	92
[BLASTED]	TRIAE_CS42_2AL_TGACv1_095254_AA0308680	-1.07658	fasciclin-like arabinogalactan 8	1975	20	1.45154e-155	87.3
[BLASTED]	TRIAE_CS42_1DL_TGACv1_062954_AA0222100	1.18861	fatty acid amide hydrolase-like	6506	20	2.2049e-51	62.65
[BLASTED]	TRIAE_CS42_7BS_TGACv1_592141_AA1931580	-1.04621	FATTY ACID EXPORT chloroplastic-like isoform X1	23063	20	1.53711e-37	55.4
[BLASTED]	TRIAE_CS42_4AL_TGACv1_289417_AA0970700	4.06639	Fatty acyl- reductase 1	2782	20	0	62.9
[BLASTED]	TRIAE_CS42_7AS_TGACv1_569301_AA1812990	1.51783	Fatty acyl- reductase 1	2934	20	2.81979e-115	57.95
[BLASTED]	TRIAE_CS42_3B_TGACv1_220873_AA0722030	1.11879	fatty acyl- reductase 1-like	4279	20	3.62646e-150	61.35
[BLASTED]	TRIAE_CS42_3DS_TGACv1_272861_AA0925850	1.08044	fatty acyl- reductase 1-like	9484	20	8.07344e-152	64.8
[BLASTED]	TRIAE_CS42_7DS_TGACv1_622446_AA2039790	1.57473	fatty acyl- reductase 1-like	3002	20	0	72.2
[BLASTED]	TRIAE_CS42_2AL_TGACv1_093821_AA0287480	-1.42604	F-box At1g67340-like	1895	20	5.43421e-122	76.9
[BLASTED]	TRIAE_CS42_2DL_TGACv1_159353_AA0536960	-1.24545	F-box At1g67340-like	1892	20	8.50533e-128	77.5
[BLASTED]	TRIAE_CS42_3B_TGACv1_224164_AA0793240,TRIAE_CS42_3B_TGACv1_224164_AA0793250	-1.08832	F-box At5g49610-like	5079	20	0	79.75
[BLASTED]	TRIAE_CS42_1BS_TGACv1_050632_AA0174080	-1.93709	F-box domain containing expressed	2298	20	0	65.55
[BLASTED]	TRIAE_CS42_5DL_TGACv1_433673_AA1419160	1.94939	F-box domain containing isoform X1	2580	20	0	68.05
[BLASTED]	TRIAE_CS42_3AL_TGACv1_197167_AA0665190	1.27042	F-box interaction domain containing	1669	20	0	80.45
[BLASTED]	TRIAE_CS42_3B_TGACv1_228651_AA0827330	1.54985	F-box interaction domain containing	1687	20	0	81.4
[BLASTED]	TRIAE_CS42_3DL_TGACv1_249239_AA0842710	2.13146	F-box interaction domain containing	2190	20	0	81.2
[BLASTED]	TRIAE_CS42_7DS_TGACv1_623436_AA2053150	3.04633	F-box kelch-repeat At1g15680	1829	20	0	66.5
[BLASTED]	TRIAE_CS42_2BL_TGACv1_131509_AA0428670	-1.56962	F-box kelch-repeat At1g67480	5004	20	2.15859e-151	65.9
[BLASTED]	TRIAE_CS42_7AL_TGACv1_558682_AA1795340	-1.49011	F-box kelch-repeat At1g80440-like	1542	20	0	80.05
[BLASTED]	TRIAE_CS42_4AL_TGACv1_290431_AA0985320	-1.48568	F-box LRR-repeat 13-like	9530	20	1.17004e-146	75.15
[BLASTED]	TRIAE_CS42_5BL_TGACv1_405650_AA1332220	1.0483	F-box LRR-repeat 3	3759	20	0	80.1
[BLASTED]	TRIAE_CS42_3B_TGACv1_224369_AA0795770	1.05573	F-box LRR-repeat At3g59160	3002	20	1.71592e-75	55.1
[BLASTED]	TRIAE_CS42_6AS_TGACv1_485547_AA1547330	-1.61925	F-box LRR-repeat At3g59190-like	1948	20	1.21194e-166	65.1
[BLASTED]	TRIAE_CS42_2AL_TGACv1_093136_AA0272960	-1.47941	F-box PP2-A13	3664	20	2.16466e-89	89.45
[BLASTED]	TRIAE_CS42_2DL_TGACv1_158276_AA0514450	-1.95327	F-box PP2-A13	3545	20	1.44728e-89	89.45
[BLASTED]	TRIAE_CS42_1DL_TGACv1_062628_AA0217480	-1.17785	F-box PP2-A13-like	2865	20	1.20688e-96	93.5
[BLASTED]	TRIAE_CS42_2BL_TGACv1_129365_AA0380510	-1.38589	F-box PP2-A13-like	3659	20	4.43891e-88	88.75
[BLASTED]	TRIAE_CS42_6DL_TGACv1_526737_AA1691010	-1.19276	F-box PP2-B10-like	1908	20	4.05779e-73	72.8
[BLASTED, MAPPED, ANNOTATED]	TRIAE_CS42_2DL_TGACv1_160193_AA0547970	-2.45535	ferric reduction oxidase 2-like	3357	20	0	74.55	3	F:GO:0016491; C:GO:0016021; P:GO:0055114	F:oxidoreductase activity; C:integral component of membrane; P:oxidation-reduction process
[BLASTED, MAPPED, ANNOTATED]	TRIAE_CS42_2AL_TGACv1_093270_AA0276290	1.72068	ferric reduction oxidase chloroplastic-like	4924	20	4.74408e-134	77	1	C:GO:0016020	C:membrane
[BLASTED, MAPPED, ANNOTATED]	TRIAE_CS42_5AL_TGACv1_377722_AA1248960	1.22457	Ferritin- chloroplastic	6000	20	1.65729e-20	74.7	6	P:GO:0006879; C:GO:0005623; F:GO:0008199; P:GO:0006826; P:GO:0055114; F:GO:0004322	P:cellular iron ion homeostasis; C:cell; F:ferric iron binding; P:iron ion transport; P:oxidation-reduction process; F:ferroxidase activity	EC:1.16.3.1; EC:1.16.3	Ferroxidase; Oxidizing metal ions
[BLASTED]	TRIAE_CS42_2BS_TGACv1_146640_AA0469950	1.27861	filament-like plant 3	5550	20	0	77.25
[BLASTED]	TRIAE_CS42_4AL_TGACv1_289146_AA0965980	1.07165	filament-like plant 3	6665	20	0	75.95
[BLASTED]	TRIAE_CS42_6AL_TGACv1_472590_AA1523930	1.47136	filament-like plant 7	4382	20	0	69.15
[BLASTED]	TRIAE_CS42_6BL_TGACv1_501535_AA1618460	1.06042	filament-like plant 7	4431	20	0	69.1
[BLASTED]	TRIAE_CS42_5AL_TGACv1_375110_AA1216130	2.06943	flavin-containing monooxygenase FMO GS-OX-like 8	2259	20	0	76.65
[BLASTED]	TRIAE_CS42_6DS_TGACv1_545583_AA1750420	inf	Flavin-containing monooxygenase FMO GS-OX-like 9	407	20	9.51218e-45	80.7
[BLASTED]	TRIAE_CS42_6AS_TGACv1_485180_AA1539260	2.46531	flavonoid 3 ,5 -hydroxylase 1	3391	20	9.98383e-167	88.8
[BLASTED]	TRIAE_CS42_6DS_TGACv1_542768_AA1729910	1.38559	flavonoid 3 ,5 -hydroxylase 1	6964	20	1.70844e-167	87.55
[BLASTED]	-	1.47555	Flavonoid 3 -monooxygenase	580	20	5.42986e-47	95.55
[BLASTED]	TRIAE_CS42_7DL_TGACv1_603549_AA1985580	1.64469	Flavonoid 3 -monooxygenase	2527	20	0	78.9
[BLASTED, MAPPED, ANNOTATED]	TRIAE_CS42_7DS_TGACv1_622449_AA2039880	1.7205	Flavonoid 3 -monooxygenase	1945	20	0	86.1	5	F:GO:0005506; F:GO:0016705; P:GO:0055114; F:GO:0004497; F:GO:0020037	F:iron ion binding; F:oxidoreductase activity, acting on paired donors, with incorporation or reduction of molecular oxygen; P:oxidation-reduction process; F:monooxygenase activity; F:heme binding
[BLASTED]	TRIAE_CS42_6DS_TGACv1_542639_AA1726070	1.54151	flavonoid 3 -monooxygenase-like	2174	20	0	87.1
[BLASTED, MAPPED, ANNOTATED]	TRIAE_CS42_5BL_TGACv1_405066_AA1319120	1.80451	flavonoid 3-monooxygenase	4792	20	7.94694e-166	88.05	5	F:GO:0005506; F:GO:0016705; P:GO:0055114; F:GO:0004497; F:GO:0020037	F:iron ion binding; F:oxidoreductase activity, acting on paired donors, with incorporation or reduction of molecular oxygen; P:oxidation-reduction process; F:monooxygenase activity; F:heme binding
[BLASTED, MAPPED, ANNOTATED]	-	-1.00886	flavonoid 3-monooxygenase	1652	20	1.10375e-136	93.1	5	F:GO:0005506; F:GO:0016705; P:GO:0055114; F:GO:0004497; F:GO:0020037	F:iron ion binding; F:oxidoreductase activity, acting on paired donors, with incorporation or reduction of molecular oxygen; P:oxidation-reduction process; F:monooxygenase activity; F:heme binding
[BLASTED]	TRIAE_CS42_4AS_TGACv1_306553_AA1010060	1.49349	flavonoid O-methyltransferase Os11g0303600	3495	20	8.45621e-178	85.4
[BLASTED]	TRIAE_CS42_4DL_TGACv1_345885_AA1154620	1.18418	flavonoid O-methyltransferase Os11g0303600	3115	20	8.02202e-168	83.3
[BLASTED]	TRIAE_CS42_U_TGACv1_642881_AA2124380	1.36464	flavonoid O-methyltransferase Os11g0303600	2989	20	4.27312e-157	82.15
[BLASTED]	TRIAE_CS42_7DS_TGACv1_624041_AA2058460	-1.15952	flavonoid O-methyltransferase Os11g0303600	2293	20	0	85.1
[BLASTED]	TRIAE_CS42_3B_TGACv1_222621_AA0768060	#NAME?	flavonoid O-methyltransferase Os11g0303600	1627	20	6.92109e-175	85.8
[BLASTED]	TRIAE_CS42_3B_TGACv1_225014_AA0804100	#NAME?	flavonoid O-methyltransferase Os11g0303600	1758	20	5.49785e-177	87.3
[BLASTED]	TRIAE_CS42_3DS_TGACv1_275178_AA0936540	#NAME?	flavonoid O-methyltransferase Os11g0303600	1805	20	5.45455e-179	85.85
[BLASTED]	TRIAE_CS42_6AL_TGACv1_472594_AA1524000	-1.35421	flavonol synthase flavanone 3-hydroxylase	1413	20	9.16866e-165	80.4
[BLASTED]	TRIAE_CS42_6BL_TGACv1_499376_AA1580410	-1.51828	flavonol synthase flavanone 3-hydroxylase	1465	20	1.54071e-145	79.8
[BLASTED]	TRIAE_CS42_6DL_TGACv1_526539_AA1686400	-1.86649	flavonol synthase flavanone 3-hydroxylase	1421	20	4.20182e-147	81.5
[BLASTED]	TRIAE_CS42_4BL_TGACv1_320814_AA1049320	-2.0123	flavonol synthase flavanone 3-hydroxylase-like	3739	20	7.22142e-107	73.15
[BLASTED]	TRIAE_CS42_4DL_TGACv1_342396_AA1112390	-1.37487	flavonol synthase flavanone 3-hydroxylase-like	3839	20	2.3358e-109	74.65
[BLASTED]	TRIAE_CS42_7DS_TGACv1_622364_AA2038450	-1.41011	flavonol synthase flavanone 3-hydroxylase-like	1664	20	0	77.35
[BLASTED]	TRIAE_CS42_5DL_TGACv1_434672_AA1439810	1.25417	flocculation FLO11-like	1130	4	3.91418e-30	83.75
[BLASTED]	TRIAE_CS42_3B_TGACv1_223651_AA0785120	-1.25356	flowering-promoting factor 1 1	844	20	9.80372e-71	87.85
[BLASTED]	TRIAE_CS42_1BS_TGACv1_049850_AA0162920,TRIAE_CS42_1BS_TGACv1_049850_AA0162930	1.54159	flower-specific gamma-thionin precursor	3279	20	7.12079e-24	92
[BLASTED, MAPPED]	TRIAE_CS42_U_TGACv1_640956_AA2080680	-1.23091	FON2 SPARE1	1413	20	1.78478e-53	64.4	3	P:GO:0007275; P:GO:0030154; C:GO:0005576	P:multicellular organism development; P:cell differentiation; C:extracellular region
[BLASTED]	TRIAE_CS42_4AL_TGACv1_290665_AA0988070	-1.33683	forkhead box D2-like	1010	7	4.04806e-43	77
[BLASTED]	TRIAE_CS42_4BS_TGACv1_330759_AA1108730	-2.01078	forkhead box D2-like	1105	7	1.19675e-45	80.14
[BLASTED]	-	-1.33762	forkhead box D2-like	1184	7	4.84429e-47	77.43
[BLASTED, MAPPED, ANNOTATED]	TRIAE_CS42_4DS_TGACv1_361511_AA1169370	-1.22923	Formate mitochondrial	4309	20	1.83948e-101	94.8	5	F:GO:0016616; F:GO:0051287; C:GO:0005739; F:GO:0008863; P:GO:0055114	F:oxidoreductase activity, acting on the CH-OH group of donors, NAD or NADP as acceptor; F:NAD binding; C:mitochondrion; F:formate dehydrogenase (NAD+) activity; P:oxidation-reduction process	EC:1.2.1.2	Formate dehydrogenase
[BLASTED, MAPPED, ANNOTATED]	TRIAE_CS42_7BS_TGACv1_592003_AA1927810	-1.9025	formate mitochondrial	3165	20	1.83895e-116	97.15	5	F:GO:0016616; F:GO:0051287; C:GO:0005739; F:GO:0008863; P:GO:0055114	F:oxidoreductase activity, acting on the CH-OH group of donors, NAD or NADP as acceptor; F:NAD binding; C:mitochondrion; F:formate dehydrogenase (NAD+) activity; P:oxidation-reduction process	EC:1.2.1.2	Formate dehydrogenase
[BLASTED, MAPPED, ANNOTATED]	TRIAE_CS42_7DS_TGACv1_622795_AA2045480	-1.42706	formate mitochondrial	3105	20	9.09402e-118	97.7	5	F:GO:0016616; F:GO:0051287; C:GO:0005739; F:GO:0008863; P:GO:0055114	F:oxidoreductase activity, acting on the CH-OH group of donors, NAD or NADP as acceptor; F:NAD binding; C:mitochondrion; F:formate dehydrogenase (NAD+) activity; P:oxidation-reduction process	EC:1.2.1.2	Formate dehydrogenase
[BLASTED, MAPPED, ANNOTATED]	TRIAE_CS42_1DL_TGACv1_061054_AA0183260	-2.07747	formin 18 isoform X1	1577	20	6.40586e-67	83.1	1	C:GO:0016021	C:integral component of membrane
[BLASTED]	TRIAE_CS42_U_TGACv1_642768_AA2122990	#NAME?	formin 20	5176	20	4.19108e-91	74.55
[BLASTED]	TRIAE_CS42_4AL_TGACv1_297482_AA1002570	2.8172	formin 20 isoform X1	1006	7	5.98017e-24	62.57
[BLASTED]	TRIAE_CS42_7AL_TGACv1_556144_AA1756970	3.31501	formin 20 isoform X1	5697	6	3.48394e-21	59.83
[BLASTED]	TRIAE_CS42_7AS_TGACv1_569967_AA1827910	-1.02652	Formin 6	4621	20	2.2653e-144	88
[BLASTED]	TRIAE_CS42_7DS_TGACv1_624151_AA2059260	-1.19108	formin 6	5638	20	4.07867e-147	86.75
[BLASTED, MAPPED, ANNOTATED]	TRIAE_CS42_4AS_TGACv1_306506_AA1009360	1.13815	formin 8	4476	20	0	88.4	1	C:GO:0016021	C:integral component of membrane
[BLASTED]	TRIAE_CS42_7BL_TGACv1_577743_AA1882450	1.06756	freezing-induced 1	2459	15	8.30808e-71	79.27
[BLASTED, MAPPED, ANNOTATED]	TRIAE_CS42_2DL_TGACv1_158217_AA0512770	-1.39355	FRIGIDA interacting 2	1421	15	7.13689e-24	93.93	1	F:GO:0003677	F:DNA binding
[BLASTED]	TRIAE_CS42_4AS_TGACv1_307528_AA1021210	1.27427	fringe expressed	5472	20	8.21645e-163	84.2
[BLASTED, MAPPED, ANNOTATED]	TRIAE_CS42_2AL_TGACv1_093126_AA0272780	-2.08365	fructan 6-exohydrolase	10513	20	0	80.15	2	P:GO:0008152; F:GO:0004553	P:metabolic process; F:hydrolase activity, hydrolyzing O-glycosyl compounds
[BLASTED]	TRIAE_CS42_1AL_TGACv1_001137_AA0025700	-3.01205	fructose-1,6- cytosolic	4730	20	0	85.25
[BLASTED]	TRIAE_CS42_1DL_TGACv1_062652_AA0217810	-3.35173	Fructose-1,6- cytosolic	5049	20	6.89166e-70	66.7
[BLASTED]	TRIAE_CS42_1BL_TGACv1_031993_AA0123950	-3.59812	fructose-1,6- cytosolic-like	2665	20	4.33432e-61	85.2
[BLASTED]	TRIAE_CS42_1DL_TGACv1_061063_AA0183610	-3.99846	fructose-1,6- cytosolic-like	2936	20	1.92858e-73	66.55
[BLASTED]	-	-1.05519	Fruit bromelain	664	20	2.56254e-13	90.1
[BLASTED]	TRIAE_CS42_2DS_TGACv1_177213_AA0569140	#NAME?	Fruit bromelain	1412	20	1.63935e-115	78.1
[BLASTED, MAPPED, ANNOTATED]	TRIAE_CS42_3AS_TGACv1_211643_AA0692510	1.42318	GA 3beta-hydroxylase	3645	20	2.98344e-98	86.75	3	F:GO:0046872; F:GO:0016707; P:GO:0055114	F:metal ion binding; F:gibberellin 3-beta-dioxygenase activity; P:oxidation-reduction process	EC:1.14.11.15; EC:1.14.11	Gibberellin 3-beta-dioxygenase; Acting on paired donors, with incorporation or reduction of molecular oxygen. The oxygen incorporated need not be derived from O(2)
[BLASTED]	TRIAE_CS42_3DS_TGACv1_272088_AA0914400	1.44639	gag-pol poly	2917	20	0	80.5
[BLASTED]	-	#NAME?	gag-pol poly	178	20	1.5457e-19	73.9
[BLASTED]	TRIAE_CS42_2DL_TGACv1_159203_AA0534310,TRIAE_CS42_2DL_TGACv1_159203_AA0534320	-3.2276	GAG-POL precursor	31562	20	0	71.35
[BLASTED]	TRIAE_CS42_U_TGACv1_641145_AA2086630	-1.09754	gag-pol precursor	26804	20	0	69.75
[BLASTED]	TRIAE_CS42_6BL_TGACv1_501383_AA1616820	1.43135	Galactan beta-1,4-galactosyltransferase GALS1	4233	20	0	86.75
[BLASTED]	TRIAE_CS42_6AL_TGACv1_472203_AA1519080	1.2506	galactan beta-1,4-galactosyltransferase GALS1-like	3595	20	0	85.35
[BLASTED, MAPPED, ANNOTATED]	TRIAE_CS42_4AS_TGACv1_306597_AA1010860	2.39039	galactinol synthase 1	1769	20	1.67214e-118	84.5	1	F:GO:0016757	F:transferase activity, transferring glycosyl groups
[BLASTED, MAPPED, ANNOTATED]	TRIAE_CS42_2AS_TGACv1_112396_AA0337300	1.58331	galactinol synthase 2-like	1645	20	4.05034e-173	80.6	1	F:GO:0016757	F:transferase activity, transferring glycosyl groups
[BLASTED, MAPPED, ANNOTATED]	TRIAE_CS42_5AL_TGACv1_377531_AA1247700	1.05088	GAMETE EXPRESSED 1	3985	20	0	84.8	6	P:GO:0009790; F:GO:0042802; C:GO:0016021; P:GO:0009555; P:GO:0009553; C:GO:0005886	P:embryo development; F:identical protein binding; C:integral component of membrane; P:pollen development; P:embryo sac development; C:plasma membrane
[BLASTED, MAPPED]	TRIAE_CS42_3B_TGACv1_227048_AA0821050	1.16511	GATA transcription factor 12	2151	20	2.94601e-134	71.3	4	F:GO:0003700; F:GO:0008270; P:GO:0006355; F:GO:0043565	F:transcription factor activity, sequence-specific DNA binding; F:zinc ion binding; P:regulation of transcription, DNA-templated; F:sequence-specific DNA binding
[BLASTED]	TRIAE_CS42_3AL_TGACv1_197036_AA0664480	3.64041	G-box-binding factor 4	2809	20	1.18145e-46	58.45
[BLASTED]	TRIAE_CS42_3B_TGACv1_221698_AA0747790	1.87186	G-box-binding factor 4	3488	20	3.54907e-50	62.25
[BLASTED, MAPPED]	TRIAE_CS42_U_TGACv1_643015_AA2126130	2.95334	G-box-binding factor 4	2912	20	2.38213e-53	62.9	7	F:GO:0003700; F:GO:0003735; P:GO:0006355; F:GO:0043565; C:GO:0005840; C:GO:0005622; P:GO:0006412	F:transcription factor activity, sequence-specific DNA binding; F:structural constituent of ribosome; P:regulation of transcription, DNA-templated; F:sequence-specific DNA binding; C:ribosome; C:intracellular; P:translation
[BLASTED]	TRIAE_CS42_2AS_TGACv1_113643_AA0358880	1.13003	GDP-fucose -O-fucosyltransferase 2	4233	20	0	79.4
[BLASTED, MAPPED, ANNOTATED]	TRIAE_CS42_1BL_TGACv1_033137_AA0137290	1.23398	GDSL esterase lipase	6615	20	1.70532e-60	82.25	1	F:GO:0016788	F:hydrolase activity, acting on ester bonds
[BLASTED, MAPPED]	TRIAE_CS42_7BS_TGACv1_592936_AA1946510	3.29804	GDSL esterase lipase	2139	20	1.85486e-152	64.6	1	F:GO:0016788	F:hydrolase activity, acting on ester bonds
[BLASTED]	TRIAE_CS42_7DL_TGACv1_604239_AA1995620	1.11207	GDSL esterase lipase	2358	20	3.45099e-146	69
[BLASTED]	TRIAE_CS42_7AS_TGACv1_570427_AA1835620	#NAME?	GDSL esterase lipase APG	1944	20	1.21584e-118	81.3
[BLASTED]	TRIAE_CS42_1AS_TGACv1_020365_AA0077050	1.4951	GDSL esterase lipase At1g09390-like	5516	20	6.23562e-150	64.3
[BLASTED]	TRIAE_CS42_6AS_TGACv1_486645_AA1563540	1.23736	GDSL esterase lipase At1g09390-like	4316	20	8.31674e-113	84.55
[BLASTED]	TRIAE_CS42_6BS_TGACv1_515420_AA1669990	1.19912	GDSL esterase lipase At1g09390-like	3715	20	1.3232e-122	84.3
[BLASTED]	TRIAE_CS42_2BS_TGACv1_147260_AA0480740	-1.05554	GDSL esterase lipase At1g28600-like	2262	20	2.2012e-62	66.1
[BLASTED, MAPPED]	TRIAE_CS42_1AL_TGACv1_004752_AA0054120	#NAME?	GDSL esterase lipase At1g71691-like	3179	20	0	78.1	1	F:GO:0016788	F:hydrolase activity, acting on ester bonds
[BLASTED, MAPPED]	TRIAE_CS42_1BL_TGACv1_031869_AA0122040	#NAME?	GDSL esterase lipase At1g71691-like	3675	20	0	77.3	1	F:GO:0016788	F:hydrolase activity, acting on ester bonds
[BLASTED]	TRIAE_CS42_6AS_TGACv1_486435_AA1561240	2.10989	GDSL esterase lipase At2g04570-like	2104	20	3.4175e-136	79.25
[BLASTED]	TRIAE_CS42_6BS_TGACv1_513298_AA1637720	2.44741	GDSL esterase lipase At2g04570-like	1662	20	0	76.5
[BLASTED]	TRIAE_CS42_6DS_TGACv1_543519_AA1741090	2.1752	GDSL esterase lipase At2g04570-like	1625	20	1.9334e-178	80.9
[BLASTED]	TRIAE_CS42_5BL_TGACv1_405523_AA1329420	-2.91336	GDSL esterase lipase At4g10955-like	8238	20	6.86072e-94	60.55
[BLASTED]	TRIAE_CS42_6AL_TGACv1_471142_AA1503320	-3.92494	GDSL esterase lipase At4g10955-like	1957	20	0	68.95
[BLASTED]	TRIAE_CS42_6DL_TGACv1_527254_AA1701260	-2.9456	GDSL esterase lipase At4g10955-like	2134	20	0	69.65
[BLASTED]	TRIAE_CS42_5DL_TGACv1_435957_AA1456700	#NAME?	GDSL esterase lipase At5g33370-like	1518	20	0	81
[BLASTED]	TRIAE_CS42_6DL_TGACv1_526316_AA1679320	#NAME?	GDSL esterase lipase At5g33370-like	1731	20	1.35806e-179	87.7
[BLASTED, MAPPED, ANNOTATED]	TRIAE_CS42_6BL_TGACv1_500831_AA1610390	3.40646	GDSL esterase lipase At5g37690	2135	20	7.50871e-124	77.6	1	F:GO:0016788	F:hydrolase activity, acting on ester bonds
[BLASTED, MAPPED]	TRIAE_CS42_U_TGACv1_641678_AA2101230	2.96993	GDSL esterase lipase At5g37690	2065	20	1.25523e-154	70.15	1	F:GO:0016788	F:hydrolase activity, acting on ester bonds
[BLASTED, MAPPED, ANNOTATED]	TRIAE_CS42_6AL_TGACv1_472268_AA1520230	3.18482	GDSL esterase lipase At5g37690-like	2535	20	4.08789e-113	85.95	1	F:GO:0016788	F:hydrolase activity, acting on ester bonds
[BLASTED, MAPPED]	TRIAE_CS42_6DL_TGACv1_526661_AA1689230	2.93629	GDSL esterase lipase At5g37690-like	2099	20	2.45623e-177	58.65	1	F:GO:0016788	F:hydrolase activity, acting on ester bonds
[BLASTED, MAPPED]	TRIAE_CS42_3B_TGACv1_221001_AA0726430	#NAME?	GDSL esterase lipase At5g45670-like	2667	20	1.71505e-146	69.9	1	F:GO:0016788	F:hydrolase activity, acting on ester bonds
[BLASTED]	TRIAE_CS42_7BS_TGACv1_592450_AA1938320	-2.40124	GDSL esterase lipase At5g45920-like	955	20	5.13935e-145	81.7
[BLASTED]	TRIAE_CS42_1AS_TGACv1_019914_AA0072790	2.4141	GDSL esterase lipase EXL3-like	3388	20	1.8266e-166	87.3
[BLASTED]	TRIAE_CS42_1BL_TGACv1_032559_AA0131460	2.09611	GDSL esterase lipase EXL3-like	6400	20	0	88.4
[BLASTED]	TRIAE_CS42_1DL_TGACv1_061356_AA0192960	2.1553	GDSL esterase lipase EXL3-like	6180	20	0	81.1
[BLASTED]	TRIAE_CS42_4AL_TGACv1_288758_AA0957340	-1.26173	GEM 1	2631	20	1.03943e-53	95.95
[BLASTED]	TRIAE_CS42_4DL_TGACv1_343876_AA1140870	-1.13022	GEM 1	2678	20	2.52615e-53	95.95
[BLASTED]	TRIAE_CS42_2AL_TGACv1_094854_AA0304090	-1.72773	GEM 4	1745	20	2.32735e-117	77.45
[BLASTED]	TRIAE_CS42_2BL_TGACv1_130139_AA0404850	-1.49126	GEM 4	1435	20	2.42876e-116	77.5
[BLASTED]	TRIAE_CS42_6AL_TGACv1_471590_AA1511450	-1.62345	GEM 4	1139	20	1.0296e-122	90.55
[BLASTED]	TRIAE_CS42_6BL_TGACv1_500579_AA1606630	-1.71245	GEM 4	1354	20	1.5681e-122	90.55
[BLASTED]	TRIAE_CS42_6DL_TGACv1_527401_AA1703390	-1.77445	GEM 4	1468	20	2.31592e-125	90.8
[BLASTED]	TRIAE_CS42_2AL_TGACv1_093692_AA0285220	-2.2892	GEM 8	6928	20	4.52515e-113	93.55
[BLASTED]	TRIAE_CS42_2AL_TGACv1_094854_AA0304110	-2.15256	GEM 8	1505	20	2.11868e-109	93
[BLASTED]	TRIAE_CS42_2BL_TGACv1_130139_AA0404820	-2.5307	GEM 8	1453	20	4.18319e-109	94.15
[BLASTED]	TRIAE_CS42_2BL_TGACv1_131267_AA0425250	-2.68355	GEM 8	1449	20	3.0852e-112	89.6
[BLASTED]	TRIAE_CS42_2DL_TGACv1_159355_AA0536990	-2.27458	GEM 8	1573	20	8.9058e-121	93.85
[BLASTED]	TRIAE_CS42_2DL_TGACv1_160471_AA0550830	-2.84448	GEM 8	1625	20	7.80433e-116	92.9
[BLASTED]	TRIAE_CS42_2DL_TGACv1_161851_AA0560830	-1.77819	GEM 8	1375	20	4.76605e-115	94.45
[BLASTED]	TRIAE_CS42_2BL_TGACv1_129452_AA0384420	1.12312	geraniol 8-hydroxylase-like	3104	20	4.5443e-154	86.85
[BLASTED, MAPPED, ANNOTATED]	TRIAE_CS42_2DL_TGACv1_160638_AA0552490	1.24493	geraniol 8-hydroxylase-like	2245	20	1.89603e-157	89.05	5	F:GO:0005506; F:GO:0016705; P:GO:0055114; F:GO:0004497; F:GO:0020037	F:iron ion binding; F:oxidoreductase activity, acting on paired donors, with incorporation or reduction of molecular oxygen; P:oxidation-reduction process; F:monooxygenase activity; F:heme binding
[BLASTED]	TRIAE_CS42_1BS_TGACv1_049754_AA0160900	-3.19745	geraniol 8-hydroxylase-like	8212	20	7.75652e-128	80.55
[BLASTED]	TRIAE_CS42_1DS_TGACv1_080119_AA0240170	-4.93583	geraniol 8-hydroxylase-like	2635	20	8.53455e-156	82.55
[BLASTED, MAPPED, ANNOTATED]	TRIAE_CS42_2AL_TGACv1_093125_AA0272690	-3.50188	geraniol 8-hydroxylase-like	2865	20	1.41437e-140	87.7	5	F:GO:0005506; F:GO:0016705; P:GO:0055114; F:GO:0004497; F:GO:0020037	F:iron ion binding; F:oxidoreductase activity, acting on paired donors, with incorporation or reduction of molecular oxygen; P:oxidation-reduction process; F:monooxygenase activity; F:heme binding
[BLASTED]	TRIAE_CS42_6BL_TGACv1_499911_AA1594550	-1.04708	Germin 1-1	1089	20	8.21448e-119	90.5
[BLASTED]	TRIAE_CS42_3B_TGACv1_222281_AA0761160	#NAME?	germin 1-3	1135	20	4.35898e-116	94.75
[BLASTED, MAPPED, ANNOTATED]	TRIAE_CS42_5AL_TGACv1_374395_AA1198810	-1.85726	germin 3-7	1473	20	7.04851e-134	82.5	6	F:GO:0046564; P:GO:0033609; C:GO:0005618; C:GO:0048046; F:GO:0030145; F:GO:0045735	F:oxalate decarboxylase activity; P:oxalate metabolic process; C:cell wall; C:apoplast; F:manganese ion binding; F:nutrient reservoir activity	EC:4.1.1.2	Oxalate decarboxylase
[BLASTED, MAPPED, ANNOTATED]	TRIAE_CS42_5BL_TGACv1_404273_AA1293440	-1.80845	germin 3-7	902	20	1.08422e-133	82.85	6	F:GO:0046564; P:GO:0033609; C:GO:0005618; C:GO:0048046; F:GO:0030145; F:GO:0045735	F:oxalate decarboxylase activity; P:oxalate metabolic process; C:cell wall; C:apoplast; F:manganese ion binding; F:nutrient reservoir activity	EC:4.1.1.2	Oxalate decarboxylase
[BLASTED, MAPPED, ANNOTATED]	TRIAE_CS42_5DL_TGACv1_435426_AA1450500	-1.84557	germin 3-7	984	20	4.75633e-134	82.85	6	F:GO:0046564; P:GO:0033609; C:GO:0005618; C:GO:0048046; F:GO:0030145; F:GO:0045735	F:oxalate decarboxylase activity; P:oxalate metabolic process; C:cell wall; C:apoplast; F:manganese ion binding; F:nutrient reservoir activity	EC:4.1.1.2	Oxalate decarboxylase
[BLASTED, MAPPED, ANNOTATED]	TRIAE_CS42_2AL_TGACv1_094606_AA0300340	-1.27541	germin 4-1	1744	20	7.56497e-121	79.85	3	F:GO:0030145; C:GO:0005576; F:GO:0045735	F:manganese ion binding; C:extracellular region; F:nutrient reservoir activity
[BLASTED, MAPPED, ANNOTATED]	TRIAE_CS42_2BL_TGACv1_133947_AA0443470	-1.41436	germin 4-1	1776	20	1.05865e-119	79.65	3	F:GO:0030145; C:GO:0005576; F:GO:0045735	F:manganese ion binding; C:extracellular region; F:nutrient reservoir activity
[BLASTED, MAPPED, ANNOTATED]	TRIAE_CS42_2DL_TGACv1_158175_AA0511290	-1.3838	germin 4-1	1897	20	3.52601e-122	80	3	F:GO:0030145; C:GO:0005576; F:GO:0045735	F:manganese ion binding; C:extracellular region; F:nutrient reservoir activity
[BLASTED, MAPPED, ANNOTATED]	TRIAE_CS42_3AS_TGACv1_211797_AA0694240	1.18621	germin 5-1	1578	20	9.77323e-115	88.85	3	F:GO:0030145; C:GO:0005576; F:GO:0045735	F:manganese ion binding; C:extracellular region; F:nutrient reservoir activity
[BLASTED, MAPPED, ANNOTATED]	TRIAE_CS42_3B_TGACv1_221254_AA0735240	1.61327	germin 5-1	1734	20	3.28228e-118	87.8	3	F:GO:0030145; C:GO:0005576; F:GO:0045735	F:manganese ion binding; C:extracellular region; F:nutrient reservoir activity
[BLASTED, MAPPED, ANNOTATED]	TRIAE_CS42_3DS_TGACv1_274058_AA0934550	1.64723	germin 5-1	2127	20	6.09825e-119	88.15	3	F:GO:0030145; C:GO:0005576; F:GO:0045735	F:manganese ion binding; C:extracellular region; F:nutrient reservoir activity
[BLASTED]	TRIAE_CS42_3DS_TGACv1_271782_AA0907880	-2.03685	germin 8-11	1084	20	1.19242e-130	95.9
[BLASTED, MAPPED, ANNOTATED]	TRIAE_CS42_4DL_TGACv1_355281_AA1157330	-1.1312	germin 8-11	1043	20	1.18976e-132	97.1	3	F:GO:0030145; C:GO:0005576; F:GO:0045735	F:manganese ion binding; C:extracellular region; F:nutrient reservoir activity
[BLASTED, MAPPED, ANNOTATED]	TRIAE_CS42_4DL_TGACv1_356130_AA1157420	-1.57369	germin 8-11	1135	20	4.00459e-120	95.85	3	F:GO:0030145; C:GO:0005576; F:GO:0045735	F:manganese ion binding; C:extracellular region; F:nutrient reservoir activity
[BLASTED, MAPPED, ANNOTATED]	TRIAE_CS42_4DL_TGACv1_359486_AA1157640	-1.71129	germin 8-11	600	20	9.58497e-97	98.25	3	F:GO:0030145; C:GO:0005576; F:GO:0045735	F:manganese ion binding; C:extracellular region; F:nutrient reservoir activity
[BLASTED]	TRIAE_CS42_5AL_TGACv1_377390_AA1246490	-1.75698	germin 8-11	1160	20	7.07651e-118	91.4
[BLASTED]	TRIAE_CS42_7AL_TGACv1_556582_AA1766280	-3.75576	germin 8-11	1165	20	1.31992e-127	95.5
[BLASTED]	TRIAE_CS42_7AL_TGACv1_556582_AA1766310	-3.87481	germin 8-11	1019	20	1.29828e-132	94.8
[BLASTED]	TRIAE_CS42_7BL_TGACv1_580143_AA1912300	-3.45943	germin 8-11	1089	20	3.03009e-135	79
[BLASTED]	TRIAE_CS42_7DL_TGACv1_605076_AA2004530	-4.29361	germin 8-11	1078	20	3.95708e-132	94.75
[BLASTED, MAPPED, ANNOTATED]	TRIAE_CS42_U_TGACv1_684486_AA2159180	-1.62452	germin 8-11	1265	20	1.54612e-132	81.6	3	F:GO:0030145; C:GO:0005576; F:GO:0045735	F:manganese ion binding; C:extracellular region; F:nutrient reservoir activity
[BLASTED]	TRIAE_CS42_2DL_TGACv1_159354_AA0536970	-1.22416	germin 8-14	3558	20	2.2388e-133	81.85
[BLASTED, MAPPED, ANNOTATED]	TRIAE_CS42_3B_TGACv1_224569_AA0798060	1.64136	germin 8-4	1390	20	1.05355e-129	90.65	3	F:GO:0030145; C:GO:0005576; F:GO:0045735	F:manganese ion binding; C:extracellular region; F:nutrient reservoir activity
[BLASTED, MAPPED, ANNOTATED]	TRIAE_CS42_5AS_TGACv1_392807_AA1264980	3.47379	Germin 8-4	1298	20	6.55253e-125	94.85	3	F:GO:0030145; C:GO:0005576; F:GO:0045735	F:manganese ion binding; C:extracellular region; F:nutrient reservoir activity
[BLASTED, MAPPED, ANNOTATED]	TRIAE_CS42_5BS_TGACv1_423287_AA1373440	1.86118	Germin 8-4	1365	20	1.43722e-129	94.75	3	F:GO:0030145; C:GO:0005576; F:GO:0045735	F:manganese ion binding; C:extracellular region; F:nutrient reservoir activity
[BLASTED, MAPPED, ANNOTATED]	TRIAE_CS42_7BL_TGACv1_577606_AA1879390	1.92405	germin 8-4	2260	20	8.34055e-127	94.35	3	F:GO:0030145; C:GO:0005576; F:GO:0045735	F:manganese ion binding; C:extracellular region; F:nutrient reservoir activity
[BLASTED, MAPPED, ANNOTATED]	TRIAE_CS42_7DL_TGACv1_604406_AA1997870	2.37811	germin 8-4	1375	20	4.90861e-131	92.6	3	F:GO:0030145; C:GO:0005576; F:GO:0045735	F:manganese ion binding; C:extracellular region; F:nutrient reservoir activity
[BLASTED, MAPPED, ANNOTATED]	TRIAE_CS42_4BL_TGACv1_321812_AA1065790	-1.80711	germin 8-5	1148	20	9.89036e-132	95.5	3	F:GO:0030145; C:GO:0005576; F:GO:0045735	F:manganese ion binding; C:extracellular region; F:nutrient reservoir activity
[BLASTED, MAPPED, ANNOTATED]	TRIAE_CS42_4DL_TGACv1_344331_AA1146140	-1.73625	germin 8-5	1124	20	9.40598e-149	83.05	3	F:GO:0030145; C:GO:0005576; F:GO:0045735	F:manganese ion binding; C:extracellular region; F:nutrient reservoir activity
[BLASTED, MAPPED, ANNOTATED]	TRIAE_CS42_4DL_TGACv1_346129_AA1155190	-2.45092	germin 8-5	1034	20	1.8361e-149	83.15	3	F:GO:0030145; C:GO:0005576; F:GO:0045735	F:manganese ion binding; C:extracellular region; F:nutrient reservoir activity
[BLASTED, MAPPED, ANNOTATED]	TRIAE_CS42_4DL_TGACv1_346129_AA1155200	-2.07551	germin 8-5	2375	20	6.49646e-100	95.25	3	F:GO:0030145; C:GO:0005576; F:GO:0045735	F:manganese ion binding; C:extracellular region; F:nutrient reservoir activity
[BLASTED, MAPPED, ANNOTATED]	TRIAE_CS42_4DL_TGACv1_346209_AA1155350	-2.88371	germin 8-5	7709	20	3.24291e-113	79.3	3	F:GO:0030145; C:GO:0005576; F:GO:0045735	F:manganese ion binding; C:extracellular region; F:nutrient reservoir activity
[BLASTED, MAPPED, ANNOTATED]	TRIAE_CS42_4DL_TGACv1_346229_AA1155410	-2.25366	germin 8-5	1134	20	2.2501e-142	80.45	3	F:GO:0030145; C:GO:0005576; F:GO:0045735	F:manganese ion binding; C:extracellular region; F:nutrient reservoir activity
[BLASTED, MAPPED, ANNOTATED]	TRIAE_CS42_5AL_TGACv1_378264_AA1252320	-2.49796	germin 8-5	1139	20	1.83225e-130	96.2	3	F:GO:0030145; C:GO:0005576; F:GO:0045735	F:manganese ion binding; C:extracellular region; F:nutrient reservoir activity
[BLASTED, MAPPED, ANNOTATED]	TRIAE_CS42_5AL_TGACv1_380016_AA1257160	-2.76801	germin 8-5	1054	20	1.49868e-131	96.55	3	F:GO:0030145; C:GO:0005576; F:GO:0045735	F:manganese ion binding; C:extracellular region; F:nutrient reservoir activity
[BLASTED, MAPPED, ANNOTATED]	-	-2.10662	Germin 8-5	1171	20	1.40491e-101	76.4	3	F:GO:0030145; C:GO:0005576; F:GO:0045735	F:manganese ion binding; C:extracellular region; F:nutrient reservoir activity
[BLASTED, MAPPED, ANNOTATED]	TRIAE_CS42_5AL_TGACv1_383392_AA1258080	-1.96744	germin 8-5	691	20	3.19722e-120	98.2	3	F:GO:0030145; C:GO:0005576; F:GO:0045735	F:manganese ion binding; C:extracellular region; F:nutrient reservoir activity
[BLASTED, MAPPED, ANNOTATED]	TRIAE_CS42_5AL_TGACv1_384855_AA1258320	-2.3701	Germin 8-5	1132	20	1.75073e-143	81.55	3	F:GO:0030145; C:GO:0005576; F:GO:0045735	F:manganese ion binding; C:extracellular region; F:nutrient reservoir activity
[BLASTED]	-	#NAME?	germin 9-1	806	20	4.3665e-147	79.35
[BLASTED]	TRIAE_CS42_5BL_TGACv1_404170_AA1288030	-2.19931	germin 9-3	910	20	2.40679e-124	85.35
[BLASTED]	-	-2.75157	Germin 9-3	898	20	2.32479e-123	85.7
[BLASTED]	-	#NAME?	Germin 9-3	933	20	2.15592e-134	80.25
[BLASTED]	TRIAE_CS42_5BL_TGACv1_404170_AA1288040	#NAME?	germin 9-3	617	20	1.79967e-106	86.6
[BLASTED, MAPPED]	TRIAE_CS42_4BS_TGACv1_329625_AA1102780	2.37317	gibberellin 20 oxidase 2	3903	20	5.59277e-83	72.35	3	F:GO:0046872; F:GO:0016491; P:GO:0055114	F:metal ion binding; F:oxidoreductase activity; P:oxidation-reduction process
[BLASTED, MAPPED]	TRIAE_CS42_4DS_TGACv1_361391_AA1166890	2.2584	gibberellin 20 oxidase 2	5260	20	1.11725e-80	77.2	3	F:GO:0046872; F:GO:0016491; P:GO:0055114	F:metal ion binding; F:oxidoreductase activity; P:oxidation-reduction process
[BLASTED, MAPPED, ANNOTATED]	TRIAE_CS42_7AS_TGACv1_569541_AA1818580	1.08727	gibberellin 20 oxidase 2	2369	20	0	79.85	3	F:GO:0016491; F:GO:0046872; P:GO:0055114	F:oxidoreductase activity; F:metal ion binding; P:oxidation-reduction process
[BLASTED, MAPPED, ANNOTATED]	TRIAE_CS42_3DS_TGACv1_273136_AA0928740	-3.04821	gibberellin 2-beta-dioxygenase	2877	20	1.06425e-65	85.15	3	F:GO:0005506; F:GO:0016491; P:GO:0055114	F:iron ion binding; F:oxidoreductase activity; P:oxidation-reduction process
[BLASTED]	TRIAE_CS42_1AS_TGACv1_019368_AA0065670	#NAME?	gibberellin 2-beta-dioxygenase 6-like	3138	20	9.20897e-76	76.75
[BLASTED]	TRIAE_CS42_2DL_TGACv1_159593_AA0540370	-2.91491	gibberellin 2-beta-dioxygenase 8-like	2429	20	7.32972e-103	83.9
[BLASTED]	TRIAE_CS42_3AL_TGACv1_195097_AA0644720	-2.57974	gibberellin 2-oxidase	2503	20	4.25643e-122	79.45
[BLASTED]	TRIAE_CS42_3B_TGACv1_222891_AA0772640	-1.57285	gibberellin 2-oxidase	2359	20	1.69178e-134	95.2
[BLASTED]	TRIAE_CS42_3DL_TGACv1_250562_AA0870310	-3.08635	gibberellin 2-oxidase	2499	20	5.01011e-135	95.4
[BLASTED]	TRIAE_CS42_2DL_TGACv1_159606_AA0540520	-1.76437	gibberellin receptor GID1L2	1269	20	0	79.35
[BLASTED, MAPPED]	TRIAE_CS42_5AS_TGACv1_394184_AA1278640	-3.52628	gibberellin receptor GID1L2	1195	20	5.1749e-146	79.7	2	P:GO:0008152; F:GO:0016787	P:metabolic process; F:hydrolase activity
[BLASTED, MAPPED, ANNOTATED]	TRIAE_CS42_5BS_TGACv1_424552_AA1390550	-2.09842	gibberellin receptor GID1L2	1408	20	0	82.2	2	P:GO:0008152; F:GO:0016787	P:metabolic process; F:hydrolase activity
[BLASTED, MAPPED]	TRIAE_CS42_6BS_TGACv1_515466_AA1670270	-1.19308	Gibberellin receptor GID1L2	1612	20	0	74.75	2	P:GO:0008152; F:GO:0016787	P:metabolic process; F:hydrolase activity
[BLASTED, MAPPED]	TRIAE_CS42_6DS_TGACv1_543292_AA1738070	-1.92346	Gibberellin receptor GID1L2	1433	20	0	75.65	2	P:GO:0008152; F:GO:0016787	P:metabolic process; F:hydrolase activity
[BLASTED]	TRIAE_CS42_U_TGACv1_644438_AA2139580	-1.30709	globulin 1	964	20	1.79387e-115	77.25
[BLASTED, MAPPED, ANNOTATED]	TRIAE_CS42_3AL_TGACv1_193635_AA0615870	-1.68627	glucan endo-1,3-beta-D-glucosidase	1789	20	0	96.75	3	P:GO:0005975; P:GO:0006952; F:GO:0042973	P:carbohydrate metabolic process; P:defense response; F:glucan endo-1,3-beta-D-glucosidase activity	EC:3.2.1.21; EC:3.2.1.39	Beta-glucosidase; Glucan endo-1,3-beta-D-glucosidase
[BLASTED, MAPPED, ANNOTATED]	TRIAE_CS42_U_TGACv1_640781_AA2073960	-1.38459	glucan endo-1,3-beta-D-glucosidase	1963	20	0	97.5	3	P:GO:0005975; P:GO:0006952; F:GO:0042973	P:carbohydrate metabolic process; P:defense response; F:glucan endo-1,3-beta-D-glucosidase activity	EC:3.2.1.21; EC:3.2.1.39	Beta-glucosidase; Glucan endo-1,3-beta-D-glucosidase
[BLASTED]	TRIAE_CS42_7AL_TGACv1_556539_AA1764960	-1.42982	glucan endo-1,3-beta-glucosidase 11-like isoform X1	3605	20	0	74.85
[BLASTED]	TRIAE_CS42_7BL_TGACv1_577440_AA1875440	-1.32609	glucan endo-1,3-beta-glucosidase 11-like isoform X1	3451	20	0	80.3
[BLASTED]	TRIAE_CS42_7DL_TGACv1_604186_AA1994940	-2.70155	glucan endo-1,3-beta-glucosidase 11-like isoform X1	3718	20	0	80.05
[BLASTED]	TRIAE_CS42_1AL_TGACv1_001256_AA0027880	-2.61	Glucan endo-1,3-beta-glucosidase 13	2600	20	0	79.3
[BLASTED]	TRIAE_CS42_1BL_TGACv1_033482_AA0139800	-2.17855	Glucan endo-1,3-beta-glucosidase 13	2171	20	0	78.25
[BLASTED]	TRIAE_CS42_1DL_TGACv1_061987_AA0206890	-2.556	Glucan endo-1,3-beta-glucosidase 13	2286	20	0	80.6
[BLASTED]	TRIAE_CS42_1DL_TGACv1_061987_AA0206950	-2.27145	Glucan endo-1,3-beta-glucosidase 13	2539	20	0	79.65
[BLASTED]	TRIAE_CS42_2AS_TGACv1_112673_AA0343120	-1.23322	Glucan endo-1,3-beta-glucosidase 13	2445	20	0	76.45
[BLASTED]	TRIAE_CS42_2BS_TGACv1_146084_AA0454940	-1.11609	Glucan endo-1,3-beta-glucosidase 13	2544	20	0	73.65
[BLASTED]	TRIAE_CS42_2BS_TGACv1_146784_AA0472640	-2.27197	Glucan endo-1,3-beta-glucosidase 13	2377	20	0	75.75
[BLASTED]	TRIAE_CS42_5AL_TGACv1_374914_AA1211820	-1.86722	Glucan endo-1,3-beta-glucosidase 13	2131	20	0	71.35
[BLASTED]	TRIAE_CS42_3B_TGACv1_221256_AA0735320	-1.1949	glucan endo-1,3-beta-glucosidase 14-like	3482	20	0	90.4
[BLASTED]	-	1.68982	glucan endo-1,3-beta-glucosidase 7	1936	20	7.27905e-71	80.8
[BLASTED, MAPPED, ANNOTATED]	TRIAE_CS42_4DS_TGACv1_362799_AA1182220	1.05753	glucan endo-1,3-beta-glucosidase 7	2695	20	0	87.35	2	P:GO:0005975; F:GO:0004553	P:carbohydrate metabolic process; F:hydrolase activity, hydrolyzing O-glycosyl compounds
[BLASTED, MAPPED, ANNOTATED]	TRIAE_CS42_4AS_TGACv1_306708_AA1012250	3.73444	glucan endo-1,3-beta-glucosidase 7-like	10825	20	0	83.05	2	P:GO:0005975; F:GO:0004553	P:carbohydrate metabolic process; F:hydrolase activity, hydrolyzing O-glycosyl compounds
[BLASTED, MAPPED, ANNOTATED]	TRIAE_CS42_4BL_TGACv1_321405_AA1059940	1.91292	glucan endo-1,3-beta-glucosidase 7-like	3251	20	2.33027e-146	77.95	1	F:GO:0016787	F:hydrolase activity
[BLASTED, MAPPED, ANNOTATED]	TRIAE_CS42_4DL_TGACv1_342865_AA1124260	3.08633	glucan endo-1,3-beta-glucosidase 7-like	10302	20	0	84	2	P:GO:0005975; F:GO:0004553	P:carbohydrate metabolic process; F:hydrolase activity, hydrolyzing O-glycosyl compounds
[BLASTED]	-	1.6137	Glucan endo-1,3-beta-glucosidase 8	1357	20	5.13748e-70	89.8
[BLASTED, MAPPED, ANNOTATED]	TRIAE_CS42_3AL_TGACv1_194515_AA0634730	1.01322	Glucan endo-1,3-beta-glucosidase GI	1352	20	0	93.65	3	P:GO:0005975; P:GO:0006952; F:GO:0042973	P:carbohydrate metabolic process; P:defense response; F:glucan endo-1,3-beta-D-glucosidase activity	EC:3.2.1.21; EC:3.2.1.39	Beta-glucosidase; Glucan endo-1,3-beta-D-glucosidase
[BLASTED, MAPPED, ANNOTATED]	TRIAE_CS42_3DL_TGACv1_252640_AA0891210	2.68486	glucan endo-1,3-beta-glucosidase GI	1460	20	0	93.4	3	P:GO:0005975; P:GO:0006952; F:GO:0042973	P:carbohydrate metabolic process; P:defense response; F:glucan endo-1,3-beta-D-glucosidase activity	EC:3.2.1.21; EC:3.2.1.39	Beta-glucosidase; Glucan endo-1,3-beta-D-glucosidase
[BLASTED, MAPPED, ANNOTATED]	TRIAE_CS42_3B_TGACv1_222229_AA0760140	-1.13648	glucan endo-1,3-beta-glucosidase GII expressed	1435	20	0	82.6	3	P:GO:0005975; P:GO:0006952; F:GO:0042973	P:carbohydrate metabolic process; P:defense response; F:glucan endo-1,3-beta-D-glucosidase activity	EC:3.2.1.21; EC:3.2.1.39	Beta-glucosidase; Glucan endo-1,3-beta-D-glucosidase
[BLASTED, MAPPED, ANNOTATED]	TRIAE_CS42_3AL_TGACv1_195110_AA0644910	-1.92931	Glucan endo-1,3-beta-glucosidase GIII	1407	20	0	85.6	3	P:GO:0005975; P:GO:0006952; F:GO:0042973	P:carbohydrate metabolic process; P:defense response; F:glucan endo-1,3-beta-D-glucosidase activity	EC:3.2.1.21; EC:3.2.1.39	Beta-glucosidase; Glucan endo-1,3-beta-D-glucosidase
[BLASTED, MAPPED, ANNOTATED]	TRIAE_CS42_3AL_TGACv1_195110_AA0644920	-2.15632	Glucan endo-1,3-beta-glucosidase GIII	1611	20	0	86.6	3	P:GO:0005975; P:GO:0006952; F:GO:0042973	P:carbohydrate metabolic process; P:defense response; F:glucan endo-1,3-beta-D-glucosidase activity	EC:3.2.1.21; EC:3.2.1.39	Beta-glucosidase; Glucan endo-1,3-beta-D-glucosidase
[BLASTED, MAPPED, ANNOTATED]	TRIAE_CS42_3DL_TGACv1_250123_AA0862480	-2.08883	Glucan endo-1,3-beta-glucosidase GIII	1812	20	0	86.45	3	P:GO:0005975; P:GO:0006952; F:GO:0042973	P:carbohydrate metabolic process; P:defense response; F:glucan endo-1,3-beta-D-glucosidase activity	EC:3.2.1.21; EC:3.2.1.39	Beta-glucosidase; Glucan endo-1,3-beta-D-glucosidase
[BLASTED, MAPPED, ANNOTATED]	TRIAE_CS42_3B_TGACv1_223287_AA0779710	-2.94031	glucan endo-1,3-beta-glucosidase GIII-like isoform X1	1689	20	0	86.1	3	P:GO:0005975; P:GO:0006952; F:GO:0042973	P:carbohydrate metabolic process; P:defense response; F:glucan endo-1,3-beta-D-glucosidase activity	EC:3.2.1.21; EC:3.2.1.39	Beta-glucosidase; Glucan endo-1,3-beta-D-glucosidase
[BLASTED, MAPPED, ANNOTATED]	TRIAE_CS42_2AS_TGACv1_112483_AA0338910	-1.07491	Glucose-6-phosphate phosphate translocator 2	2343	20	2.45389e-81	78.2	1	C:GO:0016020	C:membrane
[BLASTED, MAPPED, ANNOTATED]	TRIAE_CS42_2BS_TGACv1_146299_AA0461810	-1.33203	Glucose-6-phosphate phosphate translocator 2	3229	20	1.21452e-69	75.35	1	C:GO:0016020	C:membrane
[BLASTED, MAPPED, ANNOTATED]	TRIAE_CS42_1AL_TGACv1_002007_AA0037750	-1.26411	glucuronosyltransferase PGSIP7	6232	20	1.27992e-102	88.2	2	C:GO:0016021; F:GO:0016740	C:integral component of membrane; F:transferase activity
[BLASTED]	TRIAE_CS42_4DS_TGACv1_361866_AA1173780	1.47193	glucuronoxylan 4-O-methyltransferase 1	1329	20	0	76.65
[BLASTED]	TRIAE_CS42_5BL_TGACv1_404170_AA1287990	1.20546	glucuronoxylan 4-O-methyltransferase 1-like	1621	20	6.08951e-158	87.7
[BLASTED]	TRIAE_CS42_5DL_TGACv1_433863_AA1424040	1.32578	glucuronoxylan 4-O-methyltransferase 1-like	1745	20	1.35947e-161	88.35
[BLASTED]	TRIAE_CS42_4AL_TGACv1_289048_AA0964060	1.40395	glucuronoxylan 4-O-methyltransferase 2	1339	20	0	73.4
[BLASTED]	TRIAE_CS42_4BS_TGACv1_328967_AA1096310	1.65067	glucuronoxylan 4-O-methyltransferase 2	1387	20	0	72.7
[BLASTED]	TRIAE_CS42_3AL_TGACv1_193810_AA0620090	3.15817	Glutamate decarboxylase	3436	20	9.01858e-147	81
[BLASTED]	TRIAE_CS42_3AS_TGACv1_211026_AA0683390	1.4759	Glutamate decarboxylase	3905	20	3.48942e-123	70.35
[BLASTED]	TRIAE_CS42_3B_TGACv1_222610_AA0767770	1.52326	Glutamate decarboxylase	4167	20	6.81639e-133	82.9
[BLASTED]	TRIAE_CS42_3DL_TGACv1_249343_AA0845910	3.63267	Glutamate decarboxylase	3110	20	4.18587e-149	78.5
[BLASTED]	TRIAE_CS42_3DS_TGACv1_272233_AA0917470	1.41665	Glutamate decarboxylase	4047	20	8.97313e-114	84
[BLASTED, MAPPED, ANNOTATED]	TRIAE_CS42_4BL_TGACv1_320276_AA1033600	-2.27618	Glutamate decarboxylase 1	2670	20	2.96855e-166	80.35	3	F:GO:0030170; P:GO:0006536; F:GO:0004351	F:pyridoxal phosphate binding; P:glutamate metabolic process; F:glutamate decarboxylase activity	EC:4.1.1.15	Glutamate decarboxylase
[BLASTED]	TRIAE_CS42_2AL_TGACv1_094298_AA0295460	-2.26527	Glutamate dehydrogenase 2	5083	20	6.18782e-107	68.1
[BLASTED]	TRIAE_CS42_2BL_TGACv1_129728_AA0393960	-1.37448	Glutamate dehydrogenase 2	7633	20	0	66.95
[BLASTED]	TRIAE_CS42_2DL_TGACv1_159307_AA0536200	-1.62985	Glutamate dehydrogenase 2	7817	20	0	73.2
[BLASTED, MAPPED, ANNOTATED]	TRIAE_CS42_2AL_TGACv1_094377_AA0296730	1.88479	Glutamate receptor	5734	20	0	86.15	4	P:GO:0006811; C:GO:0016021; P:GO:0035235; F:GO:0004970	P:ion transport; C:integral component of membrane; P:ionotropic glutamate receptor signaling pathway; F:ionotropic glutamate receptor activity
[BLASTED]	TRIAE_CS42_5DL_TGACv1_432944_AA1395510	-1.16683	Glutamate receptor	6970	20	0	81.4
[BLASTED, MAPPED]	TRIAE_CS42_5AL_TGACv1_375443_AA1221730	1.03582	glutamic acid-rich isoform X1	5494	20	0	66.55	4	C:GO:0005634; P:GO:0006351; P:GO:0006355; P:GO:0009734	C:nucleus; P:transcription, DNA-templated; P:regulation of transcription, DNA-templated; P:auxin-activated signaling pathway
[BLASTED, MAPPED]	TRIAE_CS42_5DL_TGACv1_433611_AA1417520	1.14654	glutamic acid-rich isoform X1	4773	20	0	66.45	4	C:GO:0005634; P:GO:0006351; P:GO:0006355; P:GO:0009734	C:nucleus; P:transcription, DNA-templated; P:regulation of transcription, DNA-templated; P:auxin-activated signaling pathway
[BLASTED]	TRIAE_CS42_6AS_TGACv1_486612_AA1563170	1.13065	glutamine amidotransferase	1743	20	2.87343e-100	77.65
[BLASTED]	TRIAE_CS42_6BS_TGACv1_514140_AA1655920	-2.0034	GLUTAMINE DUMPER 1-like	842	20	7.77661e-64	68.85
[BLASTED]	TRIAE_CS42_7AL_TGACv1_556205_AA1758240	-1.02642	GLUTAMINE DUMPER 1-like	1115	20	3.55484e-83	77.25
[BLASTED]	TRIAE_CS42_7DL_TGACv1_603307_AA1980560	-1.05849	GLUTAMINE DUMPER 1-like	919	20	2.64297e-81	74.15
[BLASTED]	TRIAE_CS42_7DL_TGACv1_603307_AA1980570	-1.75757	GLUTAMINE DUMPER 1-like	1119	20	5.26502e-101	75.05
[BLASTED]	TRIAE_CS42_7DL_TGACv1_603811_AA1989610	-1.57174	GLUTAMINE DUMPER 1-like	1004	20	1.26782e-93	77.9
[BLASTED]	TRIAE_CS42_U_TGACv1_642663_AA2121140	-1.95967	GLUTAMINE DUMPER 2-like	839	20	1.88317e-66	68.45
[BLASTED]	TRIAE_CS42_4BS_TGACv1_328907_AA1095330	1.78114	glutamine synthetase cytosolic isozyme 1-3	4339	20	1.17046e-95	60.95
[BLASTED, MAPPED, ANNOTATED]	TRIAE_CS42_4DS_TGACv1_361179_AA1162880	1.15897	glutamine synthetase6	3562	20	1.31781e-80	73.25	3	F:GO:0000166; P:GO:0006807; F:GO:0016874	F:nucleotide binding; P:nitrogen compound metabolic process; F:ligase activity
[BLASTED]	TRIAE_CS42_4AL_TGACv1_288277_AA0943450	2.04062	glutamine synthetase-like	3299	20	4.08615e-74	69.05
[BLASTED]	TRIAE_CS42_5BS_TGACv1_423887_AA1384640	1.13986	Glutamyl-tRNA reductase chloroplastic	4060	2	1.86263e-10	56
[BLASTED]	TRIAE_CS42_5DS_TGACv1_456659_AA1475720	inf	Glutaredoxin-C1	715	20	1.29135e-66	93.1
[BLASTED]	TRIAE_CS42_5BS_TGACv1_423428_AA1376660	#NAME?	glutaredoxin-C14	759	20	3.74934e-52	90
[BLASTED]	TRIAE_CS42_3AL_TGACv1_195318_AA0647990	-1.02893	glutaredoxin-C2	829	20	2.14907e-62	81.1
[BLASTED]	TRIAE_CS42_2AL_TGACv1_094873_AA0304290	-1.14676	glutathione S-transferase	1230	20	4.38065e-76	81.8
[BLASTED]	TRIAE_CS42_2BL_TGACv1_129574_AA0389290	-1.65702	glutathione S-transferase	7733	20	1.17808e-85	77.35
[BLASTED]	TRIAE_CS42_2BS_TGACv1_148165_AA0491120	-2.15361	glutathione S-transferase	1205	20	8.84305e-112	78.85
[BLASTED, MAPPED, ANNOTATED]	TRIAE_CS42_2DL_TGACv1_160660_AA0552820	-1.90966	glutathione S-transferase	1311	20	5.9276e-69	82.4	1	F:GO:0004364	F:glutathione transferase activity	EC:2.5.1.18	Glutathione transferase
[BLASTED]	TRIAE_CS42_2DL_TGACv1_160660_AA0552830	-1.00905	glutathione S-transferase	2522	20	1.25855e-79	80.7
[BLASTED]	TRIAE_CS42_2DL_TGACv1_161295_AA0557770	-1.33651	glutathione S-transferase	1029	20	1.53952e-147	71.45
[BLASTED]	TRIAE_CS42_2DS_TGACv1_177249_AA0570400	-2.02162	glutathione S-transferase	1106	20	9.83687e-116	79.5
[BLASTED]	TRIAE_CS42_3B_TGACv1_223383_AA0781320	-1.05696	glutathione S-transferase	3464	20	1.61763e-130	81.55
[BLASTED]	TRIAE_CS42_3DL_TGACv1_249237_AA0842660	-3.19519	glutathione S-transferase	1055	20	2.26114e-86	82.1
[BLASTED]	-	-1.2341	glutathione S-transferase	470	20	1.02394e-55	85.95
[BLASTED, MAPPED]	TRIAE_CS42_4DL_TGACv1_342489_AA1115090	-3.81	glutathione S-transferase	2754	20	5.95639e-73	45.65	4	C:GO:0005737; P:GO:0006749; P:GO:0010731; F:GO:0004364	C:cytoplasm; P:glutathione metabolic process; P:protein glutathionylation; F:glutathione transferase activity
[BLASTED]	TRIAE_CS42_7DS_TGACv1_621450_AA2016010	-2.29302	glutathione S-transferase	1185	20	1.17914e-111	81.95
[BLASTED, MAPPED, ANNOTATED]	-	-2.08815	glutathione S-transferase	378	20	1.11095e-61	82.9	1	F:GO:0004364	F:glutathione transferase activity	EC:2.5.1.18	Glutathione transferase
[BLASTED]	-	#NAME?	glutathione S-transferase	1033	20	9.48491e-82	67.15
[BLASTED]	TRIAE_CS42_7BL_TGACv1_580104_AA1912060	1.17858	glutathione S-transferase 1-like	1340	20	9.93485e-75	78.15
[BLASTED, MAPPED, ANNOTATED]	TRIAE_CS42_1AS_TGACv1_019317_AA0064830	-1.00756	glutathione S-transferase 4-like	1364	20	7.48444e-137	74.4	1	F:GO:0004364	F:glutathione transferase activity	EC:2.5.1.18	Glutathione transferase
[BLASTED, MAPPED, ANNOTATED]	TRIAE_CS42_1BS_TGACv1_050459_AA0172380	-2.84946	glutathione S-transferase 4-like	989	20	4.84446e-135	76.15	1	F:GO:0016740	F:transferase activity
[BLASTED, MAPPED, ANNOTATED]	TRIAE_CS42_1BS_TGACv1_051274_AA0178930	-1.41747	glutathione S-transferase 4-like	1127	20	9.33709e-149	74.7	1	F:GO:0016740	F:transferase activity
[BLASTED, MAPPED, ANNOTATED]	TRIAE_CS42_1DS_TGACv1_080472_AA0248650	-1.04655	glutathione S-transferase 4-like	1067	20	1.03859e-118	84.5	1	F:GO:0004364	F:glutathione transferase activity	EC:2.5.1.18	Glutathione transferase
[BLASTED, MAPPED, ANNOTATED]	TRIAE_CS42_5AS_TGACv1_393317_AA1271100	-3.99953	glutathione S-transferase 4-like	1662	20	3.50477e-91	83.1	1	F:GO:0004364	F:glutathione transferase activity	EC:2.5.1.18	Glutathione transferase
[BLASTED, MAPPED, ANNOTATED]	TRIAE_CS42_7BS_TGACv1_592018_AA1928290	-1.22042	glutathione S-transferase 4-like	1182	20	1.20667e-105	84.05	1	F:GO:0004364	F:glutathione transferase activity	EC:2.5.1.18	Glutathione transferase
[BLASTED, MAPPED, ANNOTATED]	TRIAE_CS42_U_TGACv1_642282_AA2115040	-1.46495	glutathione S-transferase 4-like	1215	20	1.06708e-79	80.7	1	F:GO:0004364	F:glutathione transferase activity	EC:2.5.1.18	Glutathione transferase
[BLASTED]	-	-2.25918	glutathione S-transferase F10-like	1670	4	1.73459e-22	70.5
[BLASTED]	TRIAE_CS42_1AL_TGACv1_001408_AA0030180	1.12603	glutathione S-transferase F11-like	3999	20	1.05547e-155	71.6
[BLASTED, MAPPED, ANNOTATED]	TRIAE_CS42_6BS_TGACv1_513952_AA1652750	-1.19386	Glutathione S-transferase family	6034	20	2.39097e-109	90.05	1	C:GO:0005634	C:nucleus
[BLASTED]	TRIAE_CS42_1AS_TGACv1_019763_AA0071180	-2.58037	glutathione s-transferase gstf2	1782	20	3.09804e-86	82.4
[BLASTED]	TRIAE_CS42_1DS_TGACv1_080197_AA0242920	-1.36498	glutathione s-transferase gstf2	3671	20	2.9085e-81	82.05
[BLASTED]	TRIAE_CS42_3AL_TGACv1_195903_AA0655540	1.30833	glutathione S-transferase GSTU6	5472	20	6.29564e-70	86.75
[BLASTED, MAPPED, ANNOTATED]	TRIAE_CS42_6BL_TGACv1_501381_AA1616800	1.13317	glutathione S-transferase T3-like	17625	20	5.67542e-167	81.05	3	C:GO:0016021; P:GO:0015706; P:GO:0010167	C:integral component of membrane; P:nitrate transport; P:response to nitrate
[BLASTED]	TRIAE_CS42_1DL_TGACv1_062467_AA0214900	-2.30023	glutathione S-transferase U17-like	2448	20	7.81031e-160	66.1
[BLASTED]	TRIAE_CS42_2DL_TGACv1_162627_AA0563230	1.28751	glutathione transferase	3232	20	3.10554e-84	89.3
[BLASTED, MAPPED, ANNOTATED]	TRIAE_CS42_3B_TGACv1_246418_AA0834350	-1.9666	glutathione transferase	777	20	2.35759e-60	78.85	1	F:GO:0004364	F:glutathione transferase activity	EC:2.5.1.18	Glutathione transferase
[BLASTED, MAPPED, ANNOTATED]	-	-1.43113	glutathione transferase	935	20	4.86593e-43	87.9	1	F:GO:0004364	F:glutathione transferase activity	EC:2.5.1.18	Glutathione transferase
[BLASTED, MAPPED, ANNOTATED]	TRIAE_CS42_3DS_TGACv1_285889_AA0937830	-1.75119	glutathione transferase	864	20	7.83406e-109	83.25	1	F:GO:0004364	F:glutathione transferase activity	EC:2.5.1.18	Glutathione transferase
[BLASTED, MAPPED, ANNOTATED]	TRIAE_CS42_6AL_TGACv1_473438_AA1531100	-1.4165	glutathione transferase	1489	20	3.25932e-129	82.3	1	F:GO:0004364	F:glutathione transferase activity	EC:2.5.1.18	Glutathione transferase
[BLASTED]	TRIAE_CS42_7DL_TGACv1_603073_AA1975180	-1.09764	glutathione transferase	1409	20	3.95128e-100	75.45
[BLASTED]	TRIAE_CS42_3DL_TGACv1_249850_AA0857390	-1.19293	glutathione transferase GST 23-like	1242	20	4.69145e-151	72.9
[BLASTED]	TRIAE_CS42_5BL_TGACv1_407222_AA1354550	-1.58724	glutathione transferase GST 23-like	2441	20	1.54911e-111	86.75
[BLASTED]	TRIAE_CS42_U_TGACv1_646418_AA2146460	-1.57851	glutathionyl-hydroquinone reductase isoform X2	2963	20	3.50574e-131	69.65
[BLASTED, MAPPED, ANNOTATED]	TRIAE_CS42_2DL_TGACv1_158386_AA0517110	#NAME?	glyceraldehyde-3-phosphate dehydrogenase chloroplastic	5509	20	0	96.05	12	C:GO:0009570; F:GO:0050661; F:GO:0051287; C:GO:0016020; C:GO:0048046; F:GO:0047100; P:GO:0006096; P:GO:0019253; C:GO:0009941; C:GO:0005829; P:GO:0055114; P:GO:0006006	C:chloroplast stroma; F:NADP binding; F:NAD binding; C:membrane; C:apoplast; F:glyceraldehyde-3-phosphate dehydrogenase (NADP+) (phosphorylating) activity; P:glycolytic process; P:reductive pentose-phosphate cycle; C:chloroplast envelope; C:cytosol; P:oxidation-reduction process; P:glucose metabolic process	EC:1.2.1.59; EC:1.2.1.13	Glyceraldehyde-3-phosphate dehydrogenase (NAD(P)(+)) (phosphorylating); Glyceraldehyde-3-phosphate dehydrogenase (NADP(+)) (phosphorylating)
[BLASTED, MAPPED, ANNOTATED]	TRIAE_CS42_5AL_TGACv1_376050_AA1231400	#NAME?	Glyceraldehyde-3-phosphate dehydrogenase chloroplastic	2554	20	0	78.55	5	F:GO:0000166; P:GO:0016070; F:GO:0050662; F:GO:0016491; P:GO:0044710	F:nucleotide binding; P:RNA metabolic process; F:coenzyme binding; F:oxidoreductase activity; P:single-organism metabolic process
[BLASTED]	-	#NAME?	glycerol-3-phosphate 2-O-acyltransferase 6-like	798	20	1.10562e-65	93.75
[BLASTED, MAPPED, ANNOTATED]	TRIAE_CS42_1BL_TGACv1_030749_AA0099760	-1.42133	Glycerol-3-phosphate dehydrogenase [NAD(+)] GPDHC1 cytosolic	3029	20	2.06892e-83	96.9	6	P:GO:0005975; C:GO:0009331; F:GO:0051287; P:GO:0046168; P:GO:0055114; F:GO:0004367	P:carbohydrate metabolic process; C:glycerol-3-phosphate dehydrogenase complex; F:NAD binding; P:glycerol-3-phosphate catabolic process; P:oxidation-reduction process; F:glycerol-3-phosphate dehydrogenase [NAD+] activity	EC:1.1.1.8; EC:1.1.1.94	Glycerol-3-phosphate dehydrogenase (NAD(+)); Glycerol-3-phosphate dehydrogenase (NAD(P)(+))
[BLASTED, MAPPED, ANNOTATED]	TRIAE_CS42_6AL_TGACv1_471336_AA1507220	2.95207	glycerol-3-phosphate transporter 4	2859	20	1.44551e-153	82.05	4	P:GO:0055085; C:GO:0016021; C:GO:0005774; F:GO:0005215	P:transmembrane transport; C:integral component of membrane; C:vacuolar membrane; F:transporter activity
[BLASTED, MAPPED, ANNOTATED]	TRIAE_CS42_6BL_TGACv1_501466_AA1617830	1.42357	glycerol-3-phosphate transporter 4	3017	20	3.13764e-157	81.85	4	P:GO:0055085; C:GO:0016021; C:GO:0005774; F:GO:0005215	P:transmembrane transport; C:integral component of membrane; C:vacuolar membrane; F:transporter activity
[BLASTED]	TRIAE_CS42_2AL_TGACv1_096397_AA0319020	-4.43022	glycerophosphodiester phosphodiesterase chloroplastic	2867	20	2.90985e-82	82.65
[BLASTED]	TRIAE_CS42_4AL_TGACv1_288351_AA0945880	-3.04002	glycerophosphodiester phosphodiesterase chloroplastic-like	5339	20	1.14732e-132	68.7
[BLASTED]	TRIAE_CS42_2DL_TGACv1_158489_AA0520000	-4.05761	Glycerophosphodiester phosphodiesterase GDPD2	2782	20	3.33368e-73	68.25
[BLASTED]	TRIAE_CS42_3AL_TGACv1_194367_AA0631860	-3.42797	Glycerophosphodiester phosphodiesterase GDPD2	2216	20	5.29791e-119	90.7
[BLASTED]	TRIAE_CS42_3DL_TGACv1_251103_AA0877420	-2.16112	Glycerophosphodiester phosphodiesterase GDPD2	4927	20	8.42822e-150	66.4
[BLASTED]	TRIAE_CS42_2BL_TGACv1_132304_AA0436650	-4.49933	glycerophosphodiester phosphodiesterase GDPD2-like	4363	20	6.75071e-61	88
[BLASTED]	TRIAE_CS42_1AL_TGACv1_000016_AA0000470	#NAME?	Glycine cleavage system H mitochondrial	1704	20	4.1229e-64	90.9
[BLASTED]	TRIAE_CS42_6DL_TGACv1_527011_AA1697160	#NAME?	glycine cleavage system H mitochondrial	1584	20	5.62767e-65	70.95
[BLASTED]	TRIAE_CS42_6AS_TGACv1_485528_AA1546950	1.11326	glycine-rich 1	1085	20	1.55841e-102	63.3
[BLASTED]	TRIAE_CS42_2AL_TGACv1_094339_AA0296060	-3.00591	glycine-rich 2-like	619	3	2.76189e-08	98.67
[BLASTED]	TRIAE_CS42_2DL_TGACv1_159266_AA0535660	-2.50936	glycine-rich 2-like	644	3	3.70592e-09	98.67
[BLASTED]	TRIAE_CS42_5DL_TGACv1_435320_AA1448910	1.49338	glycine-rich cell wall structural 1	1397	2	4.49337e-07	84
[BLASTED]	TRIAE_CS42_6DL_TGACv1_528969_AA1717090	1.95942	glycine-rich cell wall structural 1	893	8	5.38446e-32	78.5
[BLASTED]	TRIAE_CS42_1DL_TGACv1_062421_AA0214300	-2.21775	glycine-rich cell wall structural 1	895	1	1.1759e-07	100
[BLASTED]	TRIAE_CS42_2AS_TGACv1_113475_AA0356600	-1.50241	glycine-rich cell wall structural 1	1045	4	6.33665e-18	85
[BLASTED]	TRIAE_CS42_1AL_TGACv1_000513_AA0013680	2.2785	glycine-rich cell wall structural 1-like	1694	20	1.13828e-28	72.6
[BLASTED]	TRIAE_CS42_1BL_TGACv1_031936_AA0123070	2.4897	glycine-rich cell wall structural 1-like	2349	20	8.65225e-40	53.8
[BLASTED]	TRIAE_CS42_1DL_TGACv1_063601_AA0229000	2.12886	glycine-rich cell wall structural 1-like	2333	20	8.88231e-37	75.65
[BLASTED]	TRIAE_CS42_3AL_TGACv1_198101_AA0667980	-2.02365	glycine-rich cell wall structural 2-like	1205	15	4.12866e-29	70.27
[BLASTED]	TRIAE_CS42_3B_TGACv1_226706_AA0818890	-1.29414	glycine-rich cell wall structural 2-like	1301	15	1.2467e-30	69.67
[BLASTED]	TRIAE_CS42_3DL_TGACv1_250780_AA0873040	-1.30141	glycine-rich cell wall structural 2-like	1341	15	2.86477e-30	69.6
[BLASTED]	TRIAE_CS42_2AL_TGACv1_093918_AA0289330	1.93418	glycine-rich cell wall structural -like	895	20	3.32893e-35	84.95
[BLASTED]	TRIAE_CS42_2BL_TGACv1_130482_AA0412240	1.79546	glycine-rich cell wall structural -like	935	20	7.2435e-36	84.75
[BLASTED]	TRIAE_CS42_2DL_TGACv1_157949_AA0503110	2.08682	glycine-rich cell wall structural -like	919	20	1.56358e-36	84.55
[BLASTED]	TRIAE_CS42_3DL_TGACv1_251496_AA0882080	-2.05713	glycine-rich cell wall structural -like	6830	20	0	72.4
[BLASTED]	TRIAE_CS42_7BS_TGACv1_598708_AA1959390	-1.18519	glycine-rich cell wall structural -like	1514	2	9.32752e-14	95.5
[BLASTED]	TRIAE_CS42_7DS_TGACv1_622031_AA2031330	-1.61624	glycine-rich cell wall structural -like	1965	3	4.44225e-22	94.33
[BLASTED]	-	#NAME?	glycine-rich cell wall structural -like	666	4	2.75333e-13	76.75
[BLASTED]	TRIAE_CS42_6AS_TGACv1_487224_AA1569130	#NAME?	glycine-rich cell wall structural -like	682	2	2.67097e-12	100
[BLASTED]	TRIAE_CS42_6BS_TGACv1_515790_AA1672350	#NAME?	glycine-rich cell wall structural -like	917	2	2.25122e-11	98
[BLASTED]	TRIAE_CS42_6DS_TGACv1_543945_AA1745500	#NAME?	glycine-rich cell wall structural -like	692	2	2.87782e-12	100
[BLASTED]	TRIAE_CS42_1AL_TGACv1_000667_AA0016660	2.73291	Glycine-rich family	1333	20	5.65893e-50	73.95
[BLASTED]	TRIAE_CS42_1BL_TGACv1_032180_AA0126410	2.05384	Glycine-rich family	1085	20	1.44513e-58	74.55
[BLASTED]	TRIAE_CS42_1DL_TGACv1_063601_AA0228980	2.42995	Glycine-rich family	1226	20	7.7384e-61	70.85
[BLASTED]	TRIAE_CS42_4AS_TGACv1_307249_AA1018820	2.11595	Glycine-rich family	1268	20	2.84118e-81	65.1
[BLASTED]	TRIAE_CS42_6AL_TGACv1_471786_AA1514310	1.43393	Glycosyl family 2	3975	20	0	86.1
[BLASTED]	TRIAE_CS42_2AL_TGACv1_095187_AA0308020	1.17187	Glycosyl hydrolase family	5662	20	3.72139e-112	89.05
[BLASTED]	TRIAE_CS42_6DL_TGACv1_526747_AA1691310	1.67201	glycosyltransferase 2-like	4054	20	0	85.45
[BLASTED, MAPPED, ANNOTATED]	TRIAE_CS42_2AS_TGACv1_113182_AA0352670	-1.05315	Glycosyltransferase family 61	2378	20	0	80.95	2	C:GO:0016020; F:GO:0016740	C:membrane; F:transferase activity
[BLASTED, MAPPED, ANNOTATED]	TRIAE_CS42_3B_TGACv1_220711_AA0716390	-2.87768	Glycosyltransferase family 61	2229	20	0	80.05	2	F:GO:0016757; C:GO:0016021	F:transferase activity, transferring glycosyl groups; C:integral component of membrane
[BLASTED]	TRIAE_CS42_4AL_TGACv1_289950_AA0979380	-1.30544	glycosyltransferase family 64 C5	5490	20	0	88.9
[BLASTED]	TRIAE_CS42_4DS_TGACv1_361737_AA1172280	-1.97434	glycosyltransferase family 64 C5	7341	20	0	89.35
[BLASTED]	TRIAE_CS42_4DL_TGACv1_342480_AA1114730	inf	glyoxalase family expressed	697	20	1.68355e-78	69.7
[BLASTED]	TRIAE_CS42_U_TGACv1_648106_AA2148020	inf	glyoxalase family expressed	825	20	3.19314e-56	85.8
[BLASTED]	TRIAE_CS42_7BL_TGACv1_579465_AA1907520	1.82967	GPI-anchored 58	2929	18	4.48467e-72	61.67
[BLASTED, MAPPED]	TRIAE_CS42_4AS_TGACv1_306719_AA1012420	-1.93936	grassy tillers	1529	20	3.43543e-107	68.55	5	F:GO:0003677; C:GO:0005634; P:GO:0006351; P:GO:0006355; F:GO:0043565	F:DNA binding; C:nucleus; P:transcription, DNA-templated; P:regulation of transcription, DNA-templated; F:sequence-specific DNA binding
[BLASTED, MAPPED, ANNOTATED]	TRIAE_CS42_4BL_TGACv1_321518_AA1061740	-1.5469	grassy tillers	1529	20	7.46108e-53	95.75	4	C:GO:0005634; P:GO:0006351; P:GO:0006355; F:GO:0043565	C:nucleus; P:transcription, DNA-templated; P:regulation of transcription, DNA-templated; F:sequence-specific DNA binding
[BLASTED, MAPPED, ANNOTATED]	TRIAE_CS42_4DL_TGACv1_343770_AA1139500	-1.79561	grassy tillers	1495	20	3.2876e-47	94.55	4	C:GO:0005634; P:GO:0006351; P:GO:0006355; F:GO:0043565	C:nucleus; P:transcription, DNA-templated; P:regulation of transcription, DNA-templated; F:sequence-specific DNA binding
[BLASTED]	TRIAE_CS42_4DS_TGACv1_362463_AA1179860	-1.92446	GRF1-interacting factor 1	3559	20	1.97203e-40	71.55
[BLASTED]	TRIAE_CS42_1AL_TGACv1_002036_AA0038010	inf	group 3 LEA	1257	20	1.39148e-53	74.3
[BLASTED, MAPPED, ANNOTATED]	TRIAE_CS42_7AL_TGACv1_556589_AA1766430	5.76175	group2 late embryogenesis abundant	727	20	9.61766e-57	77.7	2	P:GO:0006950; P:GO:0009415	P:response to stress; P:response to water
[BLASTED, MAPPED, ANNOTATED]	TRIAE_CS42_7BL_TGACv1_578284_AA1892310	2.50948	group2 late embryogenesis abundant	688	18	1.71426e-32	78.17	2	P:GO:0006950; P:GO:0009415	P:response to stress; P:response to water
[BLASTED, MAPPED, ANNOTATED]	TRIAE_CS42_7DL_TGACv1_602743_AA1967200	4.19516	group2 late embryogenesis abundant	549	20	3.84688e-50	72.65	2	P:GO:0006950; P:GO:0009415	P:response to stress; P:response to water
[BLASTED]	TRIAE_CS42_7AL_TGACv1_556903_AA1773090	1.48367	GTP-binding nuclear Ran-3	2905	20	0	90.25
[BLASTED]	TRIAE_CS42_7BL_TGACv1_579216_AA1905380	1.06981	GTP-binding nuclear Ran-3	2800	20	0	90.15
[BLASTED]	TRIAE_CS42_7DL_TGACv1_602906_AA1971650	1.14795	GTP-binding nuclear Ran-3	2985	20	0	89.75
[BLASTED]	TRIAE_CS42_5AL_TGACv1_374541_AA1202690	1.56546	G-type lectin S-receptor-like serine threonine- kinase At1g11300	5410	20	0	73.05
[BLASTED]	TRIAE_CS42_5DL_TGACv1_433856_AA1423840	2.46217	G-type lectin S-receptor-like serine threonine- kinase At1g11300	4406	20	0	72.95
[BLASTED]	TRIAE_CS42_7DL_TGACv1_604622_AA2000050	1.98303	G-type lectin S-receptor-like serine threonine- kinase At1g34300	1746	20	0	80.55
[BLASTED]	-	-3.03176	G-type lectin S-receptor-like serine threonine- kinase At1g34300	4501	20	4.94727e-76	76.25
[BLASTED]	TRIAE_CS42_1BS_TGACv1_049435_AA0153510	-1.31575	G-type lectin S-receptor-like serine threonine- kinase At2g19130	4946	20	0	80.6
[BLASTED]	TRIAE_CS42_2AL_TGACv1_093138_AA0273030	-3.04702	G-type lectin S-receptor-like serine threonine- kinase At2g19130	4681	20	0	85.55
[BLASTED]	TRIAE_CS42_2BL_TGACv1_129420_AA0382910	-1.60323	G-type lectin S-receptor-like serine threonine- kinase At2g19130	6531	20	0	86.2
[BLASTED]	TRIAE_CS42_2DL_TGACv1_159322_AA0536570,TRIAE_CS42_2DL_TGACv1_159322_AA0536580	-1.09132	G-type lectin S-receptor-like serine threonine- kinase At2g19130	16677	20	0	86.2
[BLASTED]	TRIAE_CS42_3AL_TGACv1_195309_AA0647780	-2.26029	G-type lectin S-receptor-like serine threonine- kinase At2g19130	3255	20	0	78.55
[BLASTED]	TRIAE_CS42_7DL_TGACv1_604853_AA2002280	-1.74589	G-type lectin S-receptor-like serine threonine- kinase At2g19130	2775	20	0	78.95
[BLASTED]	TRIAE_CS42_7AL_TGACv1_558582_AA1794520	#NAME?	G-type lectin S-receptor-like serine threonine- kinase At2g19130	3078	20	0	77.5
[BLASTED, MAPPED, ANNOTATED]	TRIAE_CS42_2AS_TGACv1_114434_AA0367190	-1.95475	G-type lectin S-receptor-like serine threonine- kinase B120	4628	20	0	67.8	2	F:GO:0005515; F:GO:0016740	F:protein binding; F:transferase activity
[BLASTED]	TRIAE_CS42_2BS_TGACv1_147270_AA0480830	-2.19145	G-type lectin S-receptor-like serine threonine- kinase B120	5155	20	0	73.9
[BLASTED]	TRIAE_CS42_2DS_TGACv1_177808_AA0584950	-1.80818	G-type lectin S-receptor-like serine threonine- kinase B120	4649	20	0	63.35
[BLASTED, MAPPED, ANNOTATED]	TRIAE_CS42_2AL_TGACv1_092926_AA0267290	-1.06796	G-type lectin S-receptor-like serine threonine- kinase SD2-5	3092	20	0	86.55	4	F:GO:0005524; C:GO:0016021; F:GO:0004674; P:GO:0006468	F:ATP binding; C:integral component of membrane; F:protein serine/threonine kinase activity; P:protein phosphorylation	EC:2.7.11	Transferring phosphorus-containing groups
[BLASTED, MAPPED, ANNOTATED]	TRIAE_CS42_2DL_TGACv1_161124_AA0556930	-1.13458	G-type lectin S-receptor-like serine threonine- kinase SD2-5	2655	20	0	86.85	4	F:GO:0005524; C:GO:0016021; F:GO:0004674; P:GO:0006468	F:ATP binding; C:integral component of membrane; F:protein serine/threonine kinase activity; P:protein phosphorylation	EC:2.7.11	Transferring phosphorus-containing groups
[BLASTED, MAPPED, ANNOTATED]	TRIAE_CS42_3AL_TGACv1_196185_AA0657960	-1.25533	G-type lectin S-receptor-like serine threonine- kinase SD2-5	2203	20	0	70.65	1	F:GO:0030246	F:carbohydrate binding
[BLASTED, MAPPED, ANNOTATED]	TRIAE_CS42_3AL_TGACv1_196592_AA0661720	#NAME?	G-type lectin S-receptor-like serine threonine- kinase SD2-5	1282	20	0	71.9	1	F:GO:0030246	F:carbohydrate binding
[BLASTED, MAPPED, ANNOTATED]	TRIAE_CS42_2BL_TGACv1_131310_AA0425810	-1.01992	harpin inducing	2760	20	1.3078e-112	79.1	1	C:GO:0016021	C:integral component of membrane
[BLASTED, MAPPED, ANNOTATED]	-	-1.27414	harpin inducing	1271	20	1.29527e-120	78.15	1	C:GO:0016020	C:membrane
[BLASTED, MAPPED, ANNOTATED]	TRIAE_CS42_2DL_TGACv1_158414_AA0518200	-1.22595	harpin inducing	1642	20	4.01e-122	78.2	1	C:GO:0016020	C:membrane
[BLASTED, MAPPED]	TRIAE_CS42_2AS_TGACv1_112142_AA0331320	-1.39477	Harpin-induced 1 containing expressed	1423	20	3.82955e-94	64.9	2	C:GO:0016020; C:GO:0016021	C:membrane; C:integral component of membrane
[BLASTED, MAPPED]	TRIAE_CS42_U_TGACv1_642209_AA2113430	-1.30346	Harpin-induced 1 containing expressed	1055	20	4.19843e-105	66.4	2	C:GO:0016020; C:GO:0016021	C:membrane; C:integral component of membrane
[BLASTED, MAPPED]	TRIAE_CS42_1AL_TGACv1_003265_AA0048990	-2.01845	harpin-induced domain 2	4870	20	2.99224e-135	75.9	2	C:GO:0016020; C:GO:0016021	C:membrane; C:integral component of membrane
[BLASTED, MAPPED]	TRIAE_CS42_3DL_TGACv1_249248_AA0843110	2.71793	heat shock	6003	20	8.97271e-33	65.35	2	C:GO:0005634; C:GO:0005737	C:nucleus; C:cytoplasm
[BLASTED, MAPPED, ANNOTATED]	TRIAE_CS42_2DS_TGACv1_177184_AA0568130	-1.46867	heat shock 90	3653	20	0	96.55	5	F:GO:0005524; C:GO:0005737; F:GO:0051082; P:GO:0006457; P:GO:0006950	F:ATP binding; C:cytoplasm; F:unfolded protein binding; P:protein folding; P:response to stress
[BLASTED, MAPPED, ANNOTATED]	TRIAE_CS42_7AS_TGACv1_571863_AA1850400	-1.16619	heat shock 90	4227	20	0	98.55	4	F:GO:0005524; F:GO:0051082; P:GO:0006457; P:GO:0006950	F:ATP binding; F:unfolded protein binding; P:protein folding; P:response to stress
[BLASTED, MAPPED, ANNOTATED]	TRIAE_CS42_7BS_TGACv1_593752_AA1954160	-1.09092	heat shock 90	4569	20	0	91.4	4	F:GO:0005524; F:GO:0051082; P:GO:0006457; P:GO:0006950	F:ATP binding; F:unfolded protein binding; P:protein folding; P:response to stress
[BLASTED, MAPPED, ANNOTATED]	TRIAE_CS42_4AS_TGACv1_306693_AA1012190	5.01151	heat shock cognate 70 kDa -like	2622	20	0	96.15	1	F:GO:0005524	F:ATP binding
[BLASTED]	TRIAE_CS42_4BL_TGACv1_321069_AA1054650	3.37345	heat shock cognate 70 kDa -like	2611	20	0	95.9
[BLASTED]	TRIAE_CS42_5AL_TGACv1_379543_AA1256510	-2.08337	heat stress transcription factor A-2c-like	3595	20	1.94308e-104	73.1
[BLASTED]	TRIAE_CS42_5DL_TGACv1_433195_AA1405180	-1.56514	heat stress transcription factor A-2c-like	3455	20	9.62423e-120	71.6
[BLASTED]	TRIAE_CS42_1BL_TGACv1_031159_AA0108940	-1.08549	Heat stress transcription factor A-4d	2275	20	0	71.65
[BLASTED]	TRIAE_CS42_3DL_TGACv1_249994_AA0860000	3.25932	Heat stress transcription factor C-1a	1515	20	6.94225e-106	67.05
[BLASTED]	TRIAE_CS42_3B_TGACv1_223354_AA0780810	3.73195	heat stress transcription factor C-1b-like	1117	20	2.40872e-54	85.35
[BLASTED]	TRIAE_CS42_3DL_TGACv1_250779_AA0873000	4.97538	heat stress transcription factor C-1b-like	1300	20	9.34713e-111	66.55
[BLASTED]	TRIAE_CS42_3B_TGACv1_223198_AA0777840	3.66451	heat stress transcription factor C-2a-like	1102	20	5.59207e-145	75.3
[BLASTED]	TRIAE_CS42_3B_TGACv1_224063_AA0791830	2.31855	heat stress transcription factor C-2a-like	1307	20	7.57377e-160	79.15
[BLASTED]	TRIAE_CS42_4BL_TGACv1_320289_AA1034070	1.35135	heat stress transcription factor C-2a-like	1175	20	2.18984e-140	78.55
[BLASTED]	TRIAE_CS42_4BL_TGACv1_320289_AA1034080	1.38278	heat stress transcription factor C-2a-like	1105	20	1.08577e-123	77.1
[BLASTED]	TRIAE_CS42_4BL_TGACv1_321958_AA1067170	1.08101	heat stress transcription factor C-2a-like	1215	20	1.2018e-152	74.3
[BLASTED]	TRIAE_CS42_4DL_TGACv1_344468_AA1147440	1.56073	heat stress transcription factor C-2a-like	1205	20	1.33787e-146	78.85
[BLASTED]	TRIAE_CS42_5AL_TGACv1_375679_AA1225450	2.32974	heat stress transcription factor C-2a-like	1325	20	2.15057e-155	78.1
[BLASTED]	TRIAE_CS42_7AL_TGACv1_558532_AA1794130	2.07593	Heat stress transcription factor C-2b	1620	20	2.6805e-86	75.5
[BLASTED]	TRIAE_CS42_7BL_TGACv1_577398_AA1874420	3.57309	heat stress transcription factor C-2b-like	1851	20	1.16998e-104	72.45
[BLASTED]	TRIAE_CS42_7DL_TGACv1_609477_AA2011440	3.77921	heat stress transcription factor C-2b-like	1636	20	1.09309e-102	74.35
[BLASTED]	TRIAE_CS42_2DL_TGACv1_158343_AA0516110	-1.37218	Heavy metal transport detoxification superfamily	1165	20	1.22201e-38	82
[BLASTED]	TRIAE_CS42_5DL_TGACv1_434546_AA1437870	1.1853	heavy metal-associated domain containing	7974	20	7.44842e-89	83.9
[BLASTED]	TRIAE_CS42_7AS_TGACv1_571900_AA1850620	1.56885	heavy metal-associated domain containing expressed	1145	20	1.18654e-40	83.25
[BLASTED]	TRIAE_CS42_2AS_TGACv1_112139_AA0331210	1.57082	heavy metal-associated isoprenylated plant 23-like	2405	20	1.49737e-60	81.3
[BLASTED]	TRIAE_CS42_2BS_TGACv1_147639_AA0485860	2.12426	heavy metal-associated isoprenylated plant 23-like	2215	20	1.99413e-59	82.4
[BLASTED, MAPPED, ANNOTATED]	TRIAE_CS42_5BL_TGACv1_405056_AA1318960	2.42683	heavy metal-associated isoprenylated plant 23-like	995	20	5.40065e-66	83.55	2	F:GO:0046872; P:GO:0030001	F:metal ion binding; P:metal ion transport
[BLASTED, MAPPED]	TRIAE_CS42_2AS_TGACv1_113487_AA0356770	1.00952	heavy metal-associated isoprenylated plant 26	1143	20	1.36225e-81	64.65	2	F:GO:0046872; P:GO:0030001	F:metal ion binding; P:metal ion transport
[BLASTED, MAPPED, ANNOTATED]	TRIAE_CS42_2DS_TGACv1_179008_AA0603420	2.51668	heavy metal-associated isoprenylated plant 26	1246	20	3.18459e-63	91.3	2	F:GO:0046872; P:GO:0030001	F:metal ion binding; P:metal ion transport
[BLASTED]	TRIAE_CS42_2AL_TGACv1_095050_AA0306420	-1.83198	heavy metal-associated isoprenylated plant 2-like	910	12	4.11355e-45	69.17
[BLASTED]	TRIAE_CS42_2BL_TGACv1_129504_AA0386310	-1.8272	heavy metal-associated isoprenylated plant 2-like	863	12	3.50123e-30	62.25
[BLASTED, MAPPED]	TRIAE_CS42_2DL_TGACv1_159606_AA0540510	-1.89702	heavy metal-associated isoprenylated plant 2-like	883	20	2.18587e-49	72.45	2	F:GO:0046872; P:GO:0030001	F:metal ion binding; P:metal ion transport
[BLASTED]	TRIAE_CS42_2AL_TGACv1_092986_AA0268690	-1.51058	heavy metal-associated isoprenylated plant 39-like	1569	20	4.41901e-29	78.45
[BLASTED]	TRIAE_CS42_2AL_TGACv1_093902_AA0288980	-2.28353	heavy metal-associated isoprenylated plant 39-like	831	4	2.87188e-07	68.75
[BLASTED]	TRIAE_CS42_2AL_TGACv1_098021_AA0325500	-1.00919	heavy metal-associated isoprenylated plant 39-like	1514	20	3.82532e-24	84.95
[BLASTED]	TRIAE_CS42_2AL_TGACv1_098281_AA0325880	-1.01957	heavy metal-associated isoprenylated plant 39-like	1275	20	7.48639e-17	78.35
[BLASTED]	TRIAE_CS42_2BL_TGACv1_130395_AA0410290	-2.32425	heavy metal-associated isoprenylated plant 39-like	1308	20	5.21384e-14	86.85
[BLASTED]	TRIAE_CS42_2BL_TGACv1_130404_AA0410640	-1.81706	heavy metal-associated isoprenylated plant 39-like	972	20	9.73345e-29	70.5
[BLASTED]	TRIAE_CS42_2BL_TGACv1_132000_AA0434370	-1.15392	heavy metal-associated isoprenylated plant 39-like	1272	20	3.56091e-35	59.4
[BLASTED]	TRIAE_CS42_2DL_TGACv1_158343_AA0516140	-1.83503	heavy metal-associated isoprenylated plant 39-like	1484	20	3.08486e-18	89.45
[BLASTED]	TRIAE_CS42_2DL_TGACv1_160390_AA0550030	-1.21065	heavy metal-associated isoprenylated plant 39-like	1285	20	3.70197e-25	82.85
[BLASTED]	TRIAE_CS42_2DL_TGACv1_160390_AA0550040	-1.41061	heavy metal-associated isoprenylated plant 39-like	1281	20	2.30827e-27	81.9
[BLASTED]	TRIAE_CS42_2DL_TGACv1_160390_AA0550070	-1.0651	heavy metal-associated isoprenylated plant 39-like	1425	20	7.52313e-32	55.85
[BLASTED]	TRIAE_CS42_2DL_TGACv1_160902_AA0555030	-1.03925	heavy metal-associated isoprenylated plant 39-like	1192	18	7.92598e-33	53.39
[BLASTED]	TRIAE_CS42_U_TGACv1_641418_AA2094580	-2.64264	heavy metal-associated isoprenylated plant 39-like	1169	20	4.00948e-31	72.75
[BLASTED]	TRIAE_CS42_2AL_TGACv1_093035_AA0269990	-1.31069	heavy metal-associated isoprenylated plant 39-like isoform X2	838	20	7.51099e-21	93.6
[BLASTED]	TRIAE_CS42_5DL_TGACv1_433596_AA1417110	-1.19498	heavy metal-associated isoprenylated plant 39-like isoform X2	1187	20	4.26371e-23	53.25
[BLASTED]	TRIAE_CS42_2AL_TGACv1_092944_AA0267720	-4.02155	heavy metal-associated isoprenylated plant 46-like	835	20	8.71185e-32	57.7
[BLASTED]	TRIAE_CS42_2AL_TGACv1_092944_AA0267730	-1.8399	heavy metal-associated isoprenylated plant 47-like	5613	20	3.19861e-50	77.9
[BLASTED]	TRIAE_CS42_1DL_TGACv1_061647_AA0200920	-1.0711	heavy-metal-associated domain-containing expressed	1585	20	7.97567e-15	95.6
[BLASTED, MAPPED]	TRIAE_CS42_2DL_TGACv1_160320_AA0549290	1.16587	heparan-alpha-glucosaminide N-acetyltransferase	7442	20	3.32514e-95	74.8	2	C:GO:0016020; C:GO:0016021	C:membrane; C:integral component of membrane
[BLASTED, MAPPED]	TRIAE_CS42_3DS_TGACv1_272345_AA0919290	2.25207	heparan-alpha-glucosaminide N-acetyltransferase (DUF1624)	5257	20	2.33983e-61	48.2	5	P:GO:0008150; C:GO:0005634; C:GO:0005739; C:GO:0016021; F:GO:0003674	P:biological_process; C:nucleus; C:mitochondrion; C:integral component of membrane; F:molecular_function
[BLASTED]	TRIAE_CS42_5AS_TGACv1_392560_AA1260890	-1.14189	hepatoma-derived growth factor-related 2-like	2039	20	0	62.6
[BLASTED, MAPPED, ANNOTATED]	TRIAE_CS42_7DL_TGACv1_604737_AA2001160	-1.27577	heptahelical transmembrane ADIPOR2-like	2130	20	1.32651e-116	86.9	2	C:GO:0016021; P:GO:0009725	C:integral component of membrane; P:response to hormone
[BLASTED, MAPPED, ANNOTATED]	TRIAE_CS42_1AS_TGACv1_020399_AA0077180	-2.12656	hexokinase1 isoform X1	1884	20	1.01192e-139	68.25	3	P:GO:0008152; F:GO:0016740; P:GO:0009987	P:metabolic process; F:transferase activity; P:cellular process
[BLASTED]	TRIAE_CS42_3DL_TGACv1_249612_AA0852450	1.42431	Hexokinase-6	12865	20	7.83703e-73	75.75
[BLASTED]	TRIAE_CS42_2AL_TGACv1_093846_AA0288050	1.26062	HGA4 isoform X1	2769	20	0	90.25
[BLASTED]	TRIAE_CS42_2BL_TGACv1_129289_AA0376780	1.20105	HGA4 isoform X1	2772	20	0	90.6
[BLASTED, MAPPED, ANNOTATED]	TRIAE_CS42_6AS_TGACv1_485608_AA1548650	-1.87083	high-affinity nitrate transporter -like	2097	20	0	96.45	2	P:GO:0055085; C:GO:0016021	P:transmembrane transport; C:integral component of membrane
[BLASTED, MAPPED, ANNOTATED]	TRIAE_CS42_6DS_TGACv1_542679_AA1727350	-1.0028	high-affinity nitrate transporter -like	8988	20	0	97.65	2	P:GO:0055085; C:GO:0016021	P:transmembrane transport; C:integral component of membrane
[BLASTED, MAPPED, ANNOTATED]	-	1.00173	high-affinity nitrate transporter-activating -like	650	20	1.50663e-57	92.5	3	C:GO:0016021; P:GO:0015706; P:GO:0010167	C:integral component of membrane; P:nitrate transport; P:response to nitrate
[BLASTED, MAPPED, ANNOTATED]	-	2.13101	high-affinity nitrate transporter-activating -like	640	19	2.39699e-11	83.32	3	C:GO:0016021; P:GO:0015706; P:GO:0010167	C:integral component of membrane; P:nitrate transport; P:response to nitrate
[BLASTED, MAPPED, ANNOTATED]	TRIAE_CS42_6DL_TGACv1_526990_AA1696870	4.46244	Hippocampus abundant transcript 1	4015	20	1.15646e-46	77.05	1	C:GO:0016020	C:membrane
[BLASTED]	TRIAE_CS42_6BL_TGACv1_499832_AA1592730	3.14012	hippocampus abundant transcript 1 isoform X1	3999	20	2.47809e-47	81.85
[BLASTED]	TRIAE_CS42_7DS_TGACv1_622117_AA2033050	3.15194	Histone H1	1308	20	3.28738e-32	84.95
[BLASTED]	TRIAE_CS42_1BS_TGACv1_049375_AA0151120	inf	Histone H4	656	20	7.24709e-51	98.6
[BLASTED]	TRIAE_CS42_7BS_TGACv1_591882_AA1924330	1.2662	histone-lysine N-methyltransferase 2B-like	2544	13	1.47538e-53	60.92
[BLASTED]	TRIAE_CS42_7DS_TGACv1_621731_AA2024520	1.44384	histone-lysine N-methyltransferase 2B-like	1258	2	8.79433e-53	85
[BLASTED]	TRIAE_CS42_6AS_TGACv1_488443_AA1575590	-1.91967	histone-lysine N-methyltransferase 2D-like	1969	20	2.39399e-94	58.5
[BLASTED]	TRIAE_CS42_6BS_TGACv1_513401_AA1640450	-1.81316	histone-lysine N-methyltransferase 2D-like	1285	20	3.50318e-96	59.75
[BLASTED]	TRIAE_CS42_6DS_TGACv1_543575_AA1741660	-1.5925	histone-lysine N-methyltransferase 2D-like	1321	20	5.20382e-110	60.2
[BLASTED]	TRIAE_CS42_3DL_TGACv1_251161_AA0878250	-1.31644	histone-lysine N-methyltransferase ASHR3 isoform X1	9005	20	1.60174e-65	82.15
[BLASTED]	TRIAE_CS42_3AL_TGACv1_195745_AA0653380	-1.00745	histone-lysine N-methyltransferase ASHR3-like	7086	20	1.00127e-62	58.5
[BLASTED, MAPPED]	TRIAE_CS42_1BS_TGACv1_049907_AA0163910	-1.73339	HLH DNA-binding domain superfamily	779	19	1.6126e-57	67.21	2	F:GO:0003677; F:GO:0046983	F:DNA binding; F:protein dimerization activity
[BLASTED]	TRIAE_CS42_6AS_TGACv1_485239_AA1541260	1.24213	homeobox 2-like	1252	9	3.70828e-07	45.67
[BLASTED]	TRIAE_CS42_3AS_TGACv1_212639_AA0702200	-1.09433	homeobox even-skipped homolog 2	1653	20	3.98905e-28	78.05
[BLASTED]	TRIAE_CS42_3B_TGACv1_222472_AA0765200	-1.05887	homeobox even-skipped homolog 2	865	20	5.80662e-22	74.1
[BLASTED]	TRIAE_CS42_3DS_TGACv1_272606_AA0922930	-1.038	homeobox even-skipped homolog 2	875	20	2.23462e-38	76.5
[BLASTED]	TRIAE_CS42_3DS_TGACv1_273154_AA0928930	-2.00809	homeobox even-skipped homolog 2	833	20	2.07005e-42	70.05
[BLASTED]	TRIAE_CS42_5AL_TGACv1_375027_AA1214290	-1.08672	homeobox Hox-D9	1341	20	2.45903e-40	63.55
[BLASTED]	TRIAE_CS42_5BL_TGACv1_405123_AA1320670	-1.78735	homeobox Hox-D9	1312	20	6.76154e-33	74.6
[BLASTED]	TRIAE_CS42_4DL_TGACv1_343040_AA1128140	1.12041	homeobox knotted-1-like 3	5235	20	1.18636e-40	85.9
[BLASTED]	TRIAE_CS42_5AL_TGACv1_378327_AA1252680	1.27664	homeobox knotted-1-like 3	4875	20	2.71628e-37	65.25
[BLASTED]	TRIAE_CS42_2AL_TGACv1_095158_AA0307540	2.47523	homeobox-leucine zipper HOX22-like	1579	20	1.12507e-91	73.05
[BLASTED, MAPPED, ANNOTATED]	TRIAE_CS42_2DL_TGACv1_161464_AA0558720	1.6231	homeobox-leucine zipper HOX22-like	1637	20	2.78037e-82	94.2	5	C:GO:0005634; F:GO:0003700; P:GO:0006351; P:GO:0006355; F:GO:0043565	C:nucleus; F:transcription factor activity, sequence-specific DNA binding; P:transcription, DNA-templated; P:regulation of transcription, DNA-templated; F:sequence-specific DNA binding
[BLASTED]	TRIAE_CS42_6BS_TGACv1_513254_AA1636250	#NAME?	homeobox-leucine zipper HOX26	1002	20	1.60753e-95	76.65
[BLASTED, MAPPED]	TRIAE_CS42_5AL_TGACv1_374018_AA1187890	1.41421	homeobox-leucine zipper HOX6-like	2321	20	1.77586e-162	72.25	5	F:GO:0003677; C:GO:0005634; F:GO:0003700; P:GO:0006355; F:GO:0043565	F:DNA binding; C:nucleus; F:transcription factor activity, sequence-specific DNA binding; P:regulation of transcription, DNA-templated; F:sequence-specific DNA binding
[BLASTED, MAPPED, ANNOTATED]	TRIAE_CS42_5BL_TGACv1_404627_AA1306660	1.13476	homeobox-leucine zipper HOX6-like	2055	20	1.41028e-131	71.7	1	F:GO:0003677	F:DNA binding
[BLASTED, MAPPED, ANNOTATED]	TRIAE_CS42_5DL_TGACv1_435884_AA1455950	1.36761	homeobox-leucine zipper HOX6-like	2438	20	6.35528e-107	85.35	4	C:GO:0005634; F:GO:0003700; P:GO:0006355; F:GO:0043565	C:nucleus; F:transcription factor activity, sequence-specific DNA binding; P:regulation of transcription, DNA-templated; F:sequence-specific DNA binding
[BLASTED]	TRIAE_CS42_1BL_TGACv1_032445_AA0129920	2.28037	Homeobox-leucine zipper HOX7	1730	20	4.0552e-48	59.2
[BLASTED, MAPPED]	TRIAE_CS42_1DL_TGACv1_062226_AA0210870	2.5088	homeobox-leucine zipper HOX7 isoform X2	1731	20	5.06757e-94	55.15	6	F:GO:0003677; C:GO:0005634; F:GO:0003700; P:GO:0006351; P:GO:0006355; F:GO:0043565	F:DNA binding; C:nucleus; F:transcription factor activity, sequence-specific DNA binding; P:transcription, DNA-templated; P:regulation of transcription, DNA-templated; F:sequence-specific DNA binding
[BLASTED]	TRIAE_CS42_2DS_TGACv1_178475_AA0596140	-2.09537	Homeobox-leucine zipper ROC7	1592	1	9.57923e-05	81
[BLASTED]	TRIAE_CS42_2DL_TGACv1_159206_AA0534410	#NAME?	Homeodomain leucine zipper family IV	6276	20	0	82.4
[BLASTED]	-	1.38517	homeotic female sterile-like	879	3	2.31824e-21	86
[BLASTED]	TRIAE_CS42_6DL_TGACv1_527961_AA1710260	2.35489	homeotic female sterile-like	867	3	6.83418e-24	94.33
[BLASTED]	TRIAE_CS42_4BL_TGACv1_320349_AA1036310	-2.50601	homocysteine S-methyltransferase 1	4020	20	3.18454e-77	67.8
[BLASTED]	TRIAE_CS42_4DL_TGACv1_343385_AA1133850	-2.07945	homocysteine S-methyltransferase 1	3425	20	4.10026e-112	60.4
[BLASTED, MAPPED, ANNOTATED]	TRIAE_CS42_5DL_TGACv1_433533_AA1415710	-2.81285	HOTHEAD	5489	20	1.31695e-122	92.35	3	F:GO:0016614; F:GO:0050660; P:GO:0010430	F:oxidoreductase activity, acting on CH-OH group of donors; F:flavin adenine dinucleotide binding; P:fatty acid omega-oxidation
[BLASTED]	TRIAE_CS42_2AL_TGACv1_093757_AA0286160	-1.01224	hsp70-Hsp90 organizing	3569	20	1.88848e-122	84.55
[BLASTED]	TRIAE_CS42_5AS_TGACv1_394253_AA1279170	2.32889	HVA22 e	1085	20	7.33016e-49	65.45
[BLASTED]	TRIAE_CS42_5BS_TGACv1_423773_AA1382940	2.24509	HVA22 e	1521	20	1.59008e-50	65.4
[BLASTED]	TRIAE_CS42_5DS_TGACv1_457736_AA1489380	2.48243	HVA22 e	1144	20	2.59782e-56	71.05
[BLASTED]	TRIAE_CS42_4AL_TGACv1_290934_AA0990690	1.41335	HVA22 g isoform X2	5581	20	1.51389e-39	88.7
[BLASTED, MAPPED, ANNOTATED]	TRIAE_CS42_7DS_TGACv1_622927_AA2047370	2.11512	HVA22 isoform X1	1214	20	1.2003e-59	52.1	3	C:GO:0043231; C:GO:0012505; C:GO:0044444	C:intracellular membrane-bounded organelle; C:endomembrane system; C:cytoplasmic part
[BLASTED]	TRIAE_CS42_5AL_TGACv1_374245_AA1195040	2.84505	Hydrophobic OSR8	755	20	4.83457e-28	73.7
[BLASTED]	TRIAE_CS42_5BL_TGACv1_407901_AA1360170	3.3017	Hydrophobic OSR8	648	20	4.55749e-26	78.2
[BLASTED]	TRIAE_CS42_5DL_TGACv1_433346_AA1410310	2.3881	Hydrophobic OSR8	825	20	1.74311e-32	52.75
[BLASTED, MAPPED, ANNOTATED]	TRIAE_CS42_2DS_TGACv1_177189_AA0568300	-1.15922	Hydroquinone glucosyltransferase	2150	20	0	75.65	2	F:GO:0016758; P:GO:0008152	F:transferase activity, transferring hexosyl groups; P:metabolic process
[BLASTED]	TRIAE_CS42_4AL_TGACv1_288181_AA0939840	-1.49262	hydroquinone glucosyltransferase	1419	20	0	86.5
[BLASTED]	TRIAE_CS42_6BS_TGACv1_513285_AA1637340	1.37866	hydroquinone glucosyltransferase-like	5626	20	0	71.8
[BLASTED, MAPPED, ANNOTATED]	TRIAE_CS42_3B_TGACv1_221356_AA0738200	1.90461	hydroxycinnamoyltransferase 4-like	1806	20	0	86.35	1	F:GO:0016747	F:transferase activity, transferring acyl groups other than amino-acyl groups
[BLASTED]	TRIAE_CS42_5BL_TGACv1_406314_AA1343920	2.00573	hydroxycinnamoyltransferase 4-like	1895	20	0	73.2
[BLASTED]	TRIAE_CS42_5DL_TGACv1_433883_AA1424460	2.13047	hydroxycinnamoyltransferase 4-like	1949	20	0	74
[BLASTED]	TRIAE_CS42_7DS_TGACv1_622243_AA2036180	2.32344	hydroxyproline O-galactosyltransferase GALT3-like	5656	20	0	74.9
[BLASTED]	TRIAE_CS42_4AL_TGACv1_290941_AA0990810	2.18081	hydroxyproline O-galactosyltransferase GALT6-like	4981	20	5.39227e-42	82.5
[BLASTED]	TRIAE_CS42_3DL_TGACv1_251992_AA0886830	-1.57528	hydroxyproline-rich glyco family	6351	20	1.79706e-160	70.5
[BLASTED, MAPPED, ANNOTATED]	TRIAE_CS42_3B_TGACv1_227043_AA0821010	1.05128	hydroxyproline-rich glyco -like	5125	20	1.25274e-90	71.9	1	C:GO:0016020	C:membrane
[BLASTED, MAPPED, ANNOTATED]	TRIAE_CS42_3DL_TGACv1_250202_AA0864160	1.11417	hydroxyproline-rich glyco -like	5000	20	2.05565e-91	84.7	1	C:GO:0016021	C:integral component of membrane
[BLASTED]	TRIAE_CS42_3AL_TGACv1_194826_AA0640170	-1.31196	hydroxyproline-rich glyco -like	6675	20	7.80088e-135	71.8
[BLASTED]	TRIAE_CS42_3B_TGACv1_221814_AA0750410	-1.80707	hydroxyproline-rich glyco -like	7037	20	2.10878e-152	72.35
[BLASTED, MAPPED, ANNOTATED]	TRIAE_CS42_1AL_TGACv1_000872_AA0020740	-1.59541	Hypersensitive-induced response 1	2536	20	6.83722e-115	96.9	1	C:GO:0016020	C:membrane
[BLASTED]	TRIAE_CS42_4DL_TGACv1_343033_AA1127950	1.84202	hyphally-regulated -like	1138	5	1.5005e-31	73.6
[BLASTED]	-	1.3407	hypothetical protein AMTR_s00191p00039450	354	20	3.41615e-33	72
[BLASTED]	-	1.6965	hypothetical protein ASPZODRAFT_1284245	326	20	1.52551e-21	88.15
[BLASTED]	-	1.26768	hypothetical protein B4U81_25600, partial	299	20	5.80587e-25	71.45
[BLASTED]	-	-2.10828	hypothetical protein BAE44_0017157	2429	1	8.32383e-05	64
[BLASTED]	TRIAE_CS42_5DL_TGACv1_434342_AA1434240	-1.53682	hypothetical protein BRADI_2g04626	14709	20	4.33026e-47	62.05
[BLASTED]	TRIAE_CS42_5AL_TGACv1_378605_AA1254000	-1.5747	hypothetical protein BRADI_2g59390	2454	20	0	64.95
[BLASTED]	TRIAE_CS42_3DL_TGACv1_269822_AA0898450	#NAME?	hypothetical protein BRADI_2g59390	655	20	8.26386e-28	64.6
[BLASTED]	TRIAE_CS42_2AS_TGACv1_112052_AA0328810	1.4681	hypothetical protein BRADI_3g28775	2896	20	5.12464e-53	57
[BLASTED]	TRIAE_CS42_6AS_TGACv1_485556_AA1547500	-1.37346	hypothetical protein BRADI_4g21338	1419	20	5.35284e-29	71.8
[BLASTED]	-	1.08197	hypothetical protein CFOL_v3_12488	343	20	1.00886e-31	72.5
[BLASTED]	-	1.32926	hypothetical protein CFOL_v3_34685, partial	458	20	3.35891e-36	73.05
[BLASTED, MAPPED, ANNOTATED]	TRIAE_CS42_1DS_TGACv1_081139_AA0257960,TRIAE_CS42_1DS_TGACv1_081139_AA0257970	3.26611	hypothetical protein F775_00502	7077	20	2.64988e-126	82.15	1	C:GO:0016021	C:integral component of membrane
[BLASTED]	-	#NAME?	hypothetical protein F775_00909	578	3	9.31785e-24	75.67
[BLASTED]	TRIAE_CS42_1BL_TGACv1_030959_AA0104530	-2.50215	hypothetical protein F775_01143	1025	2	8.29965e-17	82
[BLASTED]	-	#NAME?	hypothetical protein F775_01524	553	1	3.07212e-09	65
[BLASTED]	-	-4.30156	hypothetical protein F775_02286	647	20	1.98979e-28	87.45
[BLASTED]	-	-3.93293	hypothetical protein F775_02286	627	20	1.61934e-28	87.1
[BLASTED]	-	-2.53847	hypothetical protein F775_04345	783	4	1.06423e-21	68.25
[BLASTED]	-	-2.18464	hypothetical protein F775_04345	779	8	9.65838e-27	65.13
[BLASTED]	TRIAE_CS42_3DL_TGACv1_253543_AA0894910	-2.08286	hypothetical protein F775_04345	720	3	3.32755e-17	87.33
[BLASTED]	TRIAE_CS42_2AS_TGACv1_112264_AA0334410	#NAME?	hypothetical protein F775_04817	708	9	6.45101e-45	67.89
[BLASTED]	TRIAE_CS42_2AS_TGACv1_112264_AA0334470	-1.497	hypothetical protein F775_04818	766	14	2.77662e-38	68.29
[BLASTED]	TRIAE_CS42_2AS_TGACv1_112264_AA0334420	-1.77977	hypothetical protein F775_04819	2784	20	3.47533e-42	76.5
[BLASTED]	-	-2.75579	hypothetical protein F775_04819	233	8	1.20048e-29	73.88
[BLASTED]	TRIAE_CS42_2BS_TGACv1_147306_AA0481530	-1.38722	hypothetical protein F775_04819	2843	20	4.92801e-43	76.5
[BLASTED]	TRIAE_CS42_2BS_TGACv1_148087_AA0490540	-1.7437	hypothetical protein F775_04819	2943	20	1.37563e-42	76
[BLASTED]	TRIAE_CS42_2DS_TGACv1_178828_AA0601410	-1.36693	hypothetical protein F775_04819	2794	20	3.35406e-44	78.3
[BLASTED]	TRIAE_CS42_6AS_TGACv1_486987_AA1567260	1.07218	hypothetical protein F775_04972	4597	20	3.47807e-46	72.75
[BLASTED]	TRIAE_CS42_7DL_TGACv1_602578_AA1961490	1.00057	hypothetical protein F775_05309	2509	20	5.33796e-111	88.05
[BLASTED]	TRIAE_CS42_7AL_TGACv1_557544_AA1782810	-2.60358	hypothetical protein F775_05354	1301	11	5.63106e-33	67.91
[BLASTED]	TRIAE_CS42_6BS_TGACv1_514413_AA1659420	-1.83874	hypothetical protein F775_06086	805	2	1.47552e-43	78
[BLASTED]	TRIAE_CS42_2BS_TGACv1_148496_AA0493300	2.47113	hypothetical protein F775_06701	768	2	2.62985e-21	78
[BLASTED]	TRIAE_CS42_2DS_TGACv1_178130_AA0591400	1.30822	hypothetical protein F775_06701	705	2	9.71351e-30	86
[BLASTED]	TRIAE_CS42_7DL_TGACv1_603446_AA1983870	-1.53472	hypothetical protein F775_07151	701	1	1.77028e-20	90
[BLASTED]	TRIAE_CS42_3B_TGACv1_222121_AA0757830	2.04971	hypothetical protein F775_07163	1440	20	5.10054e-143	90.1
[BLASTED]	-	-2.35791	hypothetical protein F775_07293	1353	1	1.93728e-05	73
[BLASTED]	-	#NAME?	hypothetical protein F775_07330	297	1	1.26673e-09	97
[BLASTED]	TRIAE_CS42_7DS_TGACv1_624837_AA2063460	3.24196	hypothetical protein F775_07585	642	2	5.71553e-23	84
[BLASTED]	-	3.53817	hypothetical protein F775_08562	1583	4	1.28079e-06	82
[BLASTED]	-	-1.7211	hypothetical protein F775_09642	591	15	1.91782e-24	75
[BLASTED]	TRIAE_CS42_6DS_TGACv1_543064_AA1734890	-1.38601	hypothetical protein F775_12168	963	1	9.18018e-13	100
[BLASTED]	TRIAE_CS42_7BL_TGACv1_579175_AA1904960	-2.52861	hypothetical protein F775_12464	914	2	9.16377e-09	84.5
[BLASTED]	-	inf	hypothetical protein F775_13830	358	1	7.49554e-06	74
[BLASTED]	TRIAE_CS42_U_TGACv1_640827_AA2076020	-3.72596	hypothetical protein F775_15343	3855	20	0	80.9
[BLASTED]	TRIAE_CS42_5AL_TGACv1_374948_AA1212650	-1.36932	hypothetical protein F775_22661	1023	20	9.33046e-87	69.85
[BLASTED]	-	4.71357	hypothetical protein F775_23973	3643	1	1.36142e-34	92
[BLASTED]	TRIAE_CS42_U_TGACv1_667220_AA2154590	3.54698	hypothetical protein F775_23973	2345	1	4.49641e-11	89
[BLASTED]	-	-1.46076	hypothetical protein F775_23973	1675	1	6.38676e-31	88
[BLASTED]	-	inf	hypothetical protein F775_24209	2426	2	9.03078e-12	81
[BLASTED]	TRIAE_CS42_7BS_TGACv1_593922_AA1955080	-2.67704	hypothetical protein F775_24273	1063	1	1.20537e-05	66
[BLASTED]	-	-2.94229	hypothetical protein F775_24416	1436	2	3.95338e-31	70
[BLASTED]	TRIAE_CS42_2AL_TGACv1_094336_AA0295990	-2.12789	hypothetical protein F775_24550	823	1	2.17543e-15	76
[BLASTED]	TRIAE_CS42_2AS_TGACv1_112516_AA0339750	-1.16855	hypothetical protein F775_24571	4442	1	0.000955087	74
[BLASTED]	TRIAE_CS42_7DL_TGACv1_605668_AA2007580	-2.54169	hypothetical protein F775_27118	770	1	1.28338e-26	70
[BLASTED]	TRIAE_CS42_2DL_TGACv1_158042_AA0507100	-1.10379	hypothetical protein F775_27408	3245	20	1.45067e-43	88.4
[BLASTED]	TRIAE_CS42_U_TGACv1_643607_AA2133470	-1.92306	hypothetical protein F775_27861	1191	3	4.90956e-09	78.67
[BLASTED]	TRIAE_CS42_5BL_TGACv1_405994_AA1338750	-1.9795	hypothetical protein F775_27940	2117	20	2.71413e-88	68.65
[BLASTED]	TRIAE_CS42_5DL_TGACv1_434607_AA1438650	-2.19099	hypothetical protein F775_27940	2531	20	2.3638e-97	67.1
[BLASTED]	-	-1.00181	hypothetical protein F775_28328	1442	5	6.79748e-17	84.6
[BLASTED]	-	1.9437	hypothetical protein F775_28873	2289	6	1.33405e-23	50.5
[BLASTED]	-	#NAME?	hypothetical protein F775_29758	650	6	4.47591e-18	91.33
[BLASTED]	TRIAE_CS42_2BS_TGACv1_146598_AA0469050	-1.02672	hypothetical protein F775_30378	2664	1	4.505e-08	91
[BLASTED]	TRIAE_CS42_5DS_TGACv1_457795_AA1489890	-1.92493	hypothetical protein F775_30634	739	1	4.37133e-30	72
[BLASTED]	TRIAE_CS42_U_TGACv1_642525_AA2118990	inf	hypothetical protein F775_30869	758	1	3.07162e-48	100
[BLASTED]	TRIAE_CS42_2BL_TGACv1_130407_AA0410730	-1.43006	hypothetical protein F775_30969	771	8	1.22126e-27	55.13
[BLASTED]	TRIAE_CS42_2DL_TGACv1_160411_AA0550240	-1.73213	hypothetical protein F775_30969	789	8	2.83546e-35	56.88
[BLASTED]	TRIAE_CS42_U_TGACv1_703794_AA2164510	1.36685	hypothetical protein F775_31466	803	1	1.18968e-37	80
[BLASTED]	TRIAE_CS42_5AL_TGACv1_374669_AA1206170	2.63355	hypothetical protein F775_31688	1567	20	3.17943e-128	76.3
[BLASTED]	TRIAE_CS42_2DL_TGACv1_158955_AA0529490	3.76752	hypothetical protein F775_42489	1705	5	2.60165e-18	86.4
[BLASTED]	TRIAE_CS42_1BL_TGACv1_035265_AA0146360	-1.6798	hypothetical protein F775_42658	698	2	9.7363e-08	65
[BLASTED]	-	#NAME?	hypothetical protein F775_43333	179	3	1.21806e-13	74
[BLASTED]	-	-1.55363	hypothetical protein F775_43368	1071	7	2.23691e-30	71.29
[truncated: 3,103 more rows]
